# Supplementary material for: Predicting compounds that interact with the 2 known agonist-induced conformations of the human β1-adrenoceptor
Source: Mol Pharmacol. 2025 Oct 1;107(11):100081. doi: 10.1016/j.molpha.2025.100081 (PMC12799587; doi:10.1016/j.molpha.2025.100081)
Supplement: Supplementary Material 2 [file mmc2.zip]

Archive with 1 entries (1 files):
- Swiss_DockCGP.pdb
