# Supplementary material for: Predicting compounds that interact with the 2 known agonist-induced conformations of the human β1-adrenoceptor
Source: Mol Pharmacol. 2025 Oct 1;107(11):100081. doi: 10.1016/j.molpha.2025.100081 (PMC12799587; doi:10.1016/j.molpha.2025.100081)
Supplement: Supplementary Material 2 [file mmc2.zip › Swiss_DockCGP.pdb]

HETATM    1  C1  LIG     1     -34.767   8.217  14.379  0.00  0.00           C  
HETATM    2  C1  LIG     1      -4.868  42.187  46.098  0.00  0.00           C  
HETATM    3  C1  LIG     1      -4.868  42.187  46.098  0.00  0.00           C  
HETATM    4  C1  LIG     1      -4.868  42.187  46.098  0.00  0.00           C  
HETATM    5  C1  LIG     1      -5.101  42.242  46.319  0.00  0.00           C  
HETATM    6  C1  LIG     1      -5.101  42.242  46.319  0.00  0.00           C  
HETATM    7  C1  LIG     1      -5.101  42.242  46.319  0.00  0.00           C  
HETATM    8  C1  LIG     1     -43.499  -7.176  11.535  0.00  0.00           C  
HETATM    9  C1  LIG     1     -43.499  -7.176  11.535  0.00  0.00           C  
HETATM   10  C1  LIG     1     -43.499  -7.176  11.535  0.00  0.00           C  
HETATM   11  C1  LIG     1     -43.438  -7.020  11.357  0.00  0.00           C  
HETATM   12  C1  LIG     1     -34.982   7.938  14.817  0.00  0.00           C  
HETATM   13  C1  LIG     1     -43.438  -7.020  11.357  0.00  0.00           C  
HETATM   14  C1  LIG     1     -43.556  -6.667  11.115  0.00  0.00           C  
HETATM   15  C1  LIG     1     -43.556  -6.667  11.115  0.00  0.00           C  
HETATM   16  C1  LIG     1     -43.556  -6.667  11.115  0.00  0.00           C  
HETATM   17  C1  LIG     1     -14.843  22.575  64.844  0.00  0.00           C  
HETATM   18  C1  LIG     1     -14.891  22.509  64.867  0.00  0.00           C  
HETATM   19  C1  LIG     1     -14.794  22.535  64.878  0.00  0.00           C  
HETATM   20  C1  LIG     1     -19.297  22.310  64.594  0.00  0.00           C  
HETATM   21  C1  LIG     1     -19.214  22.285  64.614  0.00  0.00           C  
HETATM   22  C1  LIG     1     -18.989  24.517  63.633  0.00  0.00           C  
HETATM   23  C1  LIG     1     -33.824   7.069  12.806  0.00  0.00           C  
HETATM   24  C1  LIG     1     -18.010  22.488  63.905  0.00  0.00           C  
HETATM   25  C1  LIG     1     -19.849  22.523  64.700  0.00  0.00           C  
HETATM   26  C1  LIG     1     -17.375  13.581  33.903  0.00  0.00           C  
HETATM   27  C1  LIG     1     -17.375  13.581  33.903  0.00  0.00           C  
HETATM   28  C1  LIG     1     -17.181  14.084  33.819  0.00  0.00           C  
HETATM   29  C1  LIG     1     -17.181  14.084  33.819  0.00  0.00           C  
HETATM   30  C1  LIG     1     -17.181  14.084  33.819  0.00  0.00           C  
HETATM   31  C1  LIG     1     -17.390  13.569  34.012  0.00  0.00           C  
HETATM   32  C1  LIG     1     -17.390  13.569  34.012  0.00  0.00           C  
HETATM   33  C1  LIG     1     -17.390  13.569  34.012  0.00  0.00           C  
HETATM   34  C1  LIG     1     -35.233   7.534  14.264  0.00  0.00           C  
HETATM   35  C1  LIG     1     -49.559   1.466  34.869  0.00  0.00           C  
HETATM   36  C1  LIG     1     -49.559   1.466  34.869  0.00  0.00           C  
HETATM   37  C1  LIG     1     -49.559   1.466  34.869  0.00  0.00           C  
HETATM   38  C1  LIG     1     -49.909   1.200  34.424  0.00  0.00           C  
HETATM   39  C1  LIG     1     -49.909   1.200  34.424  0.00  0.00           C  
HETATM   40  C1  LIG     1     -49.829   1.178  34.414  0.00  0.00           C  
HETATM   41  C1  LIG     1     -49.829   1.178  34.414  0.00  0.00           C  
HETATM   42  C1  LIG     1     -49.829   1.178  34.414  0.00  0.00           C  
HETATM   43  C1  LIG     1     -38.164  21.137  44.039  0.00  0.00           C  
HETATM   44  C1  LIG     1     -40.602  19.971  41.868  0.00  0.00           C  
HETATM   45  C1  LIG     1     -35.051   7.954  14.515  0.00  0.00           C  
HETATM   46  C1  LIG     1     -37.719  21.775  43.447  0.00  0.00           C  
HETATM   47  C1  LIG     1     -40.787  21.630  42.999  0.00  0.00           C  
HETATM   48  C1  LIG     1     -38.665  19.665  42.790  0.00  0.00           C  
HETATM   49  C1  LIG     1     -37.358  22.790  42.485  0.00  0.00           C  
HETATM   50  C1  LIG     1     -37.412  22.928  42.446  0.00  0.00           C  
HETATM   51  C1  LIG     1     -37.134  20.621  43.564  0.00  0.00           C  
HETATM   52  C1  LIG     1     -19.832  15.190  32.030  0.00  0.00           C  
HETATM   53  C1  LIG     1     -19.856  15.338  31.923  0.00  0.00           C  
HETATM   54  C1  LIG     1     -21.405  17.214  31.547  0.00  0.00           C  
HETATM   55  C1  LIG     1     -19.947  14.996  31.920  0.00  0.00           C  
HETATM   56  C1  LIG     1     -32.673   7.530  13.981  0.00  0.00           C  
HETATM   57  C1  LIG     1     -19.930  14.530  31.601  0.00  0.00           C  
HETATM   58  C1  LIG     1     -20.020  17.648  35.473  0.00  0.00           C  
HETATM   59  C1  LIG     1     -21.033  17.883  31.278  0.00  0.00           C  
HETATM   60  C1  LIG     1     -19.991  17.655  35.468  0.00  0.00           C  
HETATM   61  C1  LIG     1     -20.483  17.151  33.887  0.00  0.00           C  
HETATM   62  C1  LIG     1     -20.481  17.155  33.884  0.00  0.00           C  
HETATM   63  C1  LIG     1     -20.479  17.156  33.882  0.00  0.00           C  
HETATM   64  C1  LIG     1     -20.157  15.386  35.435  0.00  0.00           C  
HETATM   65  C1  LIG     1     -20.313  18.182  33.786  0.00  0.00           C  
HETATM   66  C1  LIG     1     -20.526  15.577  36.648  0.00  0.00           C  
HETATM   67  C1  LIG     1     -32.513   7.384  13.531  0.00  0.00           C  
HETATM   68  C1  LIG     1     -20.298  17.983  34.094  0.00  0.00           C  
HETATM   69  C1  LIG     1     -20.292  17.885  34.248  0.00  0.00           C  
HETATM   70  C1  LIG     1     -32.964  23.354  36.412  0.00  0.00           C  
HETATM   71  C1  LIG     1     -32.964  23.354  36.412  0.00  0.00           C  
HETATM   72  C1  LIG     1     -32.961  23.372  36.495  0.00  0.00           C  
HETATM   73  C1  LIG     1     -32.961  23.372  36.495  0.00  0.00           C  
HETATM   74  C1  LIG     1     -32.961  23.372  36.495  0.00  0.00           C  
HETATM   75  C1  LIG     1     -32.961  23.372  36.495  0.00  0.00           C  
HETATM   76  C1  LIG     1     -32.954  23.153  35.063  0.00  0.00           C  
HETATM   77  C1  LIG     1     -32.954  23.153  35.063  0.00  0.00           C  
HETATM   78  C1  LIG     1     -33.870   5.964  13.098  0.00  0.00           C  
HETATM   79  C1  LIG     1     -20.008  15.623  31.430  0.00  0.00           C  
HETATM   80  C1  LIG     1     -19.919  15.575  31.723  0.00  0.00           C  
HETATM   81  C1  LIG     1     -20.116  14.265  32.276  0.00  0.00           C  
HETATM   82  C1  LIG     1     -21.360  17.047  32.232  0.00  0.00           C  
HETATM   83  C1  LIG     1     -20.455  16.818  33.469  0.00  0.00           C  
HETATM   84  C1  LIG     1     -20.172  14.720  33.176  0.00  0.00           C  
HETATM   85  C1  LIG     1     -21.047  16.925  31.009  0.00  0.00           C  
HETATM   86  C1  LIG     1     -21.296  17.302  31.179  0.00  0.00           C  
HETATM   87  C1  LIG     1     -16.055  18.779  56.669  0.00  0.00           C  
HETATM   88  C1  LIG     1     -16.075  18.509  56.610  0.00  0.00           C  
HETATM   89  C1  LIG     1     -33.650   6.846  13.191  0.00  0.00           C  
HETATM   90  C1  LIG     1     -16.139  18.472  56.595  0.00  0.00           C  
HETATM   91  C1  LIG     1     -15.616  18.721  56.342  0.00  0.00           C  
HETATM   92  C1  LIG     1     -16.273  18.630  55.759  0.00  0.00           C  
HETATM   93  C1  LIG     1     -15.980  18.463  55.955  0.00  0.00           C  
HETATM   94  C1  LIG     1     -16.359  18.634  55.610  0.00  0.00           C  
HETATM   95  C1  LIG     1     -14.606  19.636  55.960  0.00  0.00           C  
HETATM   96  C1  LIG     1      -7.919  -4.275  83.980  0.00  0.00           C  
HETATM   97  C1  LIG     1      -7.919  -4.275  83.980  0.00  0.00           C  
HETATM   98  C1  LIG     1      -7.919  -4.275  83.980  0.00  0.00           C  
HETATM   99  C1  LIG     1      -7.984  -4.198  83.939  0.00  0.00           C  
HETATM  100  C1  LIG     1     -35.762   7.189  14.404  0.00  0.00           C  
HETATM  101  C1  LIG     1      -7.984  -4.198  83.939  0.00  0.00           C  
HETATM  102  C1  LIG     1      -8.000  -4.176  83.938  0.00  0.00           C  
HETATM  103  C1  LIG     1      -8.000  -4.176  83.938  0.00  0.00           C  
HETATM  104  C1  LIG     1      -8.000  -4.176  83.938  0.00  0.00           C  
HETATM  105  C1  LIG     1     -21.933  21.012  55.168  0.00  0.00           C  
HETATM  106  C1  LIG     1     -19.089  21.624  55.419  0.00  0.00           C  
HETATM  107  C1  LIG     1     -17.571  26.523  57.416  0.00  0.00           C  
HETATM  108  C1  LIG     1     -17.548  26.602  57.481  0.00  0.00           C  
HETATM  109  C1  LIG     1     -19.433  26.070  59.131  0.00  0.00           C  
HETATM  110  C1  LIG     1     -19.623  26.063  59.240  0.00  0.00           C  
HETATM  111  C1  LIG     1     -33.109   6.667  13.405  0.00  0.00           C  
HETATM  112  C1  LIG     1     -34.279   8.492  14.521  0.00  0.00           C  
HETATM  113  C1  LIG     1     -19.421  26.212  59.296  0.00  0.00           C  
HETATM  114  C1  LIG     1     -17.818  24.429  58.517  0.00  0.00           C  
HETATM  115  C1  LIG     1     -17.680  24.595  58.584  0.00  0.00           C  
HETATM  116  C1  LIG     1     -17.608  24.627  58.589  0.00  0.00           C  
HETATM  117  C1  LIG     1     -16.232  27.500  58.437  0.00  0.00           C  
HETATM  118  C1  LIG     1     -16.379  27.722  58.387  0.00  0.00           C  
HETATM  119  C1  LIG     1     -16.242  27.062  57.721  0.00  0.00           C  
HETATM  120  C1  LIG     1      -3.746 -13.074  82.357  0.00  0.00           C  
HETATM  121  C1  LIG     1      -3.732 -13.064  82.361  0.00  0.00           C  
HETATM  122  C1  LIG     1      -3.653 -12.993  82.438  0.00  0.00           C  
HETATM  123  C1  LIG     1     -33.116   6.927  13.736  0.00  0.00           C  
HETATM  124  C1  LIG     1      -6.031 -14.055  81.931  0.00  0.00           C  
HETATM  125  C1  LIG     1      -6.288 -14.110  81.774  0.00  0.00           C  
HETATM  126  C1  LIG     1      -5.350 -14.579  82.872  0.00  0.00           C  
HETATM  127  C1  LIG     1      -5.350 -12.199  80.467  0.00  0.00           C  
HETATM  128  C1  LIG     1      -5.175 -11.823  81.476  0.00  0.00           C  
HETATM  129  C1  LIG     1     -17.011  23.332  65.557  0.00  0.00           C  
HETATM  130  C1  LIG     1     -16.958  23.246  65.549  0.00  0.00           C  
HETATM  131  C1  LIG     1     -16.938  23.210  65.561  0.00  0.00           C  
HETATM  132  C1  LIG     1     -16.836  23.472  65.870  0.00  0.00           C  
HETATM  133  C1  LIG     1     -16.705  23.430  65.906  0.00  0.00           C  
HETATM  134  C1  LIG     1     -31.587  23.519   7.131  0.00  0.00           C  
HETATM  135  C1  LIG     1     -17.195  19.161  58.317  0.00  0.00           C  
HETATM  136  C1  LIG     1     -17.195  19.161  58.317  0.00  0.00           C  
HETATM  137  C1  LIG     1     -17.255  19.070  58.249  0.00  0.00           C  
HETATM  138  C1  LIG     1     -17.255  19.070  58.249  0.00  0.00           C  
HETATM  139  C1  LIG     1     -17.255  19.070  58.249  0.00  0.00           C  
HETATM  140  C1  LIG     1     -17.199  19.235  58.356  0.00  0.00           C  
HETATM  141  C1  LIG     1     -17.199  19.235  58.356  0.00  0.00           C  
HETATM  142  C1  LIG     1     -17.199  19.235  58.356  0.00  0.00           C  
HETATM  143  C1  LIG     1     -16.562  21.202  64.835  0.00  0.00           C  
HETATM  144  C1  LIG     1     -16.469  21.344  64.473  0.00  0.00           C  
HETATM  145  C1  LIG     1     -33.994  27.228   8.381  0.00  0.00           C  
HETATM  146  C1  LIG     1     -16.388  21.282  64.500  0.00  0.00           C  
HETATM  147  C1  LIG     1     -20.735  21.130  52.622  0.00  0.00           C  
HETATM  148  C1  LIG     1     -20.815  23.390  52.231  0.00  0.00           C  
HETATM  149  C1  LIG     1     -15.516  25.783  56.560  0.00  0.00           C  
HETATM  150  C1  LIG     1     -15.752  26.021  56.703  0.00  0.00           C  
HETATM  151  C1  LIG     1     -14.189  25.425  58.415  0.00  0.00           C  
HETATM  152  C1  LIG     1     -14.423  25.045  56.946  0.00  0.00           C  
HETATM  153  C1  LIG     1     -14.237  24.932  56.788  0.00  0.00           C  
HETATM  154  C1  LIG     1     -32.696  11.035  15.897  0.00  0.00           C  
HETATM  155  C1  LIG     1     -32.576  10.534  14.533  0.00  0.00           C  
HETATM  156  C1  LIG     1     -32.754  24.019   7.070  0.00  0.00           C  
HETATM  157  C1  LIG     1     -32.737   8.758  16.527  0.00  0.00           C  
HETATM  158  C1  LIG     1     -14.517  25.760  59.055  0.00  0.00           C  
HETATM  159  C1  LIG     1     -14.517  25.760  59.055  0.00  0.00           C  
HETATM  160  C1  LIG     1     -14.531  25.761  59.043  0.00  0.00           C  
HETATM  161  C1  LIG     1     -14.496  25.726  59.020  0.00  0.00           C  
HETATM  162  C1  LIG     1     -21.832  16.466  33.238  0.00  0.00           C  
HETATM  163  C1  LIG     1     -21.837  16.466  33.246  0.00  0.00           C  
HETATM  164  C1  LIG     1     -23.041  13.529  34.308  0.00  0.00           C  
HETATM  165  C1  LIG     1     -21.890  16.418  33.276  0.00  0.00           C  
HETATM  166  C1  LIG     1     -21.281  15.625  35.690  0.00  0.00           C  
HETATM  167  C1  LIG     1     -31.199  23.629   8.450  0.00  0.00           C  
HETATM  168  C1  LIG     1     -23.900  13.407  34.558  0.00  0.00           C  
HETATM  169  C1  LIG     1     -23.900  13.427  34.566  0.00  0.00           C  
HETATM  170  C1  LIG     1     -22.044  21.129  54.297  0.00  0.00           C  
HETATM  171  C1  LIG     1     -21.315  21.257  56.572  0.00  0.00           C  
HETATM  172  C1  LIG     1     -21.206  21.497  56.711  0.00  0.00           C  
HETATM  173  C1  LIG     1     -21.370  21.037  56.626  0.00  0.00           C  
HETATM  174  C1  LIG     1     -29.525  22.920   8.258  0.00  0.00           C  
HETATM  175  C1  LIG     1     -31.735  23.247   7.164  0.00  0.00           C  
HETATM  176  C1  LIG     1     -30.538  25.197   8.193  0.00  0.00           C  
HETATM  177  C1  LIG     1     -33.098  25.196   7.888  0.00  0.00           C  
HETATM  178  C1  LIG     1     -19.924  50.238  53.852  0.00  0.00           C  
HETATM  179  C1  LIG     1     -32.147   8.002  14.174  0.00  0.00           C  
HETATM  180  C1  LIG     1     -19.910  49.895  53.642  0.00  0.00           C  
HETATM  181  C1  LIG     1     -20.214  49.333  53.648  0.00  0.00           C  
HETATM  182  C1  LIG     1     -19.825  49.728  54.042  0.00  0.00           C  
HETATM  183  C1  LIG     1     -19.850  49.709  54.009  0.00  0.00           C  
HETATM  184  C1  LIG     1     -20.476  47.282  54.970  0.00  0.00           C  
HETATM  185  C1  LIG     1     -20.288  47.582  54.573  0.00  0.00           C  
HETATM  186  C1  LIG     1     -19.623  50.114  54.302  0.00  0.00           C  
HETATM  187  C1  LIG     1     -22.489  13.932  36.329  0.00  0.00           C  
HETATM  188  C1  LIG     1      -8.170  -9.523  83.178  0.00  0.00           C  
HETATM  189  C1  LIG     1      -8.170  -9.523  83.178  0.00  0.00           C  
HETATM  190  C1  LIG     1     -34.994   7.958  14.772  0.00  0.00           C  
HETATM  191  C1  LIG     1      -8.182  -9.617  83.168  0.00  0.00           C  
HETATM  192  C1  LIG     1      -8.182  -9.617  83.168  0.00  0.00           C  
HETATM  193  C1  LIG     1      -8.182  -9.617  83.168  0.00  0.00           C  
HETATM  194  C1  LIG     1      -8.182  -9.617  83.168  0.00  0.00           C  
HETATM  195  C1  LIG     1      -8.182  -9.617  83.168  0.00  0.00           C  
HETATM  196  C1  LIG     1      -8.076  -9.835  83.289  0.00  0.00           C  
HETATM  197  C1  LIG     1     -49.068   1.067  33.475  0.00  0.00           C  
HETATM  198  C1  LIG     1     -49.260   1.085  33.446  0.00  0.00           C  
HETATM  199  C1  LIG     1     -46.250   2.514  34.786  0.00  0.00           C  
HETATM  200  C1  LIG     1     -50.460   3.808  34.517  0.00  0.00           C  
HETATM  201  C1  LIG     1     -32.659   7.736  13.784  0.00  0.00           C  
HETATM  202  C1  LIG     1     -50.383   3.762  34.479  0.00  0.00           C  
HETATM  203  C1  LIG     1     -50.271   3.841  34.549  0.00  0.00           C  
HETATM  204  C1  LIG     1     -50.140   3.434  35.549  0.00  0.00           C  
HETATM  205  C1  LIG     1     -47.969   2.271  33.721  0.00  0.00           C  
HETATM  206  C1  LIG     1     -18.513  13.783  30.425  0.00  0.00           C  
HETATM  207  C1  LIG     1     -18.510  13.833  30.497  0.00  0.00           C  
HETATM  208  C1  LIG     1     -18.515  14.049  30.657  0.00  0.00           C  
HETATM  209  C1  LIG     1     -19.542  15.798  31.140  0.00  0.00           C  
HETATM  210  C1  LIG     1     -19.542  15.798  31.140  0.00  0.00           C  
HETATM  211  C1  LIG     1     -19.542  15.798  31.140  0.00  0.00           C  
HETATM  212  C1  LIG     1     -32.342  10.479  14.985  0.00  0.00           C  
HETATM  213  C1  LIG     1     -18.877  17.042  31.312  0.00  0.00           C  
HETATM  214  C1  LIG     1     -18.529  16.382  31.057  0.00  0.00           C  
HETATM  215  C1  LIG     1     -19.224  51.541  54.413  0.00  0.00           C  
HETATM  216  C1  LIG     1     -19.148  50.377  53.817  0.00  0.00           C  
HETATM  217  C1  LIG     1     -19.212  50.268  53.797  0.00  0.00           C  
HETATM  218  C1  LIG     1     -19.267  50.199  53.778  0.00  0.00           C  
HETATM  219  C1  LIG     1     -18.681  52.055  54.448  0.00  0.00           C  
HETATM  220  C1  LIG     1     -20.170  47.956  53.897  0.00  0.00           C  
HETATM  221  C1  LIG     1     -20.922  49.719  55.753  0.00  0.00           C  
HETATM  222  C1  LIG     1     -18.669  51.955  54.307  0.00  0.00           C  
HETATM  223  C1  LIG     1     -34.713   9.406  14.558  0.00  0.00           C  
HETATM  224  C1  LIG     1      -5.728  -9.322  84.393  0.00  0.00           C  
HETATM  225  C1  LIG     1      -5.728  -9.322  84.393  0.00  0.00           C  
HETATM  226  C1  LIG     1      -5.728  -9.322  84.393  0.00  0.00           C  
HETATM  227  C1  LIG     1      -5.883  -9.823  84.528  0.00  0.00           C  
HETATM  228  C1  LIG     1      -5.883  -9.823  84.528  0.00  0.00           C  
HETATM  229  C1  LIG     1      -5.883  -9.823  84.528  0.00  0.00           C  
HETATM  230  C1  LIG     1      -5.906  -9.964  84.576  0.00  0.00           C  
HETATM  231  C1  LIG     1      -5.906  -9.964  84.576  0.00  0.00           C  
HETATM  232  C1  LIG     1     -17.157  26.594  57.408  0.00  0.00           C  
HETATM  233  C1  LIG     1     -17.746  26.149  57.312  0.00  0.00           C  
HETATM  234  C1  LIG     1     -33.677   6.553  13.267  0.00  0.00           C  
HETATM  235  C1  LIG     1     -17.162  26.583  57.517  0.00  0.00           C  
HETATM  236  C1  LIG     1     -14.695  25.571  58.825  0.00  0.00           C  
HETATM  237  C1  LIG     1     -14.695  25.571  58.825  0.00  0.00           C  
HETATM  238  C1  LIG     1     -14.757  25.640  58.893  0.00  0.00           C  
HETATM  239  C1  LIG     1     -14.781  25.677  58.920  0.00  0.00           C  
HETATM  240  C1  LIG     1     -16.562  26.696  57.907  0.00  0.00           C  
HETATM  241  C1  LIG     1     -16.320  26.701  57.708  0.00  0.00           C  
HETATM  242  C1  LIG     1     -13.722  22.768  57.488  0.00  0.00           C  
HETATM  243  C1  LIG     1     -15.533  25.847  58.504  0.00  0.00           C  
HETATM  244  C1  LIG     1     -13.910  22.333  57.692  0.00  0.00           C  
HETATM  245  C1  LIG     1     -34.292   9.417  13.493  0.00  0.00           C  
HETATM  246  C1  LIG     1     -31.271  41.923  63.213  0.00  0.00           C  
HETATM  247  C1  LIG     1     -31.271  41.923  63.213  0.00  0.00           C  
HETATM  248  C1  LIG     1     -31.269  41.928  63.194  0.00  0.00           C  
HETATM  249  C1  LIG     1     -31.269  41.928  63.194  0.00  0.00           C  
HETATM  250  C1  LIG     1     -31.371  41.568  63.756  0.00  0.00           C  
HETATM  251  C1  LIG     1     -31.371  41.568  63.756  0.00  0.00           C  
HETATM  252  C1  LIG     1     -31.371  41.568  63.756  0.00  0.00           C  
HETATM  253  C1  LIG     1     -31.371  41.568  63.756  0.00  0.00           C  
HETATM  254  C1  LIG     1      -4.700  42.130  45.851  0.00  0.00           C  
HETATM  255  C1  LIG     1      -4.868  42.187  46.098  0.00  0.00           C  
HETATM  256  C1  LIG     1     -33.938   9.805  13.936  0.00  0.00           C  
HETATM  257  N2  LIG     1     -33.189   8.424  16.197  0.00  0.00           N1+
HETATM  258  N2  LIG     1      -3.744  40.106  46.827  0.00  0.00           N1+
HETATM  259  N2  LIG     1      -3.744  40.106  46.827  0.00  0.00           N1+
HETATM  260  N2  LIG     1      -3.744  40.106  46.827  0.00  0.00           N1+
HETATM  261  N2  LIG     1      -3.861  40.161  46.846  0.00  0.00           N1+
HETATM  262  N2  LIG     1      -3.861  40.161  46.846  0.00  0.00           N1+
HETATM  263  N2  LIG     1      -3.861  40.161  46.846  0.00  0.00           N1+
HETATM  264  N2  LIG     1     -41.306  -6.142  11.444  0.00  0.00           N1+
HETATM  265  N2  LIG     1     -41.306  -6.142  11.444  0.00  0.00           N1+
HETATM  266  N2  LIG     1     -41.306  -6.142  11.444  0.00  0.00           N1+
HETATM  267  N2  LIG     1     -41.180  -6.137  11.435  0.00  0.00           N1+
HETATM  268  N2  LIG     1     -33.068   9.224  15.728  0.00  0.00           N1+
HETATM  269  N2  LIG     1     -41.180  -6.137  11.435  0.00  0.00           N1+
HETATM  270  N2  LIG     1     -41.217  -6.050  11.262  0.00  0.00           N1+
HETATM  271  N2  LIG     1     -41.217  -6.050  11.262  0.00  0.00           N1+
HETATM  272  N2  LIG     1     -41.217  -6.050  11.262  0.00  0.00           N1+
HETATM  273  N2  LIG     1     -16.909  23.009  63.564  0.00  0.00           N1+
HETATM  274  N2  LIG     1     -16.931  23.028  63.578  0.00  0.00           N1+
HETATM  275  N2  LIG     1     -16.888  23.027  63.670  0.00  0.00           N1+
HETATM  276  N2  LIG     1     -17.468  22.998  63.045  0.00  0.00           N1+
HETATM  277  N2  LIG     1     -17.405  23.022  63.063  0.00  0.00           N1+
HETATM  278  N2  LIG     1     -18.047  22.280  63.091  0.00  0.00           N1+
HETATM  279  N2  LIG     1     -32.869   7.912  14.866  0.00  0.00           N1+
HETATM  280  N2  LIG     1     -16.220  22.982  62.242  0.00  0.00           N1+
HETATM  281  N2  LIG     1     -18.601  22.534  62.609  0.00  0.00           N1+
HETATM  282  N2  LIG     1     -19.543  14.626  33.627  0.00  0.00           N1+
HETATM  283  N2  LIG     1     -19.543  14.626  33.627  0.00  0.00           N1+
HETATM  284  N2  LIG     1     -19.485  14.792  33.584  0.00  0.00           N1+
HETATM  285  N2  LIG     1     -19.485  14.792  33.584  0.00  0.00           N1+
HETATM  286  N2  LIG     1     -19.485  14.792  33.584  0.00  0.00           N1+
HETATM  287  N2  LIG     1     -19.553  14.610  33.691  0.00  0.00           N1+
HETATM  288  N2  LIG     1     -19.553  14.610  33.691  0.00  0.00           N1+
HETATM  289  N2  LIG     1     -19.553  14.610  33.691  0.00  0.00           N1+
HETATM  290  N2  LIG     1     -33.543   8.318  15.807  0.00  0.00           N1+
HETATM  291  N2  LIG     1     -47.096   1.789  34.872  0.00  0.00           N1+
HETATM  292  N2  LIG     1     -47.096   1.789  34.872  0.00  0.00           N1+
HETATM  293  N2  LIG     1     -47.096   1.789  34.872  0.00  0.00           N1+
HETATM  294  N2  LIG     1     -47.456   1.324  34.084  0.00  0.00           N1+
HETATM  295  N2  LIG     1     -47.456   1.324  34.084  0.00  0.00           N1+
HETATM  296  N2  LIG     1     -47.386   1.414  34.068  0.00  0.00           N1+
HETATM  297  N2  LIG     1     -47.386   1.414  34.068  0.00  0.00           N1+
HETATM  298  N2  LIG     1     -47.386   1.414  34.068  0.00  0.00           N1+
HETATM  299  N2  LIG     1     -37.841  21.918  41.768  0.00  0.00           N1+
HETATM  300  N2  LIG     1     -38.500  21.073  42.504  0.00  0.00           N1+
HETATM  301  N2  LIG     1     -33.416   8.213  16.288  0.00  0.00           N1+
HETATM  302  N2  LIG     1     -37.711  21.290  41.028  0.00  0.00           N1+
HETATM  303  N2  LIG     1     -38.494  21.129  42.217  0.00  0.00           N1+
HETATM  304  N2  LIG     1     -38.542  21.701  41.408  0.00  0.00           N1+
HETATM  305  N2  LIG     1     -37.203  20.928  40.857  0.00  0.00           N1+
HETATM  306  N2  LIG     1     -37.047  21.011  40.920  0.00  0.00           N1+
HETATM  307  N2  LIG     1     -37.917  20.659  41.212  0.00  0.00           N1+
HETATM  308  N2  LIG     1     -21.807  14.885  33.385  0.00  0.00           N1+
HETATM  309  N2  LIG     1     -21.800  15.001  33.316  0.00  0.00           N1+
HETATM  310  N2  LIG     1     -22.387  15.793  33.244  0.00  0.00           N1+
HETATM  311  N2  LIG     1     -21.850  14.846  33.394  0.00  0.00           N1+
HETATM  312  N2  LIG     1     -33.415   8.213  16.290  0.00  0.00           N1+
HETATM  313  N2  LIG     1     -21.718  14.916  33.179  0.00  0.00           N1+
HETATM  314  N2  LIG     1     -21.786  16.059  34.978  0.00  0.00           N1+
HETATM  315  N2  LIG     1     -21.779  16.237  32.877  0.00  0.00           N1+
HETATM  316  N2  LIG     1     -21.784  16.089  35.003  0.00  0.00           N1+
HETATM  317  N2  LIG     1     -22.477  15.770  33.332  0.00  0.00           N1+
HETATM  318  N2  LIG     1     -22.475  15.772  33.332  0.00  0.00           N1+
HETATM  319  N2  LIG     1     -22.472  15.772  33.331  0.00  0.00           N1+
HETATM  320  N2  LIG     1     -21.683  14.514  33.682  0.00  0.00           N1+
HETATM  321  N2  LIG     1     -21.515  16.233  34.616  0.00  0.00           N1+
HETATM  322  N2  LIG     1     -21.012  14.365  34.573  0.00  0.00           N1+
HETATM  323  N2  LIG     1     -32.369   7.837  15.912  0.00  0.00           N1+
HETATM  324  N2  LIG     1     -21.781  16.129  34.623  0.00  0.00           N1+
HETATM  325  N2  LIG     1     -21.895  16.089  34.656  0.00  0.00           N1+
HETATM  326  N2  LIG     1     -34.262  21.490  35.557  0.00  0.00           N1+
HETATM  327  N2  LIG     1     -34.262  21.490  35.557  0.00  0.00           N1+
HETATM  328  N2  LIG     1     -34.240  21.491  35.653  0.00  0.00           N1+
HETATM  329  N2  LIG     1     -34.240  21.491  35.653  0.00  0.00           N1+
HETATM  330  N2  LIG     1     -34.240  21.491  35.653  0.00  0.00           N1+
HETATM  331  N2  LIG     1     -34.240  21.491  35.653  0.00  0.00           N1+
HETATM  332  N2  LIG     1     -34.921  21.823  34.318  0.00  0.00           N1+
HETATM  333  N2  LIG     1     -34.921  21.823  34.318  0.00  0.00           N1+
HETATM  334  N2  LIG     1     -33.733   7.856  14.710  0.00  0.00           N1+
HETATM  335  N2  LIG     1     -21.739  15.300  33.090  0.00  0.00           N1+
HETATM  336  N2  LIG     1     -21.802  15.249  33.204  0.00  0.00           N1+
HETATM  337  N2  LIG     1     -22.068  14.652  33.743  0.00  0.00           N1+
HETATM  338  N2  LIG     1     -22.190  15.194  33.561  0.00  0.00           N1+
HETATM  339  N2  LIG     1     -22.079  15.077  33.908  0.00  0.00           N1+
HETATM  340  N2  LIG     1     -22.572  15.223  33.612  0.00  0.00           N1+
HETATM  341  N2  LIG     1     -22.274  16.026  32.890  0.00  0.00           N1+
HETATM  342  N2  LIG     1     -22.376  16.071  32.960  0.00  0.00           N1+
HETATM  343  N2  LIG     1     -17.721  20.544  57.207  0.00  0.00           N1+
HETATM  344  N2  LIG     1     -17.585  20.376  57.256  0.00  0.00           N1+
HETATM  345  N2  LIG     1     -33.363   8.164  15.281  0.00  0.00           N1+
HETATM  346  N2  LIG     1     -17.599  20.361  57.291  0.00  0.00           N1+
HETATM  347  N2  LIG     1     -17.052  20.675  56.275  0.00  0.00           N1+
HETATM  348  N2  LIG     1     -17.464  20.730  56.009  0.00  0.00           N1+
HETATM  349  N2  LIG     1     -17.264  20.517  56.087  0.00  0.00           N1+
HETATM  350  N2  LIG     1     -17.508  20.744  55.959  0.00  0.00           N1+
HETATM  351  N2  LIG     1     -16.379  21.263  56.238  0.00  0.00           N1+
HETATM  352  N2  LIG     1      -6.618  -6.366  83.673  0.00  0.00           N1+
HETATM  353  N2  LIG     1      -6.618  -6.366  83.673  0.00  0.00           N1+
HETATM  354  N2  LIG     1      -6.618  -6.366  83.673  0.00  0.00           N1+
HETATM  355  N2  LIG     1      -6.700  -6.312  83.707  0.00  0.00           N1+
HETATM  356  N2  LIG     1     -33.393   7.810  14.425  0.00  0.00           N1+
HETATM  357  N2  LIG     1      -6.700  -6.312  83.707  0.00  0.00           N1+
HETATM  358  N2  LIG     1      -6.712  -6.289  83.715  0.00  0.00           N1+
HETATM  359  N2  LIG     1      -6.712  -6.289  83.715  0.00  0.00           N1+
HETATM  360  N2  LIG     1      -6.712  -6.289  83.715  0.00  0.00           N1+
HETATM  361  N2  LIG     1     -20.866  22.416  56.905  0.00  0.00           N1+
HETATM  362  N2  LIG     1     -20.757  23.209  56.172  0.00  0.00           N1+
HETATM  363  N2  LIG     1     -18.167  24.233  58.117  0.00  0.00           N1+
HETATM  364  N2  LIG     1     -18.074  24.296  58.180  0.00  0.00           N1+
HETATM  365  N2  LIG     1     -18.468  24.108  57.945  0.00  0.00           N1+
HETATM  366  N2  LIG     1     -18.595  24.284  57.838  0.00  0.00           N1+
HETATM  367  N2  LIG     1     -34.248   8.465  14.628  0.00  0.00           N1+
HETATM  368  N2  LIG     1     -33.042   8.588  16.598  0.00  0.00           N1+
HETATM  369  N2  LIG     1     -18.588  24.349  57.876  0.00  0.00           N1+
HETATM  370  N2  LIG     1     -18.682  24.998  56.258  0.00  0.00           N1+
HETATM  371  N2  LIG     1     -18.595  25.153  56.343  0.00  0.00           N1+
HETATM  372  N2  LIG     1     -18.547  25.176  56.355  0.00  0.00           N1+
HETATM  373  N2  LIG     1     -17.905  25.698  58.468  0.00  0.00           N1+
HETATM  374  N2  LIG     1     -17.475  25.732  59.385  0.00  0.00           N1+
HETATM  375  N2  LIG     1     -17.576  25.349  58.921  0.00  0.00           N1+
HETATM  376  N2  LIG     1      -5.568 -11.569  82.887  0.00  0.00           N1+
HETATM  377  N2  LIG     1      -5.554 -11.556  82.878  0.00  0.00           N1+
HETATM  378  N2  LIG     1      -5.493 -11.472  82.843  0.00  0.00           N1+
HETATM  379  N2  LIG     1     -34.360   9.020  14.340  0.00  0.00           N1+
HETATM  380  N2  LIG     1      -4.885 -11.952  82.555  0.00  0.00           N1+
HETATM  381  N2  LIG     1      -4.904 -12.116  82.244  0.00  0.00           N1+
HETATM  382  N2  LIG     1      -4.192 -12.481  82.266  0.00  0.00           N1+
HETATM  383  N2  LIG     1      -6.874 -11.866  82.385  0.00  0.00           N1+
HETATM  384  N2  LIG     1      -7.397 -11.543  82.574  0.00  0.00           N1+
HETATM  385  N2  LIG     1     -16.418  22.928  63.189  0.00  0.00           N1+
HETATM  386  N2  LIG     1     -16.302  22.886  63.194  0.00  0.00           N1+
HETATM  387  N2  LIG     1     -16.251  22.875  63.213  0.00  0.00           N1+
HETATM  388  N2  LIG     1     -16.839  23.024  63.494  0.00  0.00           N1+
HETATM  389  N2  LIG     1     -16.794  23.009  63.527  0.00  0.00           N1+
HETATM  390  N2  LIG     1     -31.215  23.242   9.537  0.00  0.00           N1+
HETATM  391  N2  LIG     1     -17.195  21.524  58.995  0.00  0.00           N1+
HETATM  392  N2  LIG     1     -17.195  21.524  58.995  0.00  0.00           N1+
HETATM  393  N2  LIG     1     -17.128  21.425  58.943  0.00  0.00           N1+
HETATM  394  N2  LIG     1     -17.128  21.425  58.943  0.00  0.00           N1+
HETATM  395  N2  LIG     1     -17.128  21.425  58.943  0.00  0.00           N1+
HETATM  396  N2  LIG     1     -17.214  21.588  59.090  0.00  0.00           N1+
HETATM  397  N2  LIG     1     -17.214  21.588  59.090  0.00  0.00           N1+
HETATM  398  N2  LIG     1     -17.214  21.588  59.090  0.00  0.00           N1+
HETATM  399  N2  LIG     1     -17.476  23.392  64.117  0.00  0.00           N1+
HETATM  400  N2  LIG     1     -17.535  23.526  63.997  0.00  0.00           N1+
HETATM  401  N2  LIG     1     -33.340  25.289   9.668  0.00  0.00           N1+
HETATM  402  N2  LIG     1     -17.469  23.438  63.929  0.00  0.00           N1+
HETATM  403  N2  LIG     1     -21.207  22.643  54.460  0.00  0.00           N1+
HETATM  404  N2  LIG     1     -21.041  22.430  54.531  0.00  0.00           N1+
HETATM  405  N2  LIG     1     -17.276  24.932  58.050  0.00  0.00           N1+
HETATM  406  N2  LIG     1     -17.300  25.318  58.487  0.00  0.00           N1+
HETATM  407  N2  LIG     1     -16.292  25.164  57.279  0.00  0.00           N1+
HETATM  408  N2  LIG     1     -16.829  24.870  57.072  0.00  0.00           N1+
HETATM  409  N2  LIG     1     -16.644  24.899  56.964  0.00  0.00           N1+
HETATM  410  N2  LIG     1     -31.001   9.595  14.833  0.00  0.00           N1+
HETATM  411  N2  LIG     1     -30.407   9.610  15.151  0.00  0.00           N1+
HETATM  412  N2  LIG     1     -33.109  24.861   9.362  0.00  0.00           N1+
HETATM  413  N2  LIG     1     -30.523   9.690  16.628  0.00  0.00           N1+
HETATM  414  N2  LIG     1     -16.850  25.041  58.963  0.00  0.00           N1+
HETATM  415  N2  LIG     1     -16.850  25.041  58.963  0.00  0.00           N1+
HETATM  416  N2  LIG     1     -16.860  25.032  58.925  0.00  0.00           N1+
HETATM  417  N2  LIG     1     -16.845  25.054  58.998  0.00  0.00           N1+
HETATM  418  N2  LIG     1     -21.870  14.146  33.812  0.00  0.00           N1+
HETATM  419  N2  LIG     1     -21.884  14.145  33.813  0.00  0.00           N1+
HETATM  420  N2  LIG     1     -20.591  13.674  34.757  0.00  0.00           N1+
HETATM  421  N2  LIG     1     -21.952  14.096  33.840  0.00  0.00           N1+
HETATM  422  N2  LIG     1     -22.192  13.865  34.183  0.00  0.00           N1+
HETATM  423  N2  LIG     1     -33.263  23.506   9.837  0.00  0.00           N1+
HETATM  424  N2  LIG     1     -22.222  14.494  36.092  0.00  0.00           N1+
HETATM  425  N2  LIG     1     -22.236  14.537  36.099  0.00  0.00           N1+
HETATM  426  N2  LIG     1     -21.497  22.986  55.757  0.00  0.00           N1+
HETATM  427  N2  LIG     1     -20.055  22.959  57.874  0.00  0.00           N1+
HETATM  428  N2  LIG     1     -19.935  23.222  57.960  0.00  0.00           N1+
HETATM  429  N2  LIG     1     -20.317  22.894  57.894  0.00  0.00           N1+
HETATM  430  N2  LIG     1     -31.463  23.424   9.627  0.00  0.00           N1+
HETATM  431  N2  LIG     1     -31.469  23.426   9.623  0.00  0.00           N1+
HETATM  432  N2  LIG     1     -31.467  23.428   9.624  0.00  0.00           N1+
HETATM  433  N2  LIG     1     -31.360  24.457   9.514  0.00  0.00           N1+
HETATM  434  N2  LIG     1     -18.462  49.134  55.433  0.00  0.00           N1+
HETATM  435  N2  LIG     1     -33.123   8.533  16.367  0.00  0.00           N1+
HETATM  436  N2  LIG     1     -18.466  48.989  55.357  0.00  0.00           N1+
HETATM  437  N2  LIG     1     -18.624  48.755  55.376  0.00  0.00           N1+
HETATM  438  N2  LIG     1     -19.480  49.169  56.441  0.00  0.00           N1+
HETATM  439  N2  LIG     1     -19.465  49.173  56.406  0.00  0.00           N1+
HETATM  440  N2  LIG     1     -19.219  49.053  56.227  0.00  0.00           N1+
HETATM  441  N2  LIG     1     -19.129  49.130  56.156  0.00  0.00           N1+
HETATM  442  N2  LIG     1     -17.304  50.675  54.965  0.00  0.00           N1+
HETATM  443  N2  LIG     1     -22.602  13.498  33.917  0.00  0.00           N1+
HETATM  444  N2  LIG     1      -6.097  -8.871  82.020  0.00  0.00           N1+
HETATM  445  N2  LIG     1      -6.097  -8.871  82.020  0.00  0.00           N1+
HETATM  446  N2  LIG     1     -33.054   9.258  15.625  0.00  0.00           N1+
HETATM  447  N2  LIG     1      -6.107  -8.939  82.030  0.00  0.00           N1+
HETATM  448  N2  LIG     1      -6.107  -8.939  82.030  0.00  0.00           N1+
HETATM  449  N2  LIG     1      -6.107  -8.939  82.030  0.00  0.00           N1+
HETATM  450  N2  LIG     1      -6.107  -8.939  82.030  0.00  0.00           N1+
HETATM  451  N2  LIG     1      -6.107  -8.939  82.030  0.00  0.00           N1+
HETATM  452  N2  LIG     1      -6.072  -9.035  82.097  0.00  0.00           N1+
HETATM  453  N2  LIG     1     -49.323   2.117  35.709  0.00  0.00           N1+
HETATM  454  N2  LIG     1     -49.297   2.149  35.686  0.00  0.00           N1+
HETATM  455  N2  LIG     1     -48.446   2.217  35.890  0.00  0.00           N1+
HETATM  456  N2  LIG     1     -49.833   3.033  36.722  0.00  0.00           N1+
HETATM  457  N2  LIG     1     -33.205   8.453  16.099  0.00  0.00           N1+
HETATM  458  N2  LIG     1     -49.801   3.023  36.709  0.00  0.00           N1+
HETATM  459  N2  LIG     1     -49.479   3.474  36.803  0.00  0.00           N1+
HETATM  460  N2  LIG     1     -47.957   2.289  35.651  0.00  0.00           N1+
HETATM  461  N2  LIG     1     -47.522   3.322  35.899  0.00  0.00           N1+
HETATM  462  N2  LIG     1     -20.702  13.408  31.502  0.00  0.00           N1+
HETATM  463  N2  LIG     1     -20.709  13.426  31.540  0.00  0.00           N1+
HETATM  464  N2  LIG     1     -20.717  13.491  31.611  0.00  0.00           N1+
HETATM  465  N2  LIG     1     -21.055  14.424  32.526  0.00  0.00           N1+
HETATM  466  N2  LIG     1     -21.055  14.424  32.526  0.00  0.00           N1+
HETATM  467  N2  LIG     1     -21.055  14.424  32.526  0.00  0.00           N1+
HETATM  468  N2  LIG     1     -33.343   8.584  16.222  0.00  0.00           N1+
HETATM  469  N2  LIG     1     -19.902  15.060  32.241  0.00  0.00           N1+
HETATM  470  N2  LIG     1     -19.754  14.594  32.148  0.00  0.00           N1+
HETATM  471  N2  LIG     1     -17.572  49.878  55.067  0.00  0.00           N1+
HETATM  472  N2  LIG     1     -18.364  49.070  55.771  0.00  0.00           N1+
HETATM  473  N2  LIG     1     -18.383  49.060  55.798  0.00  0.00           N1+
HETATM  474  N2  LIG     1     -18.422  49.075  55.826  0.00  0.00           N1+
HETATM  475  N2  LIG     1     -17.290  50.168  55.042  0.00  0.00           N1+
HETATM  476  N2  LIG     1     -18.837  49.287  55.470  0.00  0.00           N1+
HETATM  477  N2  LIG     1     -18.593  49.087  55.612  0.00  0.00           N1+
HETATM  478  N2  LIG     1     -17.265  50.112  55.003  0.00  0.00           N1+
HETATM  479  N2  LIG     1     -33.114   8.807  16.289  0.00  0.00           N1+
HETATM  480  N2  LIG     1      -7.237 -11.056  83.485  0.00  0.00           N1+
HETATM  481  N2  LIG     1      -7.237 -11.056  83.485  0.00  0.00           N1+
HETATM  482  N2  LIG     1      -7.237 -11.056  83.485  0.00  0.00           N1+
HETATM  483  N2  LIG     1      -7.323 -11.597  83.573  0.00  0.00           N1+
HETATM  484  N2  LIG     1      -7.323 -11.597  83.573  0.00  0.00           N1+
HETATM  485  N2  LIG     1      -7.323 -11.597  83.573  0.00  0.00           N1+
HETATM  486  N2  LIG     1      -7.365 -11.694  83.573  0.00  0.00           N1+
HETATM  487  N2  LIG     1      -7.365 -11.694  83.573  0.00  0.00           N1+
HETATM  488  N2  LIG     1     -17.148  24.191  57.964  0.00  0.00           N1+
HETATM  489  N2  LIG     1     -17.781  23.696  57.591  0.00  0.00           N1+
HETATM  490  N2  LIG     1     -33.751   8.018  15.280  0.00  0.00           N1+
HETATM  491  N2  LIG     1     -17.332  24.161  57.945  0.00  0.00           N1+
HETATM  492  N2  LIG     1     -16.174  24.226  57.448  0.00  0.00           N1+
HETATM  493  N2  LIG     1     -16.174  24.226  57.448  0.00  0.00           N1+
HETATM  494  N2  LIG     1     -16.203  24.271  57.505  0.00  0.00           N1+
HETATM  495  N2  LIG     1     -16.205  24.238  57.580  0.00  0.00           N1+
HETATM  496  N2  LIG     1     -16.978  24.260  57.688  0.00  0.00           N1+
HETATM  497  N2  LIG     1     -16.914  24.292  57.603  0.00  0.00           N1+
HETATM  498  N2  LIG     1     -16.110  22.657  57.082  0.00  0.00           N1+
HETATM  499  N2  LIG     1     -16.489  24.147  56.964  0.00  0.00           N1+
HETATM  500  N2  LIG     1     -16.092  22.295  56.647  0.00  0.00           N1+
HETATM  501  N2  LIG     1     -33.792   8.067  15.493  0.00  0.00           N1+
HETATM  502  N2  LIG     1     -30.780  39.520  63.484  0.00  0.00           N1+
HETATM  503  N2  LIG     1     -30.780  39.520  63.484  0.00  0.00           N1+
HETATM  504  N2  LIG     1     -30.778  39.527  63.475  0.00  0.00           N1+
HETATM  505  N2  LIG     1     -30.778  39.527  63.475  0.00  0.00           N1+
HETATM  506  N2  LIG     1     -30.959  39.170  63.369  0.00  0.00           N1+
HETATM  507  N2  LIG     1     -30.959  39.170  63.369  0.00  0.00           N1+
HETATM  508  N2  LIG     1     -30.959  39.170  63.369  0.00  0.00           N1+
HETATM  509  N2  LIG     1     -30.959  39.170  63.369  0.00  0.00           N1+
HETATM  510  N2  LIG     1      -3.702  40.048  46.741  0.00  0.00           N1+
HETATM  511  N2  LIG     1      -3.744  40.106  46.827  0.00  0.00           N1+
HETATM  512  N2  LIG     1     -33.479   8.385  15.910  0.00  0.00           N1+
HETATM  513  C3  LIG     1     -33.358   8.648  14.725  0.00  0.00           C  
HETATM  514  C3  LIG     1      -3.530  41.503  46.311  0.00  0.00           C  
HETATM  515  C3  LIG     1      -3.530  41.503  46.311  0.00  0.00           C  
HETATM  516  C3  LIG     1      -3.530  41.503  46.311  0.00  0.00           C  
HETATM  517  C3  LIG     1      -3.734  41.585  46.376  0.00  0.00           C  
HETATM  518  C3  LIG     1      -3.734  41.585  46.376  0.00  0.00           C  
HETATM  519  C3  LIG     1      -3.734  41.585  46.376  0.00  0.00           C  
HETATM  520  C3  LIG     1     -42.738  -5.973  11.016  0.00  0.00           C  
HETATM  521  C3  LIG     1     -42.738  -5.973  11.016  0.00  0.00           C  
HETATM  522  C3  LIG     1     -42.738  -5.973  11.016  0.00  0.00           C  
HETATM  523  C3  LIG     1     -42.557  -5.882  10.886  0.00  0.00           C  
HETATM  524  C3  LIG     1     -33.697   8.663  14.479  0.00  0.00           C  
HETATM  525  C3  LIG     1     -42.557  -5.882  10.886  0.00  0.00           C  
HETATM  526  C3  LIG     1     -42.528  -5.662  10.638  0.00  0.00           C  
HETATM  527  C3  LIG     1     -42.528  -5.662  10.638  0.00  0.00           C  
HETATM  528  C3  LIG     1     -42.528  -5.662  10.638  0.00  0.00           C  
HETATM  529  C3  LIG     1     -16.357  22.546  64.888  0.00  0.00           C  
HETATM  530  C3  LIG     1     -16.406  22.522  64.896  0.00  0.00           C  
HETATM  531  C3  LIG     1     -16.307  22.489  64.951  0.00  0.00           C  
HETATM  532  C3  LIG     1     -18.351  23.422  64.188  0.00  0.00           C  
HETATM  533  C3  LIG     1     -18.294  23.421  64.210  0.00  0.00           C  
HETATM  534  C3  LIG     1     -18.495  23.201  64.199  0.00  0.00           C  
HETATM  535  C3  LIG     1     -34.057   8.031  13.954  0.00  0.00           C  
HETATM  536  C3  LIG     1     -16.561  22.251  63.522  0.00  0.00           C  
HETATM  537  C3  LIG     1     -18.785  23.262  63.914  0.00  0.00           C  
HETATM  538  C3  LIG     1     -18.757  13.380  33.317  0.00  0.00           C  
HETATM  539  C3  LIG     1     -18.757  13.380  33.317  0.00  0.00           C  
HETATM  540  C3  LIG     1     -18.553  13.633  33.363  0.00  0.00           C  
HETATM  541  C3  LIG     1     -18.553  13.633  33.363  0.00  0.00           C  
HETATM  542  C3  LIG     1     -18.553  13.633  33.363  0.00  0.00           C  
HETATM  543  C3  LIG     1     -18.759  13.365  33.399  0.00  0.00           C  
HETATM  544  C3  LIG     1     -18.759  13.365  33.399  0.00  0.00           C  
HETATM  545  C3  LIG     1     -18.759  13.365  33.399  0.00  0.00           C  
HETATM  546  C3  LIG     1     -33.911   8.266  14.354  0.00  0.00           C  
HETATM  547  C3  LIG     1     -48.429   2.470  34.737  0.00  0.00           C  
HETATM  548  C3  LIG     1     -48.429   2.470  34.737  0.00  0.00           C  
HETATM  549  C3  LIG     1     -48.429   2.470  34.737  0.00  0.00           C  
HETATM  550  C3  LIG     1     -48.749   2.091  34.021  0.00  0.00           C  
HETATM  551  C3  LIG     1     -48.749   2.091  34.021  0.00  0.00           C  
HETATM  552  C3  LIG     1     -48.709   2.128  34.033  0.00  0.00           C  
HETATM  553  C3  LIG     1     -48.709   2.128  34.033  0.00  0.00           C  
HETATM  554  C3  LIG     1     -48.709   2.128  34.033  0.00  0.00           C  
HETATM  555  C3  LIG     1     -37.365  20.894  42.774  0.00  0.00           C  
HETATM  556  C3  LIG     1     -39.449  19.958  42.851  0.00  0.00           C  
HETATM  557  C3  LIG     1     -33.627   8.382  14.801  0.00  0.00           C  
HETATM  558  C3  LIG     1     -38.228  20.836  42.368  0.00  0.00           C  
HETATM  559  C3  LIG     1     -39.741  20.545  42.827  0.00  0.00           C  
HETATM  560  C3  LIG     1     -38.407  21.160  42.806  0.00  0.00           C  
HETATM  561  C3  LIG     1     -37.697  21.337  42.216  0.00  0.00           C  
HETATM  562  C3  LIG     1     -37.565  21.430  42.265  0.00  0.00           C  
HETATM  563  C3  LIG     1     -38.252  20.225  42.616  0.00  0.00           C  
HETATM  564  C3  LIG     1     -20.844  15.922  32.886  0.00  0.00           C  
HETATM  565  C3  LIG     1     -20.872  16.055  32.788  0.00  0.00           C  
HETATM  566  C3  LIG     1     -21.082  16.339  32.738  0.00  0.00           C  
HETATM  567  C3  LIG     1     -20.751  15.762  32.949  0.00  0.00           C  
HETATM  568  C3  LIG     1     -33.626   8.382  14.804  0.00  0.00           C  
HETATM  569  C3  LIG     1     -20.444  15.499  32.648  0.00  0.00           C  
HETATM  570  C3  LIG     1     -20.474  16.601  34.477  0.00  0.00           C  
HETATM  571  C3  LIG     1     -20.564  16.760  32.174  0.00  0.00           C  
HETATM  572  C3  LIG     1     -20.475  16.614  34.479  0.00  0.00           C  
HETATM  573  C3  LIG     1     -21.210  16.381  32.800  0.00  0.00           C  
HETATM  574  C3  LIG     1     -21.206  16.378  32.800  0.00  0.00           C  
HETATM  575  C3  LIG     1     -21.202  16.377  32.799  0.00  0.00           C  
HETATM  576  C3  LIG     1     -20.570  15.478  33.979  0.00  0.00           C  
HETATM  577  C3  LIG     1     -20.433  16.679  33.666  0.00  0.00           C  
HETATM  578  C3  LIG     1     -20.295  15.546  35.153  0.00  0.00           C  
HETATM  579  C3  LIG     1     -33.099   8.225  14.640  0.00  0.00           C  
HETATM  580  C3  LIG     1     -20.525  16.501  33.881  0.00  0.00           C  
HETATM  581  C3  LIG     1     -20.583  16.421  33.988  0.00  0.00           C  
HETATM  582  C3  LIG     1     -33.595  22.778  35.160  0.00  0.00           C  
HETATM  583  C3  LIG     1     -33.595  22.778  35.160  0.00  0.00           C  
HETATM  584  C3  LIG     1     -33.601  22.791  35.251  0.00  0.00           C  
HETATM  585  C3  LIG     1     -33.601  22.791  35.251  0.00  0.00           C  
HETATM  586  C3  LIG     1     -33.601  22.791  35.251  0.00  0.00           C  
HETATM  587  C3  LIG     1     -33.601  22.791  35.251  0.00  0.00           C  
HETATM  588  C3  LIG     1     -33.905  22.859  33.916  0.00  0.00           C  
HETATM  589  C3  LIG     1     -33.905  22.859  33.916  0.00  0.00           C  
HETATM  590  C3  LIG     1     -34.558   7.207  13.632  0.00  0.00           C  
HETATM  591  C3  LIG     1     -20.876  16.343  32.442  0.00  0.00           C  
HETATM  592  C3  LIG     1     -20.911  16.300  32.608  0.00  0.00           C  
HETATM  593  C3  LIG     1     -20.706  15.146  33.361  0.00  0.00           C  
HETATM  594  C3  LIG     1     -20.933  15.853  33.065  0.00  0.00           C  
HETATM  595  C3  LIG     1     -20.611  15.333  33.721  0.00  0.00           C  
HETATM  596  C3  LIG     1     -21.170  15.777  33.609  0.00  0.00           C  
HETATM  597  C3  LIG     1     -20.901  16.426  32.425  0.00  0.00           C  
HETATM  598  C3  LIG     1     -21.040  16.553  32.463  0.00  0.00           C  
HETATM  599  C3  LIG     1     -17.508  19.070  57.002  0.00  0.00           C  
HETATM  600  C3  LIG     1     -17.493  18.899  56.988  0.00  0.00           C  
HETATM  601  C3  LIG     1     -34.226   7.943  14.073  0.00  0.00           C  
HETATM  602  C3  LIG     1     -17.539  18.885  57.015  0.00  0.00           C  
HETATM  603  C3  LIG     1     -17.049  19.175  56.148  0.00  0.00           C  
HETATM  604  C3  LIG     1     -17.650  19.264  55.725  0.00  0.00           C  
HETATM  605  C3  LIG     1     -17.380  19.035  55.853  0.00  0.00           C  
HETATM  606  C3  LIG     1     -17.725  19.290  55.640  0.00  0.00           C  
HETATM  607  C3  LIG     1     -15.788  20.013  56.829  0.00  0.00           C  
HETATM  608  C3  LIG     1      -6.532  -4.887  83.934  0.00  0.00           C  
HETATM  609  C3  LIG     1      -6.532  -4.887  83.934  0.00  0.00           C  
HETATM  610  C3  LIG     1      -6.532  -4.887  83.934  0.00  0.00           C  
HETATM  611  C3  LIG     1      -6.605  -4.831  83.947  0.00  0.00           C  
HETATM  612  C3  LIG     1     -34.503   7.266  13.568  0.00  0.00           C  
HETATM  613  C3  LIG     1      -6.605  -4.831  83.947  0.00  0.00           C  
HETATM  614  C3  LIG     1      -6.620  -4.807  83.952  0.00  0.00           C  
HETATM  615  C3  LIG     1      -6.620  -4.807  83.952  0.00  0.00           C  
HETATM  616  C3  LIG     1      -6.620  -4.807  83.952  0.00  0.00           C  
HETATM  617  C3  LIG     1     -20.619  21.511  55.733  0.00  0.00           C  
HETATM  618  C3  LIG     1     -20.283  21.793  56.335  0.00  0.00           C  
HETATM  619  C3  LIG     1     -17.063  25.103  57.579  0.00  0.00           C  
HETATM  620  C3  LIG     1     -17.001  25.196  57.632  0.00  0.00           C  
HETATM  621  C3  LIG     1     -18.207  25.509  58.431  0.00  0.00           C  
HETATM  622  C3  LIG     1     -18.386  25.633  58.472  0.00  0.00           C  
HETATM  623  C3  LIG     1     -34.420   7.400  13.579  0.00  0.00           C  
HETATM  624  C3  LIG     1     -33.016   9.027  15.165  0.00  0.00           C  
HETATM  625  C3  LIG     1     -18.248  25.679  58.494  0.00  0.00           C  
HETATM  626  C3  LIG     1     -17.463  24.968  57.143  0.00  0.00           C  
HETATM  627  C3  LIG     1     -17.352  25.116  57.196  0.00  0.00           C  
HETATM  628  C3  LIG     1     -17.295  25.142  57.195  0.00  0.00           C  
HETATM  629  C3  LIG     1     -16.460  26.018  58.212  0.00  0.00           C  
HETATM  630  C3  LIG     1     -16.445  26.207  58.398  0.00  0.00           C  
HETATM  631  C3  LIG     1     -16.549  25.581  57.849  0.00  0.00           C  
HETATM  632  C3  LIG     1      -5.160 -12.691  81.973  0.00  0.00           C  
HETATM  633  C3  LIG     1      -5.146 -12.686  81.975  0.00  0.00           C  
HETATM  634  C3  LIG     1      -5.067 -12.653  82.016  0.00  0.00           C  
HETATM  635  C3  LIG     1     -34.431   7.680  13.643  0.00  0.00           C  
HETATM  636  C3  LIG     1      -4.980 -13.428  82.828  0.00  0.00           C  
HETATM  637  C3  LIG     1      -5.071 -13.585  82.510  0.00  0.00           C  
HETATM  638  C3  LIG     1      -4.112 -13.734  83.091  0.00  0.00           C  
HETATM  639  C3  LIG     1      -5.632 -12.587  81.905  0.00  0.00           C  
HETATM  640  C3  LIG     1      -6.297 -12.510  82.229  0.00  0.00           C  
HETATM  641  C3  LIG     1     -16.268  22.421  64.598  0.00  0.00           C  
HETATM  642  C3  LIG     1     -16.152  22.376  64.602  0.00  0.00           C  
HETATM  643  C3  LIG     1     -16.104  22.361  64.619  0.00  0.00           C  
HETATM  644  C3  LIG     1     -17.717  23.072  64.710  0.00  0.00           C  
HETATM  645  C3  LIG     1     -17.615  22.994  64.782  0.00  0.00           C  
HETATM  646  C3  LIG     1     -30.630  23.796   8.273  0.00  0.00           C  
HETATM  647  C3  LIG     1     -17.455  20.120  59.462  0.00  0.00           C  
HETATM  648  C3  LIG     1     -17.455  20.120  59.462  0.00  0.00           C  
HETATM  649  C3  LIG     1     -17.434  20.029  59.410  0.00  0.00           C  
HETATM  650  C3  LIG     1     -17.434  20.029  59.410  0.00  0.00           C  
HETATM  651  C3  LIG     1     -17.434  20.029  59.410  0.00  0.00           C  
HETATM  652  C3  LIG     1     -17.456  20.168  59.523  0.00  0.00           C  
HETATM  653  C3  LIG     1     -17.456  20.168  59.523  0.00  0.00           C  
HETATM  654  C3  LIG     1     -17.456  20.168  59.523  0.00  0.00           C  
HETATM  655  C3  LIG     1     -17.306  22.449  65.277  0.00  0.00           C  
HETATM  656  C3  LIG     1     -17.220  22.520  65.071  0.00  0.00           C  
HETATM  657  C3  LIG     1     -32.814  26.548   9.044  0.00  0.00           C  
HETATM  658  C3  LIG     1     -17.172  22.465  65.039  0.00  0.00           C  
HETATM  659  C3  LIG     1     -21.427  22.428  52.985  0.00  0.00           C  
HETATM  660  C3  LIG     1     -21.372  22.255  53.072  0.00  0.00           C  
HETATM  661  C3  LIG     1     -16.087  25.850  57.963  0.00  0.00           C  
HETATM  662  C3  LIG     1     -16.114  26.185  58.165  0.00  0.00           C  
HETATM  663  C3  LIG     1     -15.659  25.774  58.487  0.00  0.00           C  
HETATM  664  C3  LIG     1     -15.564  24.610  57.840  0.00  0.00           C  
HETATM  665  C3  LIG     1     -15.382  24.648  57.738  0.00  0.00           C  
HETATM  666  C3  LIG     1     -32.452   9.718  15.194  0.00  0.00           C  
HETATM  667  C3  LIG     1     -31.872   9.625  15.510  0.00  0.00           C  
HETATM  668  C3  LIG     1     -32.642  25.230   7.982  0.00  0.00           C  
HETATM  669  C3  LIG     1     -31.649   9.357  15.682  0.00  0.00           C  
HETATM  670  C3  LIG     1     -15.816  25.890  58.287  0.00  0.00           C  
HETATM  671  C3  LIG     1     -15.816  25.890  58.287  0.00  0.00           C  
HETATM  672  C3  LIG     1     -15.826  25.897  58.269  0.00  0.00           C  
HETATM  673  C3  LIG     1     -15.814  25.882  58.290  0.00  0.00           C  
HETATM  674  C3  LIG     1     -22.176  15.501  34.355  0.00  0.00           C  
HETATM  675  C3  LIG     1     -22.183  15.500  34.362  0.00  0.00           C  
HETATM  676  C3  LIG     1     -21.883  14.430  34.693  0.00  0.00           C  
HETATM  677  C3  LIG     1     -22.237  15.453  34.393  0.00  0.00           C  
HETATM  678  C3  LIG     1     -22.368  15.255  34.697  0.00  0.00           C  
HETATM  679  C3  LIG     1     -32.541  24.269   8.764  0.00  0.00           C  
HETATM  680  C3  LIG     1     -23.300  14.703  35.045  0.00  0.00           C  
HETATM  681  C3  LIG     1     -23.309  14.731  35.045  0.00  0.00           C  
HETATM  682  C3  LIG     1     -20.973  22.144  54.625  0.00  0.00           C  
HETATM  683  C3  LIG     1     -19.940  21.783  56.937  0.00  0.00           C  
HETATM  684  C3  LIG     1     -19.828  22.059  57.011  0.00  0.00           C  
HETATM  685  C3  LIG     1     -20.061  21.669  57.055  0.00  0.00           C  
HETATM  686  C3  LIG     1     -30.821  23.704   8.299  0.00  0.00           C  
HETATM  687  C3  LIG     1     -30.833  23.712   8.294  0.00  0.00           C  
HETATM  688  C3  LIG     1     -30.831  23.712   8.295  0.00  0.00           C  
HETATM  689  C3  LIG     1     -31.766  24.493   8.058  0.00  0.00           C  
HETATM  690  C3  LIG     1     -19.847  49.109  54.858  0.00  0.00           C  
HETATM  691  C3  LIG     1     -33.268   8.730  14.885  0.00  0.00           C  
HETATM  692  C3  LIG     1     -19.889  49.023  54.880  0.00  0.00           C  
HETATM  693  C3  LIG     1     -20.093  48.858  55.081  0.00  0.00           C  
HETATM  694  C3  LIG     1     -20.499  49.479  55.379  0.00  0.00           C  
HETATM  695  C3  LIG     1     -20.502  49.470  55.358  0.00  0.00           C  
HETATM  696  C3  LIG     1     -19.972  48.713  54.966  0.00  0.00           C  
HETATM  697  C3  LIG     1     -19.675  48.956  54.762  0.00  0.00           C  
HETATM  698  C3  LIG     1     -18.297  50.681  53.829  0.00  0.00           C  
HETATM  699  C3  LIG     1     -22.854  14.525  34.981  0.00  0.00           C  
HETATM  700  C3  LIG     1      -7.068  -8.482  83.099  0.00  0.00           C  
HETATM  701  C3  LIG     1      -7.068  -8.482  83.099  0.00  0.00           C  
HETATM  702  C3  LIG     1     -33.702   8.660  14.407  0.00  0.00           C  
HETATM  703  C3  LIG     1      -7.079  -8.575  83.116  0.00  0.00           C  
HETATM  704  C3  LIG     1      -7.079  -8.575  83.116  0.00  0.00           C  
HETATM  705  C3  LIG     1      -7.079  -8.575  83.116  0.00  0.00           C  
HETATM  706  C3  LIG     1      -7.079  -8.575  83.116  0.00  0.00           C  
HETATM  707  C3  LIG     1      -7.079  -8.575  83.116  0.00  0.00           C  
HETATM  708  C3  LIG     1      -7.007  -8.758  83.240  0.00  0.00           C  
HETATM  709  C3  LIG     1     -49.196   2.375  34.231  0.00  0.00           C  
HETATM  710  C3  LIG     1     -49.257   2.400  34.203  0.00  0.00           C  
HETATM  711  C3  LIG     1     -47.704   2.127  34.584  0.00  0.00           C  
HETATM  712  C3  LIG     1     -49.553   2.849  35.257  0.00  0.00           C  
HETATM  713  C3  LIG     1     -33.408   8.740  14.644  0.00  0.00           C  
HETATM  714  C3  LIG     1     -49.510   2.798  35.252  0.00  0.00           C  
HETATM  715  C3  LIG     1     -49.828   2.770  35.521  0.00  0.00           C  
HETATM  716  C3  LIG     1     -49.227   2.444  34.852  0.00  0.00           C  
HETATM  717  C3  LIG     1     -47.175   2.161  35.009  0.00  0.00           C  
HETATM  718  C3  LIG     1     -20.002  14.065  30.348  0.00  0.00           C  
HETATM  719  C3  LIG     1     -20.000  14.103  30.402  0.00  0.00           C  
HETATM  720  C3  LIG     1     -20.014  14.233  30.512  0.00  0.00           C  
HETATM  721  C3  LIG     1     -20.418  15.776  32.378  0.00  0.00           C  
HETATM  722  C3  LIG     1     -20.418  15.776  32.378  0.00  0.00           C  
HETATM  723  C3  LIG     1     -20.418  15.776  32.378  0.00  0.00           C  
HETATM  724  C3  LIG     1     -32.821   9.043  14.892  0.00  0.00           C  
HETATM  725  C3  LIG     1     -20.003  16.561  32.204  0.00  0.00           C  
HETATM  726  C3  LIG     1     -19.675  16.092  32.006  0.00  0.00           C  
HETATM  727  C3  LIG     1     -18.070  50.699  53.909  0.00  0.00           C  
HETATM  728  C3  LIG     1     -19.545  49.390  54.899  0.00  0.00           C  
HETATM  729  C3  LIG     1     -19.584  49.343  54.941  0.00  0.00           C  
HETATM  730  C3  LIG     1     -19.634  49.349  54.981  0.00  0.00           C  
HETATM  731  C3  LIG     1     -17.899  50.889  53.876  0.00  0.00           C  
HETATM  732  C3  LIG     1     -20.106  48.509  55.308  0.00  0.00           C  
HETATM  733  C3  LIG     1     -19.982  48.636  55.269  0.00  0.00           C  
HETATM  734  C3  LIG     1     -17.941  50.721  53.809  0.00  0.00           C  
HETATM  735  C3  LIG     1     -33.249   9.169  14.838  0.00  0.00           C  
HETATM  736  C3  LIG     1      -7.169  -9.676  84.079  0.00  0.00           C  
HETATM  737  C3  LIG     1      -7.169  -9.676  84.079  0.00  0.00           C  
HETATM  738  C3  LIG     1      -7.169  -9.676  84.079  0.00  0.00           C  
HETATM  739  C3  LIG     1      -7.311 -10.258  84.258  0.00  0.00           C  
HETATM  740  C3  LIG     1      -7.311 -10.258  84.258  0.00  0.00           C  
HETATM  741  C3  LIG     1      -7.311 -10.258  84.258  0.00  0.00           C  
HETATM  742  C3  LIG     1      -7.338 -10.386  84.314  0.00  0.00           C  
HETATM  743  C3  LIG     1      -7.338 -10.386  84.314  0.00  0.00           C  
HETATM  744  C3  LIG     1     -16.282  25.378  57.638  0.00  0.00           C  
HETATM  745  C3  LIG     1     -16.891  24.907  57.488  0.00  0.00           C  
HETATM  746  C3  LIG     1     -34.432   7.657  13.989  0.00  0.00           C  
HETATM  747  C3  LIG     1     -16.376  25.303  57.723  0.00  0.00           C  
HETATM  748  C3  LIG     1     -15.971  25.605  58.009  0.00  0.00           C  
HETATM  749  C3  LIG     1     -15.971  25.605  58.009  0.00  0.00           C  
HETATM  750  C3  LIG     1     -16.006  25.663  58.036  0.00  0.00           C  
HETATM  751  C3  LIG     1     -16.005  25.659  58.027  0.00  0.00           C  
HETATM  752  C3  LIG     1     -15.925  25.319  57.859  0.00  0.00           C  
HETATM  753  C3  LIG     1     -15.804  25.279  57.835  0.00  0.00           C  
HETATM  754  C3  LIG     1     -14.895  21.818  57.367  0.00  0.00           C  
HETATM  755  C3  LIG     1     -15.241  24.621  57.655  0.00  0.00           C  
HETATM  756  C3  LIG     1     -15.313  21.778  57.832  0.00  0.00           C  
HETATM  757  C3  LIG     1     -34.110   8.012  14.034  0.00  0.00           C  
HETATM  758  C3  LIG     1     -31.873  40.533  63.291  0.00  0.00           C  
HETATM  759  C3  LIG     1     -31.873  40.533  63.291  0.00  0.00           C  
HETATM  760  C3  LIG     1     -31.872  40.538  63.275  0.00  0.00           C  
HETATM  761  C3  LIG     1     -31.872  40.538  63.275  0.00  0.00           C  
HETATM  762  C3  LIG     1     -31.989  40.261  63.292  0.00  0.00           C  
HETATM  763  C3  LIG     1     -31.989  40.261  63.292  0.00  0.00           C  
HETATM  764  C3  LIG     1     -31.989  40.261  63.292  0.00  0.00           C  
HETATM  765  C3  LIG     1     -31.989  40.261  63.292  0.00  0.00           C  
HETATM  766  C3  LIG     1      -3.404  41.396  46.145  0.00  0.00           C  
HETATM  767  C3  LIG     1      -3.530  41.503  46.311  0.00  0.00           C  
HETATM  768  C3  LIG     1     -33.765   8.386  14.438  0.00  0.00           C  
HETATM  769  C4  LIG     1     -32.367   7.801  13.951  0.00  0.00           C  
HETATM  770  C4  LIG     1      -2.816  41.372  44.982  0.00  0.00           C  
HETATM  771  C4  LIG     1      -2.816  41.372  44.982  0.00  0.00           C  
HETATM  772  C4  LIG     1      -2.816  41.372  44.982  0.00  0.00           C  
HETATM  773  C4  LIG     1      -3.142  41.533  44.982  0.00  0.00           C  
HETATM  774  C4  LIG     1      -3.142  41.533  44.982  0.00  0.00           C  
HETATM  775  C4  LIG     1      -3.142  41.533  44.982  0.00  0.00           C  
HETATM  776  C4  LIG     1     -42.835  -5.928   9.502  0.00  0.00           C  
HETATM  777  C4  LIG     1     -42.835  -5.928   9.502  0.00  0.00           C  
HETATM  778  C4  LIG     1     -42.835  -5.928   9.502  0.00  0.00           C  
HETATM  779  C4  LIG     1     -42.522  -5.859   9.369  0.00  0.00           C  
HETATM  780  C4  LIG     1     -32.727   7.770  13.727  0.00  0.00           C  
HETATM  781  C4  LIG     1     -42.522  -5.859   9.369  0.00  0.00           C  
HETATM  782  C4  LIG     1     -42.426  -5.715   9.125  0.00  0.00           C  
HETATM  783  C4  LIG     1     -42.426  -5.715   9.125  0.00  0.00           C  
HETATM  784  C4  LIG     1     -42.426  -5.715   9.125  0.00  0.00           C  
HETATM  785  C4  LIG     1     -16.858  21.156  65.235  0.00  0.00           C  
HETATM  786  C4  LIG     1     -16.954  21.141  65.207  0.00  0.00           C  
HETATM  787  C4  LIG     1     -16.791  21.076  65.221  0.00  0.00           C  
HETATM  788  C4  LIG     1     -19.131  24.661  63.792  0.00  0.00           C  
HETATM  789  C4  LIG     1     -19.107  24.641  63.818  0.00  0.00           C  
HETATM  790  C4  LIG     1     -17.383  23.386  65.215  0.00  0.00           C  
HETATM  791  C4  LIG     1     -34.158   9.448  13.424  0.00  0.00           C  
HETATM  792  C4  LIG     1     -15.667  22.806  64.615  0.00  0.00           C  
HETATM  793  C4  LIG     1     -19.245  24.690  63.676  0.00  0.00           C  
HETATM  794  C4  LIG     1     -18.650  13.184  31.816  0.00  0.00           C  
HETATM  795  C4  LIG     1     -18.650  13.184  31.816  0.00  0.00           C  
HETATM  796  C4  LIG     1     -18.503  13.262  31.891  0.00  0.00           C  
HETATM  797  C4  LIG     1     -18.503  13.262  31.891  0.00  0.00           C  
HETATM  798  C4  LIG     1     -18.503  13.262  31.891  0.00  0.00           C  
HETATM  799  C4  LIG     1     -18.620  13.166  31.900  0.00  0.00           C  
HETATM  800  C4  LIG     1     -18.620  13.166  31.900  0.00  0.00           C  
HETATM  801  C4  LIG     1     -18.620  13.166  31.900  0.00  0.00           C  
HETATM  802  C4  LIG     1     -32.854   7.495  13.586  0.00  0.00           C  
HETATM  803  C4  LIG     1     -48.466   3.081  33.353  0.00  0.00           C  
HETATM  804  C4  LIG     1     -48.466   3.081  33.353  0.00  0.00           C  
HETATM  805  C4  LIG     1     -48.466   3.081  33.353  0.00  0.00           C  
HETATM  806  C4  LIG     1     -48.927   2.533  32.584  0.00  0.00           C  
HETATM  807  C4  LIG     1     -48.927   2.533  32.584  0.00  0.00           C  
HETATM  808  C4  LIG     1     -48.912   2.605  32.612  0.00  0.00           C  
HETATM  809  C4  LIG     1     -48.912   2.605  32.612  0.00  0.00           C  
HETATM  810  C4  LIG     1     -48.912   2.605  32.612  0.00  0.00           C  
HETATM  811  C4  LIG     1     -35.896  21.096  43.084  0.00  0.00           C  
HETATM  812  C4  LIG     1     -39.967  20.241  44.246  0.00  0.00           C  
HETATM  813  C4  LIG     1     -32.676   7.528  13.979  0.00  0.00           C  
HETATM  814  C4  LIG     1     -37.791  19.412  42.652  0.00  0.00           C  
HETATM  815  C4  LIG     1     -39.349  20.011  44.188  0.00  0.00           C  
HETATM  816  C4  LIG     1     -39.467  21.856  43.635  0.00  0.00           C  
HETATM  817  C4  LIG     1     -36.974  20.456  43.215  0.00  0.00           C  
HETATM  818  C4  LIG     1     -36.717  20.709  43.293  0.00  0.00           C  
HETATM  819  C4  LIG     1     -38.388  18.715  42.589  0.00  0.00           C  
HETATM  820  C4  LIG     1     -20.136  16.594  34.048  0.00  0.00           C  
HETATM  821  C4  LIG     1     -20.161  16.756  33.931  0.00  0.00           C  
HETATM  822  C4  LIG     1     -20.200  15.185  32.298  0.00  0.00           C  
HETATM  823  C4  LIG     1     -19.861  16.110  34.126  0.00  0.00           C  
HETATM  824  C4  LIG     1     -33.464   9.843  14.442  0.00  0.00           C  
HETATM  825  C4  LIG     1     -19.429  15.618  33.770  0.00  0.00           C  
HETATM  826  C4  LIG     1     -20.656  17.239  33.111  0.00  0.00           C  
HETATM  827  C4  LIG     1     -19.935  15.665  31.333  0.00  0.00           C  
HETATM  828  C4  LIG     1     -20.676  17.256  33.118  0.00  0.00           C  
HETATM  829  C4  LIG     1     -21.609  17.328  31.688  0.00  0.00           C  
HETATM  830  C4  LIG     1     -21.601  17.318  31.681  0.00  0.00           C  
HETATM  831  C4  LIG     1     -21.595  17.313  31.676  0.00  0.00           C  
HETATM  832  C4  LIG     1     -21.002  16.882  33.612  0.00  0.00           C  
HETATM  833  C4  LIG     1     -20.808  16.321  32.239  0.00  0.00           C  
HETATM  834  C4  LIG     1     -20.751  16.824  34.474  0.00  0.00           C  
HETATM  835  C4  LIG     1     -32.877   9.692  14.326  0.00  0.00           C  
HETATM  836  C4  LIG     1     -20.692  16.216  32.398  0.00  0.00           C  
HETATM  837  C4  LIG     1     -20.698  16.203  32.490  0.00  0.00           C  
HETATM  838  C4  LIG     1     -34.649  23.733  34.635  0.00  0.00           C  
HETATM  839  C4  LIG     1     -34.649  23.733  34.635  0.00  0.00           C  
HETATM  840  C4  LIG     1     -34.681  23.729  34.748  0.00  0.00           C  
HETATM  841  C4  LIG     1     -34.681  23.729  34.748  0.00  0.00           C  
HETATM  842  C4  LIG     1     -34.681  23.729  34.748  0.00  0.00           C  
HETATM  843  C4  LIG     1     -34.681  23.729  34.748  0.00  0.00           C  
HETATM  844  C4  LIG     1     -34.675  24.115  33.568  0.00  0.00           C  
HETATM  845  C4  LIG     1     -34.675  24.115  33.568  0.00  0.00           C  
HETATM  846  C4  LIG     1     -34.785   8.196  12.509  0.00  0.00           C  
HETATM  847  C4  LIG     1     -20.001  16.996  33.495  0.00  0.00           C  
HETATM  848  C4  LIG     1     -20.166  17.023  33.715  0.00  0.00           C  
HETATM  849  C4  LIG     1     -19.817  15.181  34.590  0.00  0.00           C  
HETATM  850  C4  LIG     1     -20.128  14.902  32.195  0.00  0.00           C  
HETATM  851  C4  LIG     1     -20.108  14.554  32.522  0.00  0.00           C  
HETATM  852  C4  LIG     1     -20.819  16.338  34.971  0.00  0.00           C  
HETATM  853  C4  LIG     1     -19.994  15.209  32.434  0.00  0.00           C  
HETATM  854  C4  LIG     1     -20.157  15.352  32.184  0.00  0.00           C  
HETATM  855  C4  LIG     1     -18.431  18.583  55.901  0.00  0.00           C  
HETATM  856  C4  LIG     1     -18.472  18.533  55.889  0.00  0.00           C  
HETATM  857  C4  LIG     1     -34.362   9.255  13.330  0.00  0.00           C  
HETATM  858  C4  LIG     1     -18.555  18.541  55.942  0.00  0.00           C  
HETATM  859  C4  LIG     1     -17.533  18.747  54.774  0.00  0.00           C  
HETATM  860  C4  LIG     1     -18.271  19.054  54.356  0.00  0.00           C  
HETATM  861  C4  LIG     1     -17.944  18.752  54.473  0.00  0.00           C  
HETATM  862  C4  LIG     1     -18.395  19.131  54.287  0.00  0.00           C  
HETATM  863  C4  LIG     1     -16.822  18.903  56.789  0.00  0.00           C  
HETATM  864  C4  LIG     1      -5.674  -4.238  82.865  0.00  0.00           C  
HETATM  865  C4  LIG     1      -5.674  -4.238  82.865  0.00  0.00           C  
HETATM  866  C4  LIG     1      -5.674  -4.238  82.865  0.00  0.00           C  
HETATM  867  C4  LIG     1      -5.704  -4.209  82.898  0.00  0.00           C  
HETATM  868  C4  LIG     1     -34.087   5.881  13.127  0.00  0.00           C  
HETATM  869  C4  LIG     1      -5.704  -4.209  82.898  0.00  0.00           C  
HETATM  870  C4  LIG     1      -5.716  -4.185  82.904  0.00  0.00           C  
HETATM  871  C4  LIG     1      -5.716  -4.185  82.904  0.00  0.00           C  
HETATM  872  C4  LIG     1      -5.716  -4.185  82.904  0.00  0.00           C  
HETATM  873  C4  LIG     1     -19.792  20.347  56.237  0.00  0.00           C  
HETATM  874  C4  LIG     1     -21.380  20.837  55.913  0.00  0.00           C  
HETATM  875  C4  LIG     1     -16.547  24.546  56.266  0.00  0.00           C  
HETATM  876  C4  LIG     1     -16.488  24.658  56.310  0.00  0.00           C  
HETATM  877  C4  LIG     1     -17.791  26.379  57.261  0.00  0.00           C  
HETATM  878  C4  LIG     1     -18.028  26.644  57.402  0.00  0.00           C  
HETATM  879  C4  LIG     1     -34.837   7.988  12.245  0.00  0.00           C  
HETATM  880  C4  LIG     1     -31.811   8.418  14.483  0.00  0.00           C  
HETATM  881  C4  LIG     1     -17.839  26.654  57.410  0.00  0.00           C  
HETATM  882  C4  LIG     1     -16.975  26.395  57.282  0.00  0.00           C  
HETATM  883  C4  LIG     1     -16.842  26.538  57.310  0.00  0.00           C  
HETATM  884  C4  LIG     1     -16.782  26.563  57.298  0.00  0.00           C  
HETATM  885  C4  LIG     1     -16.063  25.612  56.804  0.00  0.00           C  
HETATM  886  C4  LIG     1     -16.790  25.670  57.021  0.00  0.00           C  
HETATM  887  C4  LIG     1     -17.051  25.002  56.539  0.00  0.00           C  
HETATM  888  C4  LIG     1      -5.175 -12.213  80.534  0.00  0.00           C  
HETATM  889  C4  LIG     1      -5.160 -12.220  80.531  0.00  0.00           C  
HETATM  890  C4  LIG     1      -5.071 -12.269  80.548  0.00  0.00           C  
HETATM  891  C4  LIG     1     -34.790   7.886  12.187  0.00  0.00           C  
HETATM  892  C4  LIG     1      -5.289 -13.659  84.295  0.00  0.00           C  
HETATM  893  C4  LIG     1      -5.183 -13.826  84.003  0.00  0.00           C  
HETATM  894  C4  LIG     1      -3.936 -13.376  84.556  0.00  0.00           C  
HETATM  895  C4  LIG     1      -5.951 -14.066  81.956  0.00  0.00           C  
HETATM  896  C4  LIG     1      -6.926 -13.554  81.329  0.00  0.00           C  
HETATM  897  C4  LIG     1     -14.789  22.449  64.924  0.00  0.00           C  
HETATM  898  C4  LIG     1     -14.682  22.477  64.958  0.00  0.00           C  
HETATM  899  C4  LIG     1     -14.641  22.491  64.987  0.00  0.00           C  
HETATM  900  C4  LIG     1     -18.307  21.713  64.994  0.00  0.00           C  
HETATM  901  C4  LIG     1     -18.116  21.601  65.072  0.00  0.00           C  
HETATM  902  C4  LIG     1     -29.324  23.065   8.040  0.00  0.00           C  
HETATM  903  C4  LIG     1     -18.876  19.983  59.976  0.00  0.00           C  
HETATM  904  C4  LIG     1     -18.876  19.983  59.976  0.00  0.00           C  
HETATM  905  C4  LIG     1     -18.844  19.947  59.966  0.00  0.00           C  
HETATM  906  C4  LIG     1     -18.844  19.947  59.966  0.00  0.00           C  
HETATM  907  C4  LIG     1     -18.844  19.947  59.966  0.00  0.00           C  
HETATM  908  C4  LIG     1     -18.874  20.004  60.038  0.00  0.00           C  
HETATM  909  C4  LIG     1     -18.874  20.004  60.038  0.00  0.00           C  
HETATM  910  C4  LIG     1     -18.874  20.004  60.038  0.00  0.00           C  
HETATM  911  C4  LIG     1     -18.662  22.107  65.867  0.00  0.00           C  
HETATM  912  C4  LIG     1     -18.500  22.076  65.756  0.00  0.00           C  
HETATM  913  C4  LIG     1     -31.761  26.220   8.000  0.00  0.00           C  
HETATM  914  C4  LIG     1     -18.464  22.024  65.702  0.00  0.00           C  
HETATM  915  C4  LIG     1     -20.813  23.578  52.210  0.00  0.00           C  
HETATM  916  C4  LIG     1     -22.875  22.188  52.917  0.00  0.00           C  
HETATM  917  C4  LIG     1     -15.058  25.335  58.949  0.00  0.00           C  
HETATM  918  C4  LIG     1     -14.967  25.697  59.027  0.00  0.00           C  
HETATM  919  C4  LIG     1     -16.245  25.139  59.732  0.00  0.00           C  
HETATM  920  C4  LIG     1     -15.421  23.132  58.150  0.00  0.00           C  
HETATM  921  C4  LIG     1     -15.309  23.203  58.194  0.00  0.00           C  
HETATM  922  C4  LIG     1     -32.845   8.532  16.045  0.00  0.00           C  
HETATM  923  C4  LIG     1     -32.026  10.211  16.896  0.00  0.00           C  
HETATM  924  C4  LIG     1     -31.218  25.754   8.033  0.00  0.00           C  
HETATM  925  C4  LIG     1     -31.284   8.317  14.640  0.00  0.00           C  
HETATM  926  C4  LIG     1     -16.317  27.319  58.351  0.00  0.00           C  
HETATM  927  C4  LIG     1     -16.317  27.319  58.351  0.00  0.00           C  
HETATM  928  C4  LIG     1     -16.332  27.324  58.355  0.00  0.00           C  
HETATM  929  C4  LIG     1     -16.283  27.321  58.364  0.00  0.00           C  
HETATM  930  C4  LIG     1     -21.305  15.803  35.558  0.00  0.00           C  
HETATM  931  C4  LIG     1     -21.308  15.795  35.563  0.00  0.00           C  
HETATM  932  C4  LIG     1     -21.701  15.519  33.657  0.00  0.00           C  
HETATM  933  C4  LIG     1     -21.353  15.740  35.590  0.00  0.00           C  
HETATM  934  C4  LIG     1     -23.757  15.349  35.299  0.00  0.00           C  
HETATM  935  C4  LIG     1     -32.373  25.708   9.213  0.00  0.00           C  
HETATM  936  C4  LIG     1     -22.734  15.534  33.914  0.00  0.00           C  
HETATM  937  C4  LIG     1     -22.744  15.556  33.911  0.00  0.00           C  
HETATM  938  C4  LIG     1     -19.713  21.417  55.056  0.00  0.00           C  
HETATM  939  C4  LIG     1     -19.177  20.710  57.688  0.00  0.00           C  
HETATM  940  C4  LIG     1     -19.006  21.003  57.723  0.00  0.00           C  
HETATM  941  C4  LIG     1     -19.301  20.702  57.940  0.00  0.00           C  
HETATM  942  C4  LIG     1     -30.519  25.187   8.200  0.00  0.00           C  
HETATM  943  C4  LIG     1     -29.531  22.937   8.248  0.00  0.00           C  
HETATM  944  C4  LIG     1     -31.734  23.247   7.166  0.00  0.00           C  
HETATM  945  C4  LIG     1     -31.825  23.097   7.472  0.00  0.00           C  
HETATM  946  C4  LIG     1     -20.863  49.337  55.955  0.00  0.00           C  
HETATM  947  C4  LIG     1     -33.263  10.206  14.541  0.00  0.00           C  
HETATM  948  C4  LIG     1     -20.764  49.642  55.948  0.00  0.00           C  
HETATM  949  C4  LIG     1     -20.717  49.881  56.005  0.00  0.00           C  
HETATM  950  C4  LIG     1     -21.203  50.748  55.811  0.00  0.00           C  
HETATM  951  C4  LIG     1     -21.204  50.740  55.791  0.00  0.00           C  
HETATM  952  C4  LIG     1     -19.096  49.003  53.765  0.00  0.00           C  
HETATM  953  C4  LIG     1     -18.599  49.249  53.736  0.00  0.00           C  
HETATM  954  C4  LIG     1     -17.766  49.935  52.617  0.00  0.00           C  
HETATM  955  C4  LIG     1     -24.334  14.839  34.951  0.00  0.00           C  
HETATM  956  C4  LIG     1      -7.627  -7.097  82.828  0.00  0.00           C  
HETATM  957  C4  LIG     1      -7.627  -7.097  82.828  0.00  0.00           C  
HETATM  958  C4  LIG     1     -32.734   7.727  13.704  0.00  0.00           C  
HETATM  959  C4  LIG     1      -7.637  -7.184  82.879  0.00  0.00           C  
HETATM  960  C4  LIG     1      -7.637  -7.184  82.879  0.00  0.00           C  
HETATM  961  C4  LIG     1      -7.637  -7.184  82.879  0.00  0.00           C  
HETATM  962  C4  LIG     1      -7.637  -7.184  82.879  0.00  0.00           C  
HETATM  963  C4  LIG     1      -7.637  -7.184  82.879  0.00  0.00           C  
HETATM  964  C4  LIG     1      -7.619  -7.376  83.095  0.00  0.00           C  
HETATM  965  C4  LIG     1     -48.006   3.273  33.969  0.00  0.00           C  
HETATM  966  C4  LIG     1     -48.039   3.228  33.852  0.00  0.00           C  
HETATM  967  C4  LIG     1     -48.363   3.114  33.643  0.00  0.00           C  
HETATM  968  C4  LIG     1     -49.865   1.429  34.822  0.00  0.00           C  
HETATM  969  C4  LIG     1     -32.957  10.159  14.367  0.00  0.00           C  
HETATM  970  C4  LIG     1     -49.855   1.376  34.847  0.00  0.00           C  
HETATM  971  C4  LIG     1     -50.966   1.794  35.754  0.00  0.00           C  
HETATM  972  C4  LIG     1     -49.920   1.115  34.615  0.00  0.00           C  
HETATM  973  C4  LIG     1     -47.435   0.842  35.712  0.00  0.00           C  
HETATM  974  C4  LIG     1     -20.233  15.554  30.495  0.00  0.00           C  
HETATM  975  C4  LIG     1     -20.246  15.589  30.560  0.00  0.00           C  
HETATM  976  C4  LIG     1     -20.357  15.697  30.698  0.00  0.00           C  
HETATM  977  C4  LIG     1     -19.627  16.111  33.629  0.00  0.00           C  
HETATM  978  C4  LIG     1     -19.627  16.111  33.629  0.00  0.00           C  
HETATM  979  C4  LIG     1     -19.627  16.111  33.629  0.00  0.00           C  
HETATM  980  C4  LIG     1     -34.010   9.002  13.952  0.00  0.00           C  
HETATM  981  C4  LIG     1     -19.820  17.135  33.596  0.00  0.00           C  
HETATM  982  C4  LIG     1     -19.388  16.729  33.353  0.00  0.00           C  
HETATM  983  C4  LIG     1     -18.555  49.782  52.804  0.00  0.00           C  
HETATM  984  C4  LIG     1     -20.597  50.015  55.790  0.00  0.00           C  
HETATM  985  C4  LIG     1     -20.610  50.021  55.824  0.00  0.00           C  
HETATM  986  C4  LIG     1     -20.621  50.101  55.850  0.00  0.00           C  
HETATM  987  C4  LIG     1     -18.840  49.953  53.143  0.00  0.00           C  
HETATM  988  C4  LIG     1     -21.245  49.482  55.527  0.00  0.00           C  
HETATM  989  C4  LIG     1     -20.280  47.338  55.994  0.00  0.00           C  
HETATM  990  C4  LIG     1     -18.940  49.731  53.239  0.00  0.00           C  
HETATM  991  C4  LIG     1     -32.760   8.021  13.979  0.00  0.00           C  
HETATM  992  C4  LIG     1      -7.972  -9.719  85.362  0.00  0.00           C  
HETATM  993  C4  LIG     1      -7.972  -9.719  85.362  0.00  0.00           C  
HETATM  994  C4  LIG     1      -7.972  -9.719  85.362  0.00  0.00           C  
HETATM  995  C4  LIG     1      -8.044 -10.438  85.569  0.00  0.00           C  
HETATM  996  C4  LIG     1      -8.044 -10.438  85.569  0.00  0.00           C  
HETATM  997  C4  LIG     1      -8.044 -10.438  85.569  0.00  0.00           C  
HETATM  998  C4  LIG     1      -8.047 -10.625  85.628  0.00  0.00           C  
HETATM  999  C4  LIG     1      -8.047 -10.625  85.628  0.00  0.00           C  
HETATM 1000  C4  LIG     1     -15.422  25.084  56.425  0.00  0.00           C  
HETATM 1001  C4  LIG     1     -15.914  24.748  56.338  0.00  0.00           C  
HETATM 1002  C4  LIG     1     -34.537   8.892  13.125  0.00  0.00           C  
HETATM 1003  C4  LIG     1     -15.474  25.019  56.537  0.00  0.00           C  
HETATM 1004  C4  LIG     1     -17.141  25.955  58.908  0.00  0.00           C  
HETATM 1005  C4  LIG     1     -17.141  25.955  58.908  0.00  0.00           C  
HETATM 1006  C4  LIG     1     -17.199  26.047  58.889  0.00  0.00           C  
HETATM 1007  C4  LIG     1     -17.217  26.110  58.820  0.00  0.00           C  
HETATM 1008  C4  LIG     1     -15.022  25.211  56.649  0.00  0.00           C  
HETATM 1009  C4  LIG     1     -14.787  25.005  56.746  0.00  0.00           C  
HETATM 1010  C4  LIG     1     -14.629  20.837  56.239  0.00  0.00           C  
HETATM 1011  C4  LIG     1     -14.246  24.986  56.577  0.00  0.00           C  
HETATM 1012  C4  LIG     1     -15.234  20.264  57.835  0.00  0.00           C  
HETATM 1013  C4  LIG     1     -35.398   7.225  13.900  0.00  0.00           C  
HETATM 1014  C4  LIG     1     -32.777  40.436  64.503  0.00  0.00           C  
HETATM 1015  C4  LIG     1     -32.777  40.436  64.503  0.00  0.00           C  
HETATM 1016  C4  LIG     1     -32.777  40.446  64.485  0.00  0.00           C  
HETATM 1017  C4  LIG     1     -32.777  40.446  64.485  0.00  0.00           C  
HETATM 1018  C4  LIG     1     -33.112  39.871  64.230  0.00  0.00           C  
HETATM 1019  C4  LIG     1     -33.112  39.871  64.230  0.00  0.00           C  
HETATM 1020  C4  LIG     1     -33.112  39.871  64.230  0.00  0.00           C  
HETATM 1021  C4  LIG     1     -33.112  39.871  64.230  0.00  0.00           C  
HETATM 1022  C4  LIG     1      -2.665  41.135  44.850  0.00  0.00           C  
HETATM 1023  C4  LIG     1      -2.816  41.372  44.982  0.00  0.00           C  
HETATM 1024  C4  LIG     1     -35.055   7.618  14.239  0.00  0.00           C  
HETATM 1025  C5  LIG     1     -31.809   8.611  16.759  0.00  0.00           C  
HETATM 1026  C5  LIG     1      -4.407  39.980  48.168  0.00  0.00           C  
HETATM 1027  C5  LIG     1      -4.407  39.980  48.168  0.00  0.00           C  
HETATM 1028  C5  LIG     1      -4.407  39.980  48.168  0.00  0.00           C  
HETATM 1029  C5  LIG     1      -4.447  39.953  48.213  0.00  0.00           C  
HETATM 1030  C5  LIG     1      -4.447  39.953  48.213  0.00  0.00           C  
HETATM 1031  C5  LIG     1      -4.447  39.953  48.213  0.00  0.00           C  
HETATM 1032  C5  LIG     1     -40.301  -5.199  10.830  0.00  0.00           C  
HETATM 1033  C5  LIG     1     -40.301  -5.199  10.830  0.00  0.00           C  
HETATM 1034  C5  LIG     1     -40.301  -5.199  10.830  0.00  0.00           C  
HETATM 1035  C5  LIG     1     -40.063  -5.284  10.886  0.00  0.00           C  
HETATM 1036  C5  LIG     1     -32.462   8.254  16.713  0.00  0.00           C  
HETATM 1037  C5  LIG     1     -40.063  -5.284  10.886  0.00  0.00           C  
HETATM 1038  C5  LIG     1     -39.987  -5.329  10.767  0.00  0.00           C  
HETATM 1039  C5  LIG     1     -39.987  -5.329  10.767  0.00  0.00           C  
HETATM 1040  C5  LIG     1     -39.987  -5.329  10.767  0.00  0.00           C  
HETATM 1041  C5  LIG     1     -16.783  22.065  62.401  0.00  0.00           C  
HETATM 1042  C5  LIG     1     -16.797  22.123  62.386  0.00  0.00           C  
HETATM 1043  C5  LIG     1     -16.802  22.153  62.451  0.00  0.00           C  
HETATM 1044  C5  LIG     1     -18.168  22.480  61.813  0.00  0.00           C  
HETATM 1045  C5  LIG     1     -18.098  22.474  61.840  0.00  0.00           C  
HETATM 1046  C5  LIG     1     -16.808  22.589  62.285  0.00  0.00           C  
HETATM 1047  C5  LIG     1     -32.826   8.787  16.096  0.00  0.00           C  
HETATM 1048  C5  LIG     1     -17.123  22.933  61.028  0.00  0.00           C  
HETATM 1049  C5  LIG     1     -18.060  23.333  61.457  0.00  0.00           C  
HETATM 1050  C5  LIG     1     -20.873  14.766  32.932  0.00  0.00           C  
HETATM 1051  C5  LIG     1     -20.873  14.766  32.932  0.00  0.00           C  
HETATM 1052  C5  LIG     1     -20.844  14.701  32.944  0.00  0.00           C  
HETATM 1053  C5  LIG     1     -20.844  14.701  32.944  0.00  0.00           C  
HETATM 1054  C5  LIG     1     -20.844  14.701  32.944  0.00  0.00           C  
HETATM 1055  C5  LIG     1     -20.868  14.750  32.967  0.00  0.00           C  
HETATM 1056  C5  LIG     1     -20.868  14.750  32.967  0.00  0.00           C  
HETATM 1057  C5  LIG     1     -20.868  14.750  32.967  0.00  0.00           C  
HETATM 1058  C5  LIG     1     -32.315   9.097  16.184  0.00  0.00           C  
HETATM 1059  C5  LIG     1     -46.904   0.903  36.072  0.00  0.00           C  
HETATM 1060  C5  LIG     1     -46.904   0.903  36.072  0.00  0.00           C  
HETATM 1061  C5  LIG     1     -46.904   0.903  36.072  0.00  0.00           C  
HETATM 1062  C5  LIG     1     -47.160   0.606  35.372  0.00  0.00           C  
HETATM 1063  C5  LIG     1     -47.160   0.606  35.372  0.00  0.00           C  
HETATM 1064  C5  LIG     1     -47.055   0.670  35.332  0.00  0.00           C  
HETATM 1065  C5  LIG     1     -47.055   0.670  35.332  0.00  0.00           C  
HETATM 1066  C5  LIG     1     -47.055   0.670  35.332  0.00  0.00           C  
HETATM 1067  C5  LIG     1     -37.498  21.772  40.304  0.00  0.00           C  
HETATM 1068  C5  LIG     1     -37.518  20.809  41.397  0.00  0.00           C  
HETATM 1069  C5  LIG     1     -32.044   7.846  16.794  0.00  0.00           C  
HETATM 1070  C5  LIG     1     -36.245  21.070  40.756  0.00  0.00           C  
HETATM 1071  C5  LIG     1     -38.575  21.587  40.787  0.00  0.00           C  
HETATM 1072  C5  LIG     1     -37.499  21.293  40.411  0.00  0.00           C  
HETATM 1073  C5  LIG     1     -37.718  21.655  39.641  0.00  0.00           C  
HETATM 1074  C5  LIG     1     -37.646  21.633  39.685  0.00  0.00           C  
HETATM 1075  C5  LIG     1     -37.718  22.138  40.988  0.00  0.00           C  
HETATM 1076  C5  LIG     1     -22.768  15.279  34.471  0.00  0.00           C  
HETATM 1077  C5  LIG     1     -22.787  15.394  34.380  0.00  0.00           C  
HETATM 1078  C5  LIG     1     -22.363  15.150  34.600  0.00  0.00           C  
HETATM 1079  C5  LIG     1     -22.804  15.333  34.446  0.00  0.00           C  
HETATM 1080  C5  LIG     1     -32.043   7.845  16.797  0.00  0.00           C  
HETATM 1081  C5  LIG     1     -22.403  15.633  34.306  0.00  0.00           C  
HETATM 1082  C5  LIG     1     -22.523  15.140  34.038  0.00  0.00           C  
HETATM 1083  C5  LIG     1     -21.606  14.975  33.664  0.00  0.00           C  
HETATM 1084  C5  LIG     1     -22.533  15.144  34.098  0.00  0.00           C  
HETATM 1085  C5  LIG     1     -22.368  15.060  34.650  0.00  0.00           C  
HETATM 1086  C5  LIG     1     -22.371  15.069  34.654  0.00  0.00           C  
HETATM 1087  C5  LIG     1     -22.370  15.073  34.655  0.00  0.00           C  
HETATM 1088  C5  LIG     1     -22.987  14.614  34.433  0.00  0.00           C  
HETATM 1089  C5  LIG     1     -21.881  14.777  34.533  0.00  0.00           C  
HETATM 1090  C5  LIG     1     -22.521  14.390  34.524  0.00  0.00           C  
HETATM 1091  C5  LIG     1     -32.949   8.365  17.195  0.00  0.00           C  
HETATM 1092  C5  LIG     1     -22.247  14.711  34.439  0.00  0.00           C  
HETATM 1093  C5  LIG     1     -22.406  14.690  34.430  0.00  0.00           C  
HETATM 1094  C5  LIG     1     -34.634  20.562  34.437  0.00  0.00           C  
HETATM 1095  C5  LIG     1     -34.634  20.562  34.437  0.00  0.00           C  
HETATM 1096  C5  LIG     1     -34.601  20.555  34.536  0.00  0.00           C  
HETATM 1097  C5  LIG     1     -34.601  20.555  34.536  0.00  0.00           C  
HETATM 1098  C5  LIG     1     -34.601  20.555  34.536  0.00  0.00           C  
HETATM 1099  C5  LIG     1     -34.601  20.555  34.536  0.00  0.00           C  
HETATM 1100  C5  LIG     1     -34.395  20.549  34.920  0.00  0.00           C  
HETATM 1101  C5  LIG     1     -34.395  20.549  34.920  0.00  0.00           C  
HETATM 1102  C5  LIG     1     -32.286   8.108  14.392  0.00  0.00           C  
HETATM 1103  C5  LIG     1     -22.874  15.775  33.949  0.00  0.00           C  
HETATM 1104  C5  LIG     1     -22.998  15.711  33.984  0.00  0.00           C  
HETATM 1105  C5  LIG     1     -22.207  13.188  34.074  0.00  0.00           C  
HETATM 1106  C5  LIG     1     -22.078  13.754  34.001  0.00  0.00           C  
HETATM 1107  C5  LIG     1     -22.505  13.657  34.196  0.00  0.00           C  
HETATM 1108  C5  LIG     1     -22.894  13.940  34.343  0.00  0.00           C  
HETATM 1109  C5  LIG     1     -22.406  15.782  34.360  0.00  0.00           C  
HETATM 1110  C5  LIG     1     -22.411  15.671  34.400  0.00  0.00           C  
HETATM 1111  C5  LIG     1     -17.154  21.470  56.168  0.00  0.00           C  
HETATM 1112  C5  LIG     1     -16.936  21.292  56.259  0.00  0.00           C  
HETATM 1113  C5  LIG     1     -31.900   8.402  15.022  0.00  0.00           C  
HETATM 1114  C5  LIG     1     -16.948  21.270  56.287  0.00  0.00           C  
HETATM 1115  C5  LIG     1     -18.291  21.396  55.817  0.00  0.00           C  
HETATM 1116  C5  LIG     1     -18.646  21.629  55.764  0.00  0.00           C  
HETATM 1117  C5  LIG     1     -18.473  21.356  55.772  0.00  0.00           C  
HETATM 1118  C5  LIG     1     -18.683  21.668  55.779  0.00  0.00           C  
HETATM 1119  C5  LIG     1     -17.407  21.992  57.068  0.00  0.00           C  
HETATM 1120  C5  LIG     1      -7.463  -6.799  82.509  0.00  0.00           C  
HETATM 1121  C5  LIG     1      -7.463  -6.799  82.509  0.00  0.00           C  
HETATM 1122  C5  LIG     1      -7.463  -6.799  82.509  0.00  0.00           C  
HETATM 1123  C5  LIG     1      -7.519  -6.756  82.528  0.00  0.00           C  
HETATM 1124  C5  LIG     1     -33.282   9.308  14.533  0.00  0.00           C  
HETATM 1125  C5  LIG     1      -7.519  -6.756  82.528  0.00  0.00           C  
HETATM 1126  C5  LIG     1      -7.525  -6.737  82.533  0.00  0.00           C  
HETATM 1127  C5  LIG     1      -7.525  -6.737  82.533  0.00  0.00           C  
HETATM 1128  C5  LIG     1      -7.525  -6.737  82.533  0.00  0.00           C  
HETATM 1129  C5  LIG     1     -21.834  23.541  56.673  0.00  0.00           C  
HETATM 1130  C5  LIG     1     -21.915  23.640  57.038  0.00  0.00           C  
HETATM 1131  C5  LIG     1     -19.346  23.975  57.216  0.00  0.00           C  
HETATM 1132  C5  LIG     1     -19.254  24.001  57.291  0.00  0.00           C  
HETATM 1133  C5  LIG     1     -19.632  23.899  57.015  0.00  0.00           C  
HETATM 1134  C5  LIG     1     -19.770  24.112  56.915  0.00  0.00           C  
HETATM 1135  C5  LIG     1     -33.356   9.626  14.302  0.00  0.00           C  
HETATM 1136  C5  LIG     1     -32.093   9.251  17.561  0.00  0.00           C  
HETATM 1137  C5  LIG     1     -19.780  24.271  56.960  0.00  0.00           C  
HETATM 1138  C5  LIG     1     -19.415  23.698  56.047  0.00  0.00           C  
HETATM 1139  C5  LIG     1     -19.344  23.859  56.161  0.00  0.00           C  
HETATM 1140  C5  LIG     1     -19.297  23.880  56.187  0.00  0.00           C  
HETATM 1141  C5  LIG     1     -18.915  26.185  57.458  0.00  0.00           C  
HETATM 1142  C5  LIG     1     -18.812  26.430  59.354  0.00  0.00           C  
HETATM 1143  C5  LIG     1     -18.837  26.173  58.846  0.00  0.00           C  
HETATM 1144  C5  LIG     1      -6.974 -11.048  82.761  0.00  0.00           C  
HETATM 1145  C5  LIG     1      -6.964 -11.046  82.754  0.00  0.00           C  
HETATM 1146  C5  LIG     1      -6.926 -11.034  82.725  0.00  0.00           C  
HETATM 1147  C5  LIG     1     -33.075   9.801  14.264  0.00  0.00           C  
HETATM 1148  C5  LIG     1      -6.133 -11.136  82.755  0.00  0.00           C  
HETATM 1149  C5  LIG     1      -6.043 -11.217  82.636  0.00  0.00           C  
HETATM 1150  C5  LIG     1      -5.383 -11.590  82.487  0.00  0.00           C  
HETATM 1151  C5  LIG     1      -6.771 -10.648  83.274  0.00  0.00           C  
HETATM 1152  C5  LIG     1      -7.091 -10.324  83.405  0.00  0.00           C  
HETATM 1153  C5  LIG     1     -17.780  22.870  62.558  0.00  0.00           C  
HETATM 1154  C5  LIG     1     -17.643  22.745  62.534  0.00  0.00           C  
HETATM 1155  C5  LIG     1     -17.579  22.701  62.534  0.00  0.00           C  
HETATM 1156  C5  LIG     1     -17.439  22.522  62.206  0.00  0.00           C  
HETATM 1157  C5  LIG     1     -17.424  22.516  62.249  0.00  0.00           C  
HETATM 1158  C5  LIG     1     -32.300  24.042  10.203  0.00  0.00           C  
HETATM 1159  C5  LIG     1     -18.249  22.149  58.126  0.00  0.00           C  
HETATM 1160  C5  LIG     1     -18.249  22.149  58.126  0.00  0.00           C  
HETATM 1161  C5  LIG     1     -18.202  22.119  58.155  0.00  0.00           C  
HETATM 1162  C5  LIG     1     -18.202  22.119  58.155  0.00  0.00           C  
HETATM 1163  C5  LIG     1     -18.202  22.119  58.155  0.00  0.00           C  
HETATM 1164  C5  LIG     1     -18.282  22.222  58.245  0.00  0.00           C  
HETATM 1165  C5  LIG     1     -18.282  22.222  58.245  0.00  0.00           C  
HETATM 1166  C5  LIG     1     -18.282  22.222  58.245  0.00  0.00           C  
HETATM 1167  C5  LIG     1     -18.288  22.901  62.949  0.00  0.00           C  
HETATM 1168  C5  LIG     1     -18.469  23.084  62.903  0.00  0.00           C  
HETATM 1169  C5  LIG     1     -32.328  24.294  10.169  0.00  0.00           C  
HETATM 1170  C5  LIG     1     -18.387  22.962  62.837  0.00  0.00           C  
HETATM 1171  C5  LIG     1     -21.967  23.773  55.095  0.00  0.00           C  
HETATM 1172  C5  LIG     1     -21.085  23.833  55.054  0.00  0.00           C  
HETATM 1173  C5  LIG     1     -18.496  25.300  57.244  0.00  0.00           C  
HETATM 1174  C5  LIG     1     -18.622  25.679  57.860  0.00  0.00           C  
HETATM 1175  C5  LIG     1     -17.742  25.470  57.044  0.00  0.00           C  
HETATM 1176  C5  LIG     1     -18.102  24.267  57.605  0.00  0.00           C  
HETATM 1177  C5  LIG     1     -17.935  24.410  57.565  0.00  0.00           C  
HETATM 1178  C5  LIG     1     -30.004   9.833  15.935  0.00  0.00           C  
HETATM 1179  C5  LIG     1     -29.565   8.433  15.583  0.00  0.00           C  
HETATM 1180  C5  LIG     1     -32.206  23.948  10.144  0.00  0.00           C  
HETATM 1181  C5  LIG     1     -29.115   9.840  16.125  0.00  0.00           C  
HETATM 1182  C5  LIG     1     -16.717  23.550  58.819  0.00  0.00           C  
HETATM 1183  C5  LIG     1     -16.717  23.550  58.819  0.00  0.00           C  
HETATM 1184  C5  LIG     1     -16.725  23.544  58.759  0.00  0.00           C  
HETATM 1185  C5  LIG     1     -16.736  23.560  58.869  0.00  0.00           C  
HETATM 1186  C5  LIG     1     -21.945  12.946  34.721  0.00  0.00           C  
HETATM 1187  C5  LIG     1     -21.954  12.944  34.720  0.00  0.00           C  
HETATM 1188  C5  LIG     1     -20.597  12.329  35.443  0.00  0.00           C  
HETATM 1189  C5  LIG     1     -22.012  12.892  34.744  0.00  0.00           C  
HETATM 1190  C5  LIG     1     -21.776  12.755  35.116  0.00  0.00           C  
HETATM 1191  C5  LIG     1     -32.469  23.159  11.066  0.00  0.00           C  
HETATM 1192  C5  LIG     1     -21.465  13.176  36.189  0.00  0.00           C  
HETATM 1193  C5  LIG     1     -21.467  13.226  36.206  0.00  0.00           C  
HETATM 1194  C5  LIG     1     -20.584  24.069  56.262  0.00  0.00           C  
HETATM 1195  C5  LIG     1     -20.869  24.159  57.455  0.00  0.00           C  
HETATM 1196  C5  LIG     1     -20.743  24.429  57.543  0.00  0.00           C  
HETATM 1197  C5  LIG     1     -21.139  24.022  57.318  0.00  0.00           C  
HETATM 1198  C5  LIG     1     -32.898  23.862   9.810  0.00  0.00           C  
HETATM 1199  C5  LIG     1     -32.905  23.859   9.811  0.00  0.00           C  
HETATM 1200  C5  LIG     1     -32.903  23.860   9.811  0.00  0.00           C  
HETATM 1201  C5  LIG     1     -32.115  23.593  10.492  0.00  0.00           C  
HETATM 1202  C5  LIG     1     -18.173  48.214  56.592  0.00  0.00           C  
HETATM 1203  C5  LIG     1     -32.066   9.339  17.069  0.00  0.00           C  
HETATM 1204  C5  LIG     1     -18.160  48.189  56.599  0.00  0.00           C  
HETATM 1205  C5  LIG     1     -18.210  48.108  56.674  0.00  0.00           C  
HETATM 1206  C5  LIG     1     -18.596  47.973  56.237  0.00  0.00           C  
HETATM 1207  C5  LIG     1     -18.584  47.975  56.201  0.00  0.00           C  
HETATM 1208  C5  LIG     1     -18.413  48.033  57.000  0.00  0.00           C  
HETATM 1209  C5  LIG     1     -18.411  48.025  56.899  0.00  0.00           C  
HETATM 1210  C5  LIG     1     -16.375  49.507  55.192  0.00  0.00           C  
HETATM 1211  C5  LIG     1     -21.168  13.216  33.582  0.00  0.00           C  
HETATM 1212  C5  LIG     1      -6.572  -8.717  80.605  0.00  0.00           C  
HETATM 1213  C5  LIG     1      -6.572  -8.717  80.605  0.00  0.00           C  
HETATM 1214  C5  LIG     1     -32.675   8.316  16.734  0.00  0.00           C  
HETATM 1215  C5  LIG     1      -6.576  -8.737  80.618  0.00  0.00           C  
HETATM 1216  C5  LIG     1      -6.576  -8.737  80.618  0.00  0.00           C  
HETATM 1217  C5  LIG     1      -6.576  -8.737  80.618  0.00  0.00           C  
HETATM 1218  C5  LIG     1      -6.576  -8.737  80.618  0.00  0.00           C  
HETATM 1219  C5  LIG     1      -6.576  -8.737  80.618  0.00  0.00           C  
HETATM 1220  C5  LIG     1      -6.609  -8.799  80.715  0.00  0.00           C  
HETATM 1221  C5  LIG     1     -48.236   1.292  36.356  0.00  0.00           C  
HETATM 1222  C5  LIG     1     -48.180   1.320  36.275  0.00  0.00           C  
HETATM 1223  C5  LIG     1     -48.026   1.262  36.982  0.00  0.00           C  
HETATM 1224  C5  LIG     1     -49.323   1.955  37.644  0.00  0.00           C  
HETATM 1225  C5  LIG     1     -31.801   8.130  16.516  0.00  0.00           C  
HETATM 1226  C5  LIG     1     -49.323   1.958  37.663  0.00  0.00           C  
HETATM 1227  C5  LIG     1     -49.118   2.607  37.984  0.00  0.00           C  
HETATM 1228  C5  LIG     1     -47.793   1.212  36.705  0.00  0.00           C  
HETATM 1229  C5  LIG     1     -48.890   3.362  36.528  0.00  0.00           C  
HETATM 1230  C5  LIG     1     -20.761  11.910  31.498  0.00  0.00           C  
HETATM 1231  C5  LIG     1     -20.756  11.927  31.518  0.00  0.00           C  
HETATM 1232  C5  LIG     1     -20.726  11.992  31.536  0.00  0.00           C  
HETATM 1233  C5  LIG     1     -20.165  13.249  32.841  0.00  0.00           C  
HETATM 1234  C5  LIG     1     -20.165  13.249  32.841  0.00  0.00           C  
HETATM 1235  C5  LIG     1     -20.165  13.249  32.841  0.00  0.00           C  
HETATM 1236  C5  LIG     1     -32.453   8.039  17.309  0.00  0.00           C  
HETATM 1237  C5  LIG     1     -20.871  14.338  33.133  0.00  0.00           C  
HETATM 1238  C5  LIG     1     -20.783  14.050  33.104  0.00  0.00           C  
HETATM 1239  C5  LIG     1     -16.443  48.917  54.786  0.00  0.00           C  
HETATM 1240  C5  LIG     1     -17.117  48.571  55.079  0.00  0.00           C  
HETATM 1241  C5  LIG     1     -17.142  48.562  55.094  0.00  0.00           C  
HETATM 1242  C5  LIG     1     -17.195  48.556  55.113  0.00  0.00           C  
HETATM 1243  C5  LIG     1     -16.336  49.037  54.753  0.00  0.00           C  
HETATM 1244  C5  LIG     1     -17.587  48.492  55.692  0.00  0.00           C  
HETATM 1245  C5  LIG     1     -17.451  48.273  55.058  0.00  0.00           C  
HETATM 1246  C5  LIG     1     -16.318  48.965  54.756  0.00  0.00           C  
HETATM 1247  C5  LIG     1     -31.721   8.563  16.763  0.00  0.00           C  
HETATM 1248  C5  LIG     1      -6.552 -11.258  82.164  0.00  0.00           C  
HETATM 1249  C5  LIG     1      -6.552 -11.258  82.164  0.00  0.00           C  
HETATM 1250  C5  LIG     1      -6.552 -11.258  82.164  0.00  0.00           C  
HETATM 1251  C5  LIG     1      -6.587 -11.691  82.268  0.00  0.00           C  
HETATM 1252  C5  LIG     1      -6.587 -11.691  82.268  0.00  0.00           C  
HETATM 1253  C5  LIG     1      -6.587 -11.691  82.268  0.00  0.00           C  
HETATM 1254  C5  LIG     1      -6.666 -11.730  82.245  0.00  0.00           C  
HETATM 1255  C5  LIG     1      -6.666 -11.730  82.245  0.00  0.00           C  
HETATM 1256  C5  LIG     1     -17.992  23.631  56.848  0.00  0.00           C  
HETATM 1257  C5  LIG     1     -18.477  23.252  56.333  0.00  0.00           C  
HETATM 1258  C5  LIG     1     -32.316   8.455  15.207  0.00  0.00           C  
HETATM 1259  C5  LIG     1     -18.127  23.689  56.756  0.00  0.00           C  
HETATM 1260  C5  LIG     1     -17.184  24.094  56.341  0.00  0.00           C  
HETATM 1261  C5  LIG     1     -17.184  24.094  56.341  0.00  0.00           C  
HETATM 1262  C5  LIG     1     -17.187  24.116  56.379  0.00  0.00           C  
HETATM 1263  C5  LIG     1     -17.161  24.023  56.440  0.00  0.00           C  
HETATM 1264  C5  LIG     1     -18.098  24.225  58.698  0.00  0.00           C  
HETATM 1265  C5  LIG     1     -18.117  24.351  58.509  0.00  0.00           C  
HETATM 1266  C5  LIG     1     -17.316  21.944  56.540  0.00  0.00           C  
HETATM 1267  C5  LIG     1     -17.709  23.970  57.835  0.00  0.00           C  
HETATM 1268  C5  LIG     1     -17.363  21.614  56.191  0.00  0.00           C  
HETATM 1269  C5  LIG     1     -32.721   9.023  15.924  0.00  0.00           C  
HETATM 1270  C5  LIG     1     -29.837  39.307  62.332  0.00  0.00           C  
HETATM 1271  C5  LIG     1     -29.837  39.307  62.332  0.00  0.00           C  
HETATM 1272  C5  LIG     1     -29.848  39.296  62.318  0.00  0.00           C  
HETATM 1273  C5  LIG     1     -29.848  39.296  62.318  0.00  0.00           C  
HETATM 1274  C5  LIG     1     -29.861  39.208  62.344  0.00  0.00           C  
HETATM 1275  C5  LIG     1     -29.861  39.208  62.344  0.00  0.00           C  
HETATM 1276  C5  LIG     1     -29.861  39.208  62.344  0.00  0.00           C  
HETATM 1277  C5  LIG     1     -29.861  39.208  62.344  0.00  0.00           C  
HETATM 1278  C5  LIG     1      -4.375  40.036  48.082  0.00  0.00           C  
HETATM 1279  C5  LIG     1      -4.407  39.980  48.168  0.00  0.00           C  
HETATM 1280  C5  LIG     1     -32.429   9.335  16.410  0.00  0.00           C  
HETATM 1281  C6  LIG     1     -31.877   8.582  18.287  0.00  0.00           C  
HETATM 1282  C6  LIG     1      -4.614  38.505  48.521  0.00  0.00           C  
HETATM 1283  C6  LIG     1      -4.614  38.505  48.521  0.00  0.00           C  
HETATM 1284  C6  LIG     1      -4.614  38.505  48.521  0.00  0.00           C  
HETATM 1285  C6  LIG     1      -4.565  38.459  48.525  0.00  0.00           C  
HETATM 1286  C6  LIG     1      -4.565  38.459  48.525  0.00  0.00           C  
HETATM 1287  C6  LIG     1      -4.565  38.459  48.525  0.00  0.00           C  
HETATM 1288  C6  LIG     1     -38.983  -5.186  11.627  0.00  0.00           C  
HETATM 1289  C6  LIG     1     -38.983  -5.186  11.627  0.00  0.00           C  
HETATM 1290  C6  LIG     1     -38.983  -5.186  11.627  0.00  0.00           C  
HETATM 1291  C6  LIG     1     -38.827  -5.315  11.804  0.00  0.00           C  
HETATM 1292  C6  LIG     1     -31.406   8.923  17.598  0.00  0.00           C  
HETATM 1293  C6  LIG     1     -38.827  -5.315  11.804  0.00  0.00           C  
HETATM 1294  C6  LIG     1     -38.820  -5.463  11.765  0.00  0.00           C  
HETATM 1295  C6  LIG     1     -38.820  -5.463  11.765  0.00  0.00           C  
HETATM 1296  C6  LIG     1     -38.820  -5.463  11.765  0.00  0.00           C  
HETATM 1297  C6  LIG     1     -17.443  22.665  61.154  0.00  0.00           C  
HETATM 1298  C6  LIG     1     -17.464  22.761  61.163  0.00  0.00           C  
HETATM 1299  C6  LIG     1     -17.442  22.863  61.252  0.00  0.00           C  
HETATM 1300  C6  LIG     1     -17.185  22.009  60.728  0.00  0.00           C  
HETATM 1301  C6  LIG     1     -17.110  22.066  60.736  0.00  0.00           C  
HETATM 1302  C6  LIG     1     -17.101  23.386  61.006  0.00  0.00           C  
HETATM 1303  C6  LIG     1     -31.402   9.297  16.367  0.00  0.00           C  
HETATM 1304  C6  LIG     1     -16.879  21.692  60.141  0.00  0.00           C  
HETATM 1305  C6  LIG     1     -17.684  22.395  60.303  0.00  0.00           C  
HETATM 1306  C6  LIG     1     -21.805  15.751  33.671  0.00  0.00           C  
HETATM 1307  C6  LIG     1     -21.805  15.751  33.671  0.00  0.00           C  
HETATM 1308  C6  LIG     1     -21.847  15.654  33.629  0.00  0.00           C  
HETATM 1309  C6  LIG     1     -21.847  15.654  33.629  0.00  0.00           C  
HETATM 1310  C6  LIG     1     -21.847  15.654  33.629  0.00  0.00           C  
HETATM 1311  C6  LIG     1     -21.814  15.741  33.682  0.00  0.00           C  
HETATM 1312  C6  LIG     1     -21.814  15.741  33.682  0.00  0.00           C  
HETATM 1313  C6  LIG     1     -21.814  15.741  33.682  0.00  0.00           C  
HETATM 1314  C6  LIG     1     -32.068   8.938  17.689  0.00  0.00           C  
HETATM 1315  C6  LIG     1     -45.449   0.430  36.148  0.00  0.00           C  
HETATM 1316  C6  LIG     1     -45.449   0.430  36.148  0.00  0.00           C  
HETATM 1317  C6  LIG     1     -45.449   0.430  36.148  0.00  0.00           C  
HETATM 1318  C6  LIG     1     -45.672   0.232  35.418  0.00  0.00           C  
HETATM 1319  C6  LIG     1     -45.672   0.232  35.418  0.00  0.00           C  
HETATM 1320  C6  LIG     1     -45.561   0.321  35.343  0.00  0.00           C  
HETATM 1321  C6  LIG     1     -45.561   0.321  35.343  0.00  0.00           C  
HETATM 1322  C6  LIG     1     -45.561   0.321  35.343  0.00  0.00           C  
HETATM 1323  C6  LIG     1     -36.154  22.430  39.941  0.00  0.00           C  
HETATM 1324  C6  LIG     1     -36.848  22.127  40.977  0.00  0.00           C  
HETATM 1325  C6  LIG     1     -31.857   8.046  18.335  0.00  0.00           C  
HETATM 1326  C6  LIG     1     -35.786  21.789  39.475  0.00  0.00           C  
HETATM 1327  C6  LIG     1     -37.510  22.667  40.532  0.00  0.00           C  
HETATM 1328  C6  LIG     1     -36.687  22.525  39.962  0.00  0.00           C  
HETATM 1329  C6  LIG     1     -36.704  22.672  39.078  0.00  0.00           C  
HETATM 1330  C6  LIG     1     -36.698  22.658  39.030  0.00  0.00           C  
HETATM 1331  C6  LIG     1     -37.501  22.494  39.508  0.00  0.00           C  
HETATM 1332  C6  LIG     1     -23.718  14.107  34.763  0.00  0.00           C  
HETATM 1333  C6  LIG     1     -23.662  14.184  34.746  0.00  0.00           C  
HETATM 1334  C6  LIG     1     -23.592  14.244  34.763  0.00  0.00           C  
HETATM 1335  C6  LIG     1     -23.744  14.186  34.853  0.00  0.00           C  
HETATM 1336  C6  LIG     1     -31.855   8.046  18.338  0.00  0.00           C  
HETATM 1337  C6  LIG     1     -23.793  15.023  34.568  0.00  0.00           C  
HETATM 1338  C6  LIG     1     -23.581  14.292  34.768  0.00  0.00           C  
HETATM 1339  C6  LIG     1     -22.668  14.927  34.769  0.00  0.00           C  
HETATM 1340  C6  LIG     1     -23.544  14.281  34.878  0.00  0.00           C  
HETATM 1341  C6  LIG     1     -23.539  14.076  34.810  0.00  0.00           C  
HETATM 1342  C6  LIG     1     -23.543  14.086  34.816  0.00  0.00           C  
HETATM 1343  C6  LIG     1     -23.541  14.090  34.817  0.00  0.00           C  
HETATM 1344  C6  LIG     1     -23.248  13.434  35.396  0.00  0.00           C  
HETATM 1345  C6  LIG     1     -22.674  14.306  35.764  0.00  0.00           C  
HETATM 1346  C6  LIG     1     -23.162  13.106  35.093  0.00  0.00           C  
HETATM 1347  C6  LIG     1     -32.058   8.296  18.461  0.00  0.00           C  
HETATM 1348  C6  LIG     1     -22.885  14.146  35.722  0.00  0.00           C  
HETATM 1349  C6  LIG     1     -22.955  14.049  35.720  0.00  0.00           C  
HETATM 1350  C6  LIG     1     -35.566  19.451  34.934  0.00  0.00           C  
HETATM 1351  C6  LIG     1     -35.566  19.451  34.934  0.00  0.00           C  
HETATM 1352  C6  LIG     1     -35.543  19.450  35.030  0.00  0.00           C  
HETATM 1353  C6  LIG     1     -35.543  19.450  35.030  0.00  0.00           C  
HETATM 1354  C6  LIG     1     -35.543  19.450  35.030  0.00  0.00           C  
HETATM 1355  C6  LIG     1     -35.543  19.450  35.030  0.00  0.00           C  
HETATM 1356  C6  LIG     1     -35.520  19.518  35.059  0.00  0.00           C  
HETATM 1357  C6  LIG     1     -35.520  19.518  35.059  0.00  0.00           C  
HETATM 1358  C6  LIG     1     -31.688   9.092  15.403  0.00  0.00           C  
HETATM 1359  C6  LIG     1     -23.299  14.647  34.889  0.00  0.00           C  
HETATM 1360  C6  LIG     1     -23.451  14.587  34.914  0.00  0.00           C  
HETATM 1361  C6  LIG     1     -23.330  12.963  35.101  0.00  0.00           C  
HETATM 1362  C6  LIG     1     -23.247  13.308  34.911  0.00  0.00           C  
HETATM 1363  C6  LIG     1     -23.554  13.595  35.316  0.00  0.00           C  
HETATM 1364  C6  LIG     1     -23.553  14.126  35.721  0.00  0.00           C  
HETATM 1365  C6  LIG     1     -23.607  14.884  34.672  0.00  0.00           C  
HETATM 1366  C6  LIG     1     -23.643  14.815  34.721  0.00  0.00           C  
HETATM 1367  C6  LIG     1     -17.715  22.877  56.379  0.00  0.00           C  
HETATM 1368  C6  LIG     1     -17.404  22.727  56.506  0.00  0.00           C  
HETATM 1369  C6  LIG     1     -31.403   9.641  15.769  0.00  0.00           C  
HETATM 1370  C6  LIG     1     -17.405  22.708  56.533  0.00  0.00           C  
HETATM 1371  C6  LIG     1     -18.270  22.854  56.285  0.00  0.00           C  
HETATM 1372  C6  LIG     1     -18.391  23.020  56.351  0.00  0.00           C  
HETATM 1373  C6  LIG     1     -18.290  22.774  56.319  0.00  0.00           C  
HETATM 1374  C6  LIG     1     -18.381  23.040  56.386  0.00  0.00           C  
HETATM 1375  C6  LIG     1     -18.089  23.114  56.266  0.00  0.00           C  
HETATM 1376  C6  LIG     1      -7.133  -8.245  82.140  0.00  0.00           C  
HETATM 1377  C6  LIG     1      -7.133  -8.245  82.140  0.00  0.00           C  
HETATM 1378  C6  LIG     1      -7.133  -8.245  82.140  0.00  0.00           C  
HETATM 1379  C6  LIG     1      -7.181  -8.205  82.177  0.00  0.00           C  
HETATM 1380  C6  LIG     1     -32.369   9.713  15.693  0.00  0.00           C  
HETATM 1381  C6  LIG     1      -7.181  -8.205  82.177  0.00  0.00           C  
HETATM 1382  C6  LIG     1      -7.186  -8.186  82.188  0.00  0.00           C  
HETATM 1383  C6  LIG     1      -7.186  -8.186  82.188  0.00  0.00           C  
HETATM 1384  C6  LIG     1      -7.186  -8.186  82.188  0.00  0.00           C  
HETATM 1385  C6  LIG     1     -21.454  24.762  57.506  0.00  0.00           C  
HETATM 1386  C6  LIG     1     -22.301  25.107  56.780  0.00  0.00           C  
HETATM 1387  C6  LIG     1     -20.434  23.231  58.002  0.00  0.00           C  
HETATM 1388  C6  LIG     1     -20.312  23.226  58.091  0.00  0.00           C  
HETATM 1389  C6  LIG     1     -20.752  23.136  57.738  0.00  0.00           C  
HETATM 1390  C6  LIG     1     -20.862  23.270  57.593  0.00  0.00           C  
HETATM 1391  C6  LIG     1     -32.405   9.917  15.467  0.00  0.00           C  
HETATM 1392  C6  LIG     1     -31.682   8.258  18.658  0.00  0.00           C  
HETATM 1393  C6  LIG     1     -20.945  23.548  57.654  0.00  0.00           C  
HETATM 1394  C6  LIG     1     -20.802  23.745  56.715  0.00  0.00           C  
HETATM 1395  C6  LIG     1     -20.707  23.912  56.879  0.00  0.00           C  
HETATM 1396  C6  LIG     1     -20.659  23.942  56.907  0.00  0.00           C  
HETATM 1397  C6  LIG     1     -20.334  26.203  58.056  0.00  0.00           C  
HETATM 1398  C6  LIG     1     -19.914  25.569  59.995  0.00  0.00           C  
HETATM 1399  C6  LIG     1     -19.978  25.517  59.644  0.00  0.00           C  
HETATM 1400  C6  LIG     1      -6.941  -9.512  82.676  0.00  0.00           C  
HETATM 1401  C6  LIG     1      -6.944  -9.509  82.680  0.00  0.00           C  
HETATM 1402  C6  LIG     1      -6.984  -9.496  82.709  0.00  0.00           C  
HETATM 1403  C6  LIG     1     -32.357   9.781  15.624  0.00  0.00           C  
HETATM 1404  C6  LIG     1      -5.847  -9.679  82.366  0.00  0.00           C  
HETATM 1405  C6  LIG     1      -5.702  -9.776  82.232  0.00  0.00           C  
HETATM 1406  C6  LIG     1      -5.172 -10.265  81.753  0.00  0.00           C  
HETATM 1407  C6  LIG     1      -6.396  -9.376  82.495  0.00  0.00           C  
HETATM 1408  C6  LIG     1      -6.864  -9.070  82.545  0.00  0.00           C  
HETATM 1409  C6  LIG     1     -17.814  23.752  61.303  0.00  0.00           C  
HETATM 1410  C6  LIG     1     -17.710  23.635  61.287  0.00  0.00           C  
HETATM 1411  C6  LIG     1     -17.643  23.576  61.276  0.00  0.00           C  
HETATM 1412  C6  LIG     1     -17.006  23.446  61.064  0.00  0.00           C  
HETATM 1413  C6  LIG     1     -17.025  23.457  61.108  0.00  0.00           C  
HETATM 1414  C6  LIG     1     -33.021  23.146  11.212  0.00  0.00           C  
HETATM 1415  C6  LIG     1     -17.601  22.986  57.016  0.00  0.00           C  
HETATM 1416  C6  LIG     1     -17.601  22.986  57.016  0.00  0.00           C  
HETATM 1417  C6  LIG     1     -17.574  22.996  57.064  0.00  0.00           C  
HETATM 1418  C6  LIG     1     -17.574  22.996  57.064  0.00  0.00           C  
HETATM 1419  C6  LIG     1     -17.574  22.996  57.064  0.00  0.00           C  
HETATM 1420  C6  LIG     1     -17.639  23.128  57.183  0.00  0.00           C  
HETATM 1421  C6  LIG     1     -17.639  23.128  57.183  0.00  0.00           C  
HETATM 1422  C6  LIG     1     -17.639  23.128  57.183  0.00  0.00           C  
HETATM 1423  C6  LIG     1     -18.271  23.939  61.826  0.00  0.00           C  
HETATM 1424  C6  LIG     1     -18.509  24.129  61.788  0.00  0.00           C  
HETATM 1425  C6  LIG     1     -32.974  23.297  11.136  0.00  0.00           C  
HETATM 1426  C6  LIG     1     -18.358  23.923  61.647  0.00  0.00           C  
HETATM 1427  C6  LIG     1     -21.464  24.031  56.515  0.00  0.00           C  
HETATM 1428  C6  LIG     1     -20.942  23.855  56.575  0.00  0.00           C  
HETATM 1429  C6  LIG     1     -18.924  24.131  56.349  0.00  0.00           C  
HETATM 1430  C6  LIG     1     -19.168  24.511  57.032  0.00  0.00           C  
HETATM 1431  C6  LIG     1     -18.388  24.248  56.404  0.00  0.00           C  
HETATM 1432  C6  LIG     1     -19.289  24.745  56.767  0.00  0.00           C  
HETATM 1433  C6  LIG     1     -19.111  24.916  56.726  0.00  0.00           C  
HETATM 1434  C6  LIG     1     -28.888   8.772  15.887  0.00  0.00           C  
HETATM 1435  C6  LIG     1     -28.266   8.910  16.251  0.00  0.00           C  
HETATM 1436  C6  LIG     1     -32.987  23.131  11.175  0.00  0.00           C  
HETATM 1437  C6  LIG     1     -28.192   8.620  16.378  0.00  0.00           C  
HETATM 1438  C6  LIG     1     -17.666  22.828  59.786  0.00  0.00           C  
HETATM 1439  C6  LIG     1     -17.666  22.828  59.786  0.00  0.00           C  
HETATM 1440  C6  LIG     1     -17.674  22.808  59.716  0.00  0.00           C  
HETATM 1441  C6  LIG     1     -17.680  22.867  59.862  0.00  0.00           C  
HETATM 1442  C6  LIG     1     -20.555  12.305  34.990  0.00  0.00           C  
HETATM 1443  C6  LIG     1     -20.563  12.305  34.984  0.00  0.00           C  
HETATM 1444  C6  LIG     1     -19.265  11.575  35.227  0.00  0.00           C  
HETATM 1445  C6  LIG     1     -20.615  12.264  35.012  0.00  0.00           C  
HETATM 1446  C6  LIG     1     -20.267  12.383  35.017  0.00  0.00           C  
HETATM 1447  C6  LIG     1     -33.353  22.823  12.280  0.00  0.00           C  
HETATM 1448  C6  LIG     1     -20.014  13.248  35.675  0.00  0.00           C  
HETATM 1449  C6  LIG     1     -20.015  13.310  35.693  0.00  0.00           C  
HETATM 1450  C6  LIG     1     -21.276  24.867  57.374  0.00  0.00           C  
HETATM 1451  C6  LIG     1     -20.023  25.431  57.251  0.00  0.00           C  
HETATM 1452  C6  LIG     1     -19.913  25.729  57.479  0.00  0.00           C  
HETATM 1453  C6  LIG     1     -20.331  25.313  57.094  0.00  0.00           C  
HETATM 1454  C6  LIG     1     -33.230  24.190  11.276  0.00  0.00           C  
HETATM 1455  C6  LIG     1     -33.232  24.189  11.277  0.00  0.00           C  
HETATM 1456  C6  LIG     1     -33.232  24.190  11.277  0.00  0.00           C  
HETATM 1457  C6  LIG     1     -33.237  24.335  11.203  0.00  0.00           C  
HETATM 1458  C6  LIG     1     -16.657  47.969  56.717  0.00  0.00           C  
HETATM 1459  C6  LIG     1     -31.829   8.759  18.475  0.00  0.00           C  
HETATM 1460  C6  LIG     1     -16.640  47.973  56.734  0.00  0.00           C  
HETATM 1461  C6  LIG     1     -16.676  47.957  56.735  0.00  0.00           C  
HETATM 1462  C6  LIG     1     -17.108  48.383  56.203  0.00  0.00           C  
HETATM 1463  C6  LIG     1     -17.097  48.386  56.132  0.00  0.00           C  
HETATM 1464  C6  LIG     1     -16.914  47.948  56.622  0.00  0.00           C  
HETATM 1465  C6  LIG     1     -16.883  47.934  56.658  0.00  0.00           C  
HETATM 1466  C6  LIG     1     -17.086  48.230  55.651  0.00  0.00           C  
HETATM 1467  C6  LIG     1     -21.031  11.764  33.115  0.00  0.00           C  
HETATM 1468  C6  LIG     1      -5.714  -9.599  79.683  0.00  0.00           C  
HETATM 1469  C6  LIG     1      -5.714  -9.599  79.683  0.00  0.00           C  
HETATM 1470  C6  LIG     1     -31.701   8.954  17.725  0.00  0.00           C  
HETATM 1471  C6  LIG     1      -5.718  -9.594  79.672  0.00  0.00           C  
HETATM 1472  C6  LIG     1      -5.718  -9.594  79.672  0.00  0.00           C  
HETATM 1473  C6  LIG     1      -5.718  -9.594  79.672  0.00  0.00           C  
HETATM 1474  C6  LIG     1      -5.718  -9.594  79.672  0.00  0.00           C  
HETATM 1475  C6  LIG     1      -5.718  -9.594  79.672  0.00  0.00           C  
HETATM 1476  C6  LIG     1      -5.735  -9.556  79.698  0.00  0.00           C  
HETATM 1477  C6  LIG     1     -48.369   1.290  37.888  0.00  0.00           C  
HETATM 1478  C6  LIG     1     -48.276   1.259  37.808  0.00  0.00           C  
HETATM 1479  C6  LIG     1     -48.643   1.652  38.340  0.00  0.00           C  
HETATM 1480  C6  LIG     1     -49.299   2.430  39.104  0.00  0.00           C  
HETATM 1481  C6  LIG     1     -31.584   8.225  18.032  0.00  0.00           C  
HETATM 1482  C6  LIG     1     -49.316   2.465  39.113  0.00  0.00           C  
HETATM 1483  C6  LIG     1     -48.568   3.451  39.150  0.00  0.00           C  
HETATM 1484  C6  LIG     1     -48.423   1.538  38.077  0.00  0.00           C  
HETATM 1485  C6  LIG     1     -48.835   2.983  38.014  0.00  0.00           C  
HETATM 1486  C6  LIG     1     -20.961  11.393  32.922  0.00  0.00           C  
HETATM 1487  C6  LIG     1     -20.961  11.388  32.933  0.00  0.00           C  
HETATM 1488  C6  LIG     1     -20.961  11.406  32.928  0.00  0.00           C  
HETATM 1489  C6  LIG     1     -20.918  11.901  32.754  0.00  0.00           C  
HETATM 1490  C6  LIG     1     -20.918  11.901  32.754  0.00  0.00           C  
HETATM 1491  C6  LIG     1     -20.918  11.901  32.754  0.00  0.00           C  
HETATM 1492  C6  LIG     1     -31.533   9.014  18.034  0.00  0.00           C  
HETATM 1493  C6  LIG     1     -20.837  12.814  32.895  0.00  0.00           C  
HETATM 1494  C6  LIG     1     -20.901  12.517  32.983  0.00  0.00           C  
HETATM 1495  C6  LIG     1     -15.822  48.384  56.088  0.00  0.00           C  
HETATM 1496  C6  LIG     1     -16.055  48.113  56.088  0.00  0.00           C  
HETATM 1497  C6  LIG     1     -16.066  48.115  56.091  0.00  0.00           C  
HETATM 1498  C6  LIG     1     -16.107  48.110  56.100  0.00  0.00           C  
HETATM 1499  C6  LIG     1     -15.760  48.445  56.054  0.00  0.00           C  
HETATM 1500  C6  LIG     1     -16.385  49.383  55.391  0.00  0.00           C  
HETATM 1501  C6  LIG     1     -16.122  48.641  55.728  0.00  0.00           C  
HETATM 1502  C6  LIG     1     -15.749  48.407  56.075  0.00  0.00           C  
HETATM 1503  C6  LIG     1     -31.604   8.546  18.286  0.00  0.00           C  
HETATM 1504  C6  LIG     1      -6.793 -12.694  81.673  0.00  0.00           C  
HETATM 1505  C6  LIG     1      -6.793 -12.694  81.673  0.00  0.00           C  
HETATM 1506  C6  LIG     1      -6.793 -12.694  81.673  0.00  0.00           C  
HETATM 1507  C6  LIG     1      -6.914 -13.028  81.589  0.00  0.00           C  
HETATM 1508  C6  LIG     1      -6.914 -13.028  81.589  0.00  0.00           C  
HETATM 1509  C6  LIG     1      -6.914 -13.028  81.589  0.00  0.00           C  
HETATM 1510  C6  LIG     1      -6.967 -13.060  81.543  0.00  0.00           C  
HETATM 1511  C6  LIG     1      -6.967 -13.060  81.543  0.00  0.00           C  
HETATM 1512  C6  LIG     1     -18.963  22.580  57.409  0.00  0.00           C  
HETATM 1513  C6  LIG     1     -19.541  22.197  56.676  0.00  0.00           C  
HETATM 1514  C6  LIG     1     -32.145   9.860  15.792  0.00  0.00           C  
HETATM 1515  C6  LIG     1     -19.144  22.626  57.200  0.00  0.00           C  
HETATM 1516  C6  LIG     1     -17.824  22.699  56.393  0.00  0.00           C  
HETATM 1517  C6  LIG     1     -17.824  22.699  56.393  0.00  0.00           C  
HETATM 1518  C6  LIG     1     -17.822  22.718  56.444  0.00  0.00           C  
HETATM 1519  C6  LIG     1     -17.800  22.631  56.566  0.00  0.00           C  
HETATM 1520  C6  LIG     1     -18.930  22.935  58.558  0.00  0.00           C  
HETATM 1521  C6  LIG     1     -19.011  23.106  58.321  0.00  0.00           C  
HETATM 1522  C6  LIG     1     -18.584  22.727  56.888  0.00  0.00           C  
HETATM 1523  C6  LIG     1     -18.634  22.861  57.305  0.00  0.00           C  
HETATM 1524  C6  LIG     1     -18.612  22.368  56.659  0.00  0.00           C  
HETATM 1525  C6  LIG     1     -31.970   8.499  17.150  0.00  0.00           C  
HETATM 1526  C6  LIG     1     -28.597  38.554  62.810  0.00  0.00           C  
HETATM 1527  C6  LIG     1     -28.597  38.554  62.810  0.00  0.00           C  
HETATM 1528  C6  LIG     1     -28.607  38.544  62.795  0.00  0.00           C  
HETATM 1529  C6  LIG     1     -28.607  38.544  62.795  0.00  0.00           C  
HETATM 1530  C6  LIG     1     -28.679  38.365  62.816  0.00  0.00           C  
HETATM 1531  C6  LIG     1     -28.679  38.365  62.816  0.00  0.00           C  
HETATM 1532  C6  LIG     1     -28.679  38.365  62.816  0.00  0.00           C  
HETATM 1533  C6  LIG     1     -28.679  38.365  62.816  0.00  0.00           C  
HETATM 1534  C6  LIG     1      -4.704  38.598  48.491  0.00  0.00           C  
HETATM 1535  C6  LIG     1      -4.614  38.505  48.521  0.00  0.00           C  
HETATM 1536  C6  LIG     1     -32.047   8.941  17.844  0.00  0.00           C  
HETATM 1537  C7  LIG     1     -33.186  10.122  14.417  0.00  0.00           C  
HETATM 1538  C7  LIG     1      -2.662  42.288  47.276  0.00  0.00           C  
HETATM 1539  C7  LIG     1      -2.662  42.288  47.276  0.00  0.00           C  
HETATM 1540  C7  LIG     1      -2.662  42.288  47.276  0.00  0.00           C  
HETATM 1541  C7  LIG     1      -2.799  42.351  47.294  0.00  0.00           C  
HETATM 1542  C7  LIG     1      -2.799  42.351  47.294  0.00  0.00           C  
HETATM 1543  C7  LIG     1      -2.799  42.351  47.294  0.00  0.00           C  
HETATM 1544  C7  LIG     1     -43.304  -4.713  11.644  0.00  0.00           C  
HETATM 1545  C7  LIG     1     -43.304  -4.713  11.644  0.00  0.00           C  
HETATM 1546  C7  LIG     1     -43.304  -4.713  11.644  0.00  0.00           C  
HETATM 1547  C7  LIG     1     -43.087  -4.575  11.443  0.00  0.00           C  
HETATM 1548  C7  LIG     1     -34.038   9.849  13.613  0.00  0.00           C  
HETATM 1549  C7  LIG     1     -43.087  -4.575  11.443  0.00  0.00           C  
HETATM 1550  C7  LIG     1     -42.927  -4.279  11.117  0.00  0.00           C  
HETATM 1551  C7  LIG     1     -42.927  -4.279  11.117  0.00  0.00           C  
HETATM 1552  C7  LIG     1     -42.927  -4.279  11.117  0.00  0.00           C  
HETATM 1553  C7  LIG     1     -16.862  23.520  65.930  0.00  0.00           C  
HETATM 1554  C7  LIG     1     -16.894  23.487  65.953  0.00  0.00           C  
HETATM 1555  C7  LIG     1     -16.798  23.394  66.060  0.00  0.00           C  
HETATM 1556  C7  LIG     1     -17.437  23.698  65.361  0.00  0.00           C  
HETATM 1557  C7  LIG     1     -17.382  23.714  65.381  0.00  0.00           C  
HETATM 1558  C7  LIG     1     -19.657  22.509  64.882  0.00  0.00           C  
HETATM 1559  C7  LIG     1     -35.322   7.637  14.683  0.00  0.00           C  
HETATM 1560  C7  LIG     1     -16.239  20.779  63.387  0.00  0.00           C  
HETATM 1561  C7  LIG     1     -17.480  23.205  64.682  0.00  0.00           C  
HETATM 1562  C7  LIG     1     -19.412  12.183  33.983  0.00  0.00           C  
HETATM 1563  C7  LIG     1     -19.412  12.183  33.983  0.00  0.00           C  
HETATM 1564  C7  LIG     1     -19.006  12.457  34.210  0.00  0.00           C  
HETATM 1565  C7  LIG     1     -19.006  12.457  34.210  0.00  0.00           C  
HETATM 1566  C7  LIG     1     -19.006  12.457  34.210  0.00  0.00           C  
HETATM 1567  C7  LIG     1     -19.428  12.170  34.054  0.00  0.00           C  
HETATM 1568  C7  LIG     1     -19.428  12.170  34.054  0.00  0.00           C  
HETATM 1569  C7  LIG     1     -19.428  12.170  34.054  0.00  0.00           C  
HETATM 1570  C7  LIG     1     -34.070   9.671  13.808  0.00  0.00           C  
HETATM 1571  C7  LIG     1     -48.543   3.562  35.784  0.00  0.00           C  
HETATM 1572  C7  LIG     1     -48.543   3.562  35.784  0.00  0.00           C  
HETATM 1573  C7  LIG     1     -48.543   3.562  35.784  0.00  0.00           C  
HETATM 1574  C7  LIG     1     -48.656   3.318  34.909  0.00  0.00           C  
HETATM 1575  C7  LIG     1     -48.656   3.318  34.909  0.00  0.00           C  
HETATM 1576  C7  LIG     1     -48.663   3.328  34.960  0.00  0.00           C  
HETATM 1577  C7  LIG     1     -48.663   3.328  34.960  0.00  0.00           C  
HETATM 1578  C7  LIG     1     -48.663   3.328  34.960  0.00  0.00           C  
HETATM 1579  C7  LIG     1     -37.631  19.481  42.291  0.00  0.00           C  
HETATM 1580  C7  LIG     1     -38.734  18.620  42.843  0.00  0.00           C  
HETATM 1581  C7  LIG     1     -33.463   9.842  14.438  0.00  0.00           C  
HETATM 1582  C7  LIG     1     -39.741  20.896  42.300  0.00  0.00           C  
HETATM 1583  C7  LIG     1     -40.264  19.405  41.977  0.00  0.00           C  
HETATM 1584  C7  LIG     1     -37.035  21.478  43.380  0.00  0.00           C  
HETATM 1585  C7  LIG     1     -39.190  21.083  42.314  0.00  0.00           C  
HETATM 1586  C7  LIG     1     -39.010  20.991  42.408  0.00  0.00           C  
HETATM 1587  C7  LIG     1     -39.577  20.827  43.050  0.00  0.00           C  
HETATM 1588  C7  LIG     1     -21.586  16.933  32.034  0.00  0.00           C  
HETATM 1589  C7  LIG     1     -21.650  17.038  31.936  0.00  0.00           C  
HETATM 1590  C7  LIG     1     -20.399  17.173  33.807  0.00  0.00           C  
HETATM 1591  C7  LIG     1     -21.343  17.003  32.310  0.00  0.00           C  
HETATM 1592  C7  LIG     1     -35.049   7.953  14.517  0.00  0.00           C  
HETATM 1593  C7  LIG     1     -20.726  16.843  32.003  0.00  0.00           C  
HETATM 1594  C7  LIG     1     -19.446  15.485  34.432  0.00  0.00           C  
HETATM 1595  C7  LIG     1     -19.589  17.319  33.193  0.00  0.00           C  
HETATM 1596  C7  LIG     1     -19.459  15.488  34.413  0.00  0.00           C  
HETATM 1597  C7  LIG     1     -20.328  15.284  32.234  0.00  0.00           C  
HETATM 1598  C7  LIG     1     -20.323  15.275  32.245  0.00  0.00           C  
HETATM 1599  C7  LIG     1     -20.318  15.272  32.249  0.00  0.00           C  
HETATM 1600  C7  LIG     1     -19.401  15.068  33.107  0.00  0.00           C  
HETATM 1601  C7  LIG     1     -19.107  16.058  34.067  0.00  0.00           C  
HETATM 1602  C7  LIG     1     -18.819  15.336  34.884  0.00  0.00           C  
HETATM 1603  C7  LIG     1     -34.586   7.933  14.733  0.00  0.00           C  
HETATM 1604  C7  LIG     1     -19.341  15.749  34.466  0.00  0.00           C  
HETATM 1605  C7  LIG     1     -19.472  15.579  34.599  0.00  0.00           C  
HETATM 1606  C7  LIG     1     -32.521  22.532  34.114  0.00  0.00           C  
HETATM 1607  C7  LIG     1     -32.521  22.532  34.114  0.00  0.00           C  
HETATM 1608  C7  LIG     1     -32.541  22.568  34.187  0.00  0.00           C  
HETATM 1609  C7  LIG     1     -32.541  22.568  34.187  0.00  0.00           C  
HETATM 1610  C7  LIG     1     -32.541  22.568  34.187  0.00  0.00           C  
HETATM 1611  C7  LIG     1     -32.541  22.568  34.187  0.00  0.00           C  
HETATM 1612  C7  LIG     1     -33.149  22.385  32.690  0.00  0.00           C  
HETATM 1613  C7  LIG     1     -33.149  22.385  32.690  0.00  0.00           C  
HETATM 1614  C7  LIG     1     -35.884   6.828  14.259  0.00  0.00           C  
HETATM 1615  C7  LIG     1     -21.733  17.368  31.728  0.00  0.00           C  
HETATM 1616  C7  LIG     1     -21.723  17.263  31.766  0.00  0.00           C  
HETATM 1617  C7  LIG     1     -20.895  16.557  32.839  0.00  0.00           C  
HETATM 1618  C7  LIG     1     -20.126  16.320  34.262  0.00  0.00           C  
HETATM 1619  C7  LIG     1     -19.856  14.973  34.987  0.00  0.00           C  
HETATM 1620  C7  LIG     1     -21.158  16.900  32.592  0.00  0.00           C  
HETATM 1621  C7  LIG     1     -20.344  17.542  33.290  0.00  0.00           C  
HETATM 1622  C7  LIG     1     -20.385  17.495  33.458  0.00  0.00           C  
HETATM 1623  C7  LIG     1     -17.873  18.393  58.308  0.00  0.00           C  
HETATM 1624  C7  LIG     1     -17.887  18.203  58.275  0.00  0.00           C  
HETATM 1625  C7  LIG     1     -35.585   7.502  14.569  0.00  0.00           C  
HETATM 1626  C7  LIG     1     -17.909  18.189  58.310  0.00  0.00           C  
HETATM 1627  C7  LIG     1     -17.922  18.582  57.236  0.00  0.00           C  
HETATM 1628  C7  LIG     1     -18.513  18.651  56.809  0.00  0.00           C  
HETATM 1629  C7  LIG     1     -18.254  18.428  56.933  0.00  0.00           C  
HETATM 1630  C7  LIG     1     -18.565  18.660  56.733  0.00  0.00           C  
HETATM 1631  C7  LIG     1     -15.311  20.266  58.248  0.00  0.00           C  
HETATM 1632  C7  LIG     1      -5.862  -4.720  85.281  0.00  0.00           C  
HETATM 1633  C7  LIG     1      -5.862  -4.720  85.281  0.00  0.00           C  
HETATM 1634  C7  LIG     1      -5.862  -4.720  85.281  0.00  0.00           C  
HETATM 1635  C7  LIG     1      -5.978  -4.651  85.315  0.00  0.00           C  
HETATM 1636  C7  LIG     1     -34.723   8.109  12.327  0.00  0.00           C  
HETATM 1637  C7  LIG     1      -5.978  -4.651  85.315  0.00  0.00           C  
HETATM 1638  C7  LIG     1      -5.997  -4.623  85.321  0.00  0.00           C  
HETATM 1639  C7  LIG     1      -5.997  -4.623  85.321  0.00  0.00           C  
HETATM 1640  C7  LIG     1      -5.997  -4.623  85.321  0.00  0.00           C  
HETATM 1641  C7  LIG     1     -19.827  22.258  54.681  0.00  0.00           C  
HETATM 1642  C7  LIG     1     -19.856  21.541  57.770  0.00  0.00           C  
HETATM 1643  C7  LIG     1     -15.950  25.088  58.608  0.00  0.00           C  
HETATM 1644  C7  LIG     1     -15.873  25.207  58.645  0.00  0.00           C  
HETATM 1645  C7  LIG     1     -17.058  25.422  59.415  0.00  0.00           C  
HETATM 1646  C7  LIG     1     -17.219  25.488  59.426  0.00  0.00           C  
HETATM 1647  C7  LIG     1     -35.509   6.468  14.075  0.00  0.00           C  
HETATM 1648  C7  LIG     1     -32.992  10.541  15.073  0.00  0.00           C  
HETATM 1649  C7  LIG     1     -17.069  25.440  59.414  0.00  0.00           C  
HETATM 1650  C7  LIG     1     -16.378  24.140  56.479  0.00  0.00           C  
HETATM 1651  C7  LIG     1     -16.295  24.269  56.513  0.00  0.00           C  
HETATM 1652  C7  LIG     1     -16.246  24.290  56.504  0.00  0.00           C  
HETATM 1653  C7  LIG     1     -15.659  25.220  59.221  0.00  0.00           C  
HETATM 1654  C7  LIG     1     -15.112  25.644  58.847  0.00  0.00           C  
HETATM 1655  C7  LIG     1     -15.298  24.843  58.279  0.00  0.00           C  
HETATM 1656  C7  LIG     1      -6.077 -13.882  82.176  0.00  0.00           C  
HETATM 1657  C7  LIG     1      -6.062 -13.876  82.188  0.00  0.00           C  
HETATM 1658  C7  LIG     1      -5.975 -13.837  82.288  0.00  0.00           C  
HETATM 1659  C7  LIG     1     -35.537   6.896  14.319  0.00  0.00           C  
HETATM 1660  C7  LIG     1      -3.623 -14.014  82.499  0.00  0.00           C  
HETATM 1661  C7  LIG     1      -3.825 -14.266  81.982  0.00  0.00           C  
HETATM 1662  C7  LIG     1      -2.892 -14.492  82.611  0.00  0.00           C  
HETATM 1663  C7  LIG     1      -4.421 -12.315  82.779  0.00  0.00           C  
HETATM 1664  C7  LIG     1      -5.777 -13.161  83.496  0.00  0.00           C  
HETATM 1665  C7  LIG     1     -16.774  20.998  64.699  0.00  0.00           C  
HETATM 1666  C7  LIG     1     -16.588  20.929  64.683  0.00  0.00           C  
HETATM 1667  C7  LIG     1     -16.511  20.904  64.689  0.00  0.00           C  
HETATM 1668  C7  LIG     1     -18.812  24.100  64.506  0.00  0.00           C  
HETATM 1669  C7  LIG     1     -18.771  23.965  64.647  0.00  0.00           C  
HETATM 1670  C7  LIG     1     -30.355  25.282   8.416  0.00  0.00           C  
HETATM 1671  C7  LIG     1     -16.478  19.844  60.587  0.00  0.00           C  
HETATM 1672  C7  LIG     1     -16.478  19.844  60.587  0.00  0.00           C  
HETATM 1673  C7  LIG     1     -16.437  19.700  60.502  0.00  0.00           C  
HETATM 1674  C7  LIG     1     -16.437  19.700  60.502  0.00  0.00           C  
HETATM 1675  C7  LIG     1     -16.437  19.700  60.502  0.00  0.00           C  
HETATM 1676  C7  LIG     1     -16.468  19.869  60.632  0.00  0.00           C  
HETATM 1677  C7  LIG     1     -16.468  19.869  60.632  0.00  0.00           C  
HETATM 1678  C7  LIG     1     -16.468  19.869  60.632  0.00  0.00           C  
HETATM 1679  C7  LIG     1     -16.473  23.171  66.313  0.00  0.00           C  
HETATM 1680  C7  LIG     1     -16.325  23.210  66.076  0.00  0.00           C  
HETATM 1681  C7  LIG     1     -32.256  27.448  10.131  0.00  0.00           C  
HETATM 1682  C7  LIG     1     -16.318  23.193  66.050  0.00  0.00           C  
HETATM 1683  C7  LIG     1     -22.906  22.309  52.678  0.00  0.00           C  
HETATM 1684  C7  LIG     1     -20.751  20.947  52.638  0.00  0.00           C  
HETATM 1685  C7  LIG     1     -16.484  27.267  58.345  0.00  0.00           C  
HETATM 1686  C7  LIG     1     -16.417  27.634  58.499  0.00  0.00           C  
HETATM 1687  C7  LIG     1     -15.857  27.278  58.468  0.00  0.00           C  
HETATM 1688  C7  LIG     1     -15.570  25.443  59.107  0.00  0.00           C  
HETATM 1689  C7  LIG     1     -15.322  25.604  58.914  0.00  0.00           C  
HETATM 1690  C7  LIG     1     -33.251   9.677  13.911  0.00  0.00           C  
HETATM 1691  C7  LIG     1     -32.495   8.248  15.390  0.00  0.00           C  
HETATM 1692  C7  LIG     1     -33.569  26.320   7.485  0.00  0.00           C  
HETATM 1693  C7  LIG     1     -32.138  10.647  15.063  0.00  0.00           C  
HETATM 1694  C7  LIG     1     -15.649  25.482  56.834  0.00  0.00           C  
HETATM 1695  C7  LIG     1     -15.649  25.482  56.834  0.00  0.00           C  
HETATM 1696  C7  LIG     1     -15.651  25.512  56.812  0.00  0.00           C  
HETATM 1697  C7  LIG     1     -15.702  25.468  56.834  0.00  0.00           C  
HETATM 1698  C7  LIG     1     -23.653  15.563  34.702  0.00  0.00           C  
HETATM 1699  C7  LIG     1     -23.658  15.567  34.714  0.00  0.00           C  
HETATM 1700  C7  LIG     1     -22.141  15.047  36.039  0.00  0.00           C  
HETATM 1701  C7  LIG     1     -23.710  15.534  34.754  0.00  0.00           C  
HETATM 1702  C7  LIG     1     -22.245  16.153  33.484  0.00  0.00           C  
HETATM 1703  C7  LIG     1     -33.423  24.218   7.533  0.00  0.00           C  
HETATM 1704  C7  LIG     1     -24.425  15.490  35.673  0.00  0.00           C  
HETATM 1705  C7  LIG     1     -24.439  15.516  35.664  0.00  0.00           C  
HETATM 1706  C7  LIG     1     -20.724  23.010  53.404  0.00  0.00           C  
HETATM 1707  C7  LIG     1     -19.162  22.173  55.697  0.00  0.00           C  
HETATM 1708  C7  LIG     1     -19.111  22.485  55.744  0.00  0.00           C  
HETATM 1709  C7  LIG     1     -19.211  22.016  55.851  0.00  0.00           C  
HETATM 1710  C7  LIG     1     -31.724  23.246   7.168  0.00  0.00           C  
HETATM 1711  C7  LIG     1     -30.541  25.197   8.193  0.00  0.00           C  
HETATM 1712  C7  LIG     1     -29.530  22.936   8.250  0.00  0.00           C  
HETATM 1713  C7  LIG     1     -30.691  25.275   7.336  0.00  0.00           C  
HETATM 1714  C7  LIG     1     -20.091  47.788  54.152  0.00  0.00           C  
HETATM 1715  C7  LIG     1     -34.599   8.126  14.485  0.00  0.00           C  
HETATM 1716  C7  LIG     1     -20.357  47.625  54.518  0.00  0.00           C  
HETATM 1717  C7  LIG     1     -20.766  47.504  55.217  0.00  0.00           C  
HETATM 1718  C7  LIG     1     -21.495  48.338  55.280  0.00  0.00           C  
HETATM 1719  C7  LIG     1     -21.496  48.324  55.286  0.00  0.00           C  
HETATM 1720  C7  LIG     1     -21.167  49.643  54.927  0.00  0.00           C  
HETATM 1721  C7  LIG     1     -20.764  49.999  54.613  0.00  0.00           C  
HETATM 1722  C7  LIG     1     -18.503  52.135  53.457  0.00  0.00           C  
HETATM 1723  C7  LIG     1     -22.067  15.789  34.690  0.00  0.00           C  
HETATM 1724  C7  LIG     1      -6.296  -8.473  84.401  0.00  0.00           C  
HETATM 1725  C7  LIG     1      -6.296  -8.473  84.401  0.00  0.00           C  
HETATM 1726  C7  LIG     1     -34.035   9.817  13.500  0.00  0.00           C  
HETATM 1727  C7  LIG     1      -6.309  -8.600  84.420  0.00  0.00           C  
HETATM 1728  C7  LIG     1      -6.309  -8.600  84.420  0.00  0.00           C  
HETATM 1729  C7  LIG     1      -6.309  -8.600  84.420  0.00  0.00           C  
HETATM 1730  C7  LIG     1      -6.309  -8.600  84.420  0.00  0.00           C  
HETATM 1731  C7  LIG     1      -6.309  -8.600  84.420  0.00  0.00           C  
HETATM 1732  C7  LIG     1      -6.177  -8.820  84.507  0.00  0.00           C  
HETATM 1733  C7  LIG     1     -50.461   3.088  33.802  0.00  0.00           C  
HETATM 1734  C7  LIG     1     -50.509   3.183  33.863  0.00  0.00           C  
HETATM 1735  C7  LIG     1     -47.824   0.726  34.015  0.00  0.00           C  
HETATM 1736  C7  LIG     1     -48.105   3.205  34.985  0.00  0.00           C  
HETATM 1737  C7  LIG     1     -34.888   8.606  14.375  0.00  0.00           C  
HETATM 1738  C7  LIG     1     -48.050   3.108  34.985  0.00  0.00           C  
HETATM 1739  C7  LIG     1     -48.604   2.070  34.961  0.00  0.00           C  
HETATM 1740  C7  LIG     1     -48.811   3.023  33.515  0.00  0.00           C  
HETATM 1741  C7  LIG     1     -45.694   2.276  34.708  0.00  0.00           C  
HETATM 1742  C7  LIG     1     -20.586  13.578  29.034  0.00  0.00           C  
HETATM 1743  C7  LIG     1     -20.563  13.626  29.076  0.00  0.00           C  
HETATM 1744  C7  LIG     1     -20.502  13.755  29.156  0.00  0.00           C  
HETATM 1745  C7  LIG     1     -21.543  16.779  32.213  0.00  0.00           C  
HETATM 1746  C7  LIG     1     -21.543  16.779  32.213  0.00  0.00           C  
HETATM 1747  C7  LIG     1     -21.543  16.779  32.213  0.00  0.00           C  
HETATM 1748  C7  LIG     1     -31.754   8.093  14.379  0.00  0.00           C  
HETATM 1749  C7  LIG     1     -21.338  16.979  31.611  0.00  0.00           C  
HETATM 1750  C7  LIG     1     -20.964  16.629  31.413  0.00  0.00           C  
HETATM 1751  C7  LIG     1     -16.975  51.621  53.409  0.00  0.00           C  
HETATM 1752  C7  LIG     1     -20.096  48.107  54.306  0.00  0.00           C  
HETATM 1753  C7  LIG     1     -20.155  48.033  54.430  0.00  0.00           C  
HETATM 1754  C7  LIG     1     -20.246  48.029  54.555  0.00  0.00           C  
HETATM 1755  C7  LIG     1     -16.815  51.420  52.956  0.00  0.00           C  
HETATM 1756  C7  LIG     1     -20.173  47.392  56.328  0.00  0.00           C  
HETATM 1757  C7  LIG     1     -20.128  48.472  53.768  0.00  0.00           C  
HETATM 1758  C7  LIG     1     -16.911  51.131  52.771  0.00  0.00           C  
HETATM 1759  C7  LIG     1     -32.496  10.452  14.551  0.00  0.00           C  
HETATM 1760  C7  LIG     1      -7.786  -8.664  83.131  0.00  0.00           C  
HETATM 1761  C7  LIG     1      -7.786  -8.664  83.131  0.00  0.00           C  
HETATM 1762  C7  LIG     1      -7.786  -8.664  83.131  0.00  0.00           C  
HETATM 1763  C7  LIG     1      -8.047  -9.236  83.410  0.00  0.00           C  
HETATM 1764  C7  LIG     1      -8.047  -9.236  83.410  0.00  0.00           C  
HETATM 1765  C7  LIG     1      -8.047  -9.236  83.410  0.00  0.00           C  
HETATM 1766  C7  LIG     1      -8.086  -9.326  83.526  0.00  0.00           C  
HETATM 1767  C7  LIG     1      -8.086  -9.326  83.526  0.00  0.00           C  
HETATM 1768  C7  LIG     1     -15.389  25.620  58.840  0.00  0.00           C  
HETATM 1769  C7  LIG     1     -16.123  25.005  58.791  0.00  0.00           C  
HETATM 1770  C7  LIG     1     -35.815   7.156  14.348  0.00  0.00           C  
HETATM 1771  C7  LIG     1     -15.534  25.422  58.977  0.00  0.00           C  
HETATM 1772  C7  LIG     1     -15.830  26.614  56.888  0.00  0.00           C  
HETATM 1773  C7  LIG     1     -15.830  26.614  56.888  0.00  0.00           C  
HETATM 1774  C7  LIG     1     -15.823  26.638  56.893  0.00  0.00           C  
HETATM 1775  C7  LIG     1     -15.778  26.557  56.829  0.00  0.00           C  
HETATM 1776  C7  LIG     1     -15.117  25.042  59.112  0.00  0.00           C  
HETATM 1777  C7  LIG     1     -15.168  25.047  59.194  0.00  0.00           C  
HETATM 1778  C7  LIG     1     -15.102  21.092  58.681  0.00  0.00           C  
HETATM 1779  C7  LIG     1     -14.673  23.489  58.485  0.00  0.00           C  
HETATM 1780  C7  LIG     1     -15.925  22.296  59.116  0.00  0.00           C  
HETATM 1781  C7  LIG     1     -32.996   7.279  13.313  0.00  0.00           C  
HETATM 1782  C7  LIG     1     -32.671  40.212  62.043  0.00  0.00           C  
HETATM 1783  C7  LIG     1     -32.671  40.212  62.043  0.00  0.00           C  
HETATM 1784  C7  LIG     1     -32.663  40.214  62.024  0.00  0.00           C  
HETATM 1785  C7  LIG     1     -32.663  40.214  62.024  0.00  0.00           C  
HETATM 1786  C7  LIG     1     -32.526  40.379  61.879  0.00  0.00           C  
HETATM 1787  C7  LIG     1     -32.526  40.379  61.879  0.00  0.00           C  
HETATM 1788  C7  LIG     1     -32.526  40.379  61.879  0.00  0.00           C  
HETATM 1789  C7  LIG     1     -32.526  40.379  61.879  0.00  0.00           C  
HETATM 1790  C7  LIG     1      -2.519  42.197  47.083  0.00  0.00           C  
HETATM 1791  C7  LIG     1      -2.662  42.288  47.276  0.00  0.00           C  
HETATM 1792  C7  LIG     1     -32.637   7.679  13.715  0.00  0.00           C  
HETATM 1793  O8  LIG     1     -32.033   9.914  18.782  0.00  0.00           O  
HETATM 1794  O8  LIG     1      -5.650  37.972  47.702  0.00  0.00           O  
HETATM 1795  O8  LIG     1      -5.650  37.972  47.702  0.00  0.00           O  
HETATM 1796  O8  LIG     1      -5.650  37.972  47.702  0.00  0.00           O  
HETATM 1797  O8  LIG     1      -5.573  37.888  47.697  0.00  0.00           O  
HETATM 1798  O8  LIG     1      -5.573  37.888  47.697  0.00  0.00           O  
HETATM 1799  O8  LIG     1      -5.573  37.888  47.697  0.00  0.00           O  
HETATM 1800  O8  LIG     1     -38.313  -6.435  11.496  0.00  0.00           O  
HETATM 1801  O8  LIG     1     -38.313  -6.435  11.496  0.00  0.00           O  
HETATM 1802  O8  LIG     1     -38.313  -6.435  11.496  0.00  0.00           O  
HETATM 1803  O8  LIG     1     -38.205  -6.594  11.750  0.00  0.00           O  
HETATM 1804  O8  LIG     1     -32.005   9.900  18.443  0.00  0.00           O  
HETATM 1805  O8  LIG     1     -38.205  -6.594  11.750  0.00  0.00           O  
HETATM 1806  O8  LIG     1     -38.327  -6.797  11.762  0.00  0.00           O  
HETATM 1807  O8  LIG     1     -38.327  -6.797  11.762  0.00  0.00           O  
HETATM 1808  O8  LIG     1     -38.327  -6.797  11.762  0.00  0.00           O  
HETATM 1809  O8  LIG     1     -17.895  21.576  60.345  0.00  0.00           O  
HETATM 1810  O8  LIG     1     -17.979  21.704  60.349  0.00  0.00           O  
HETATM 1811  O8  LIG     1     -17.992  21.860  60.395  0.00  0.00           O  
HETATM 1812  O8  LIG     1     -16.312  20.999  61.225  0.00  0.00           O  
HETATM 1813  O8  LIG     1     -16.214  21.062  61.205  0.00  0.00           O  
HETATM 1814  O8  LIG     1     -18.034  22.673  60.189  0.00  0.00           O  
HETATM 1815  O8  LIG     1     -31.044  10.197  15.316  0.00  0.00           O  
HETATM 1816  O8  LIG     1     -15.519  21.595  59.732  0.00  0.00           O  
HETATM 1817  O8  LIG     1     -16.365  21.878  60.481  0.00  0.00           O  
HETATM 1818  O8  LIG     1     -21.360  17.083  33.438  0.00  0.00           O  
HETATM 1819  O8  LIG     1     -21.360  17.083  33.438  0.00  0.00           O  
HETATM 1820  O8  LIG     1     -21.461  16.993  33.344  0.00  0.00           O  
HETATM 1821  O8  LIG     1     -21.461  16.993  33.344  0.00  0.00           O  
HETATM 1822  O8  LIG     1     -21.461  16.993  33.344  0.00  0.00           O  
HETATM 1823  O8  LIG     1     -21.365  17.071  33.445  0.00  0.00           O  
HETATM 1824  O8  LIG     1     -21.365  17.071  33.445  0.00  0.00           O  
HETATM 1825  O8  LIG     1     -21.365  17.071  33.445  0.00  0.00           O  
HETATM 1826  O8  LIG     1     -31.888  10.216  18.299  0.00  0.00           O  
HETATM 1827  O8  LIG     1     -45.194  -0.496  35.096  0.00  0.00           O  
HETATM 1828  O8  LIG     1     -45.194  -0.496  35.096  0.00  0.00           O  
HETATM 1829  O8  LIG     1     -45.194  -0.496  35.096  0.00  0.00           O  
HETATM 1830  O8  LIG     1     -45.467  -0.965  34.676  0.00  0.00           O  
HETATM 1831  O8  LIG     1     -45.467  -0.965  34.676  0.00  0.00           O  
HETATM 1832  O8  LIG     1     -45.352  -0.868  34.590  0.00  0.00           O  
HETATM 1833  O8  LIG     1     -45.352  -0.868  34.590  0.00  0.00           O  
HETATM 1834  O8  LIG     1     -45.352  -0.868  34.590  0.00  0.00           O  
HETATM 1835  O8  LIG     1     -36.244  23.841  40.106  0.00  0.00           O  
HETATM 1836  O8  LIG     1     -37.728  22.884  40.151  0.00  0.00           O  
HETATM 1837  O8  LIG     1     -32.989   7.677  19.101  0.00  0.00           O  
HETATM 1838  O8  LIG     1     -35.697  23.191  39.716  0.00  0.00           O  
HETATM 1839  O8  LIG     1     -37.889  23.484  39.432  0.00  0.00           O  
HETATM 1840  O8  LIG     1     -37.399  23.251  38.965  0.00  0.00           O  
HETATM 1841  O8  LIG     1     -37.280  23.299  37.940  0.00  0.00           O  
HETATM 1842  O8  LIG     1     -37.349  23.212  37.895  0.00  0.00           O  
HETATM 1843  O8  LIG     1     -38.536  22.003  38.653  0.00  0.00           O  
HETATM 1844  O8  LIG     1     -24.990  14.660  35.063  0.00  0.00           O  
HETATM 1845  O8  LIG     1     -24.947  14.681  35.088  0.00  0.00           O  
HETATM 1846  O8  LIG     1     -24.741  15.055  34.979  0.00  0.00           O  
HETATM 1847  O8  LIG     1     -25.018  14.741  35.151  0.00  0.00           O  
HETATM 1848  O8  LIG     1     -32.988   7.677  19.103  0.00  0.00           O  
HETATM 1849  O8  LIG     1     -24.479  15.780  35.556  0.00  0.00           O  
HETATM 1850  O8  LIG     1     -24.694  15.111  35.110  0.00  0.00           O  
HETATM 1851  O8  LIG     1     -22.208  15.693  35.874  0.00  0.00           O  
HETATM 1852  O8  LIG     1     -24.664  15.078  35.249  0.00  0.00           O  
HETATM 1853  O8  LIG     1     -24.638  14.756  35.406  0.00  0.00           O  
HETATM 1854  O8  LIG     1     -24.641  14.768  35.412  0.00  0.00           O  
HETATM 1855  O8  LIG     1     -24.640  14.772  35.413  0.00  0.00           O  
HETATM 1856  O8  LIG     1     -22.525  13.604  36.610  0.00  0.00           O  
HETATM 1857  O8  LIG     1     -21.907  14.467  36.958  0.00  0.00           O  
HETATM 1858  O8  LIG     1     -22.860  12.972  36.476  0.00  0.00           O  
HETATM 1859  O8  LIG     1     -32.209   9.459  19.267  0.00  0.00           O  
HETATM 1860  O8  LIG     1     -22.054  14.365  36.862  0.00  0.00           O  
HETATM 1861  O8  LIG     1     -22.087  14.270  36.835  0.00  0.00           O  
HETATM 1862  O8  LIG     1     -34.869  18.628  35.861  0.00  0.00           O  
HETATM 1863  O8  LIG     1     -34.869  18.628  35.861  0.00  0.00           O  
HETATM 1864  O8  LIG     1     -34.857  18.627  35.964  0.00  0.00           O  
HETATM 1865  O8  LIG     1     -34.857  18.627  35.964  0.00  0.00           O  
HETATM 1866  O8  LIG     1     -34.857  18.627  35.964  0.00  0.00           O  
HETATM 1867  O8  LIG     1     -34.857  18.627  35.964  0.00  0.00           O  
HETATM 1868  O8  LIG     1     -35.119  18.574  36.040  0.00  0.00           O  
HETATM 1869  O8  LIG     1     -35.119  18.574  36.040  0.00  0.00           O  
HETATM 1870  O8  LIG     1     -31.831  10.425  14.921  0.00  0.00           O  
HETATM 1871  O8  LIG     1     -24.643  14.862  35.308  0.00  0.00           O  
HETATM 1872  O8  LIG     1     -24.819  14.778  35.258  0.00  0.00           O  
HETATM 1873  O8  LIG     1     -24.560  13.525  34.649  0.00  0.00           O  
HETATM 1874  O8  LIG     1     -24.503  13.863  34.516  0.00  0.00           O  
HETATM 1875  O8  LIG     1     -24.684  14.410  35.012  0.00  0.00           O  
HETATM 1876  O8  LIG     1     -24.503  15.189  35.741  0.00  0.00           O  
HETATM 1877  O8  LIG     1     -24.300  15.285  35.851  0.00  0.00           O  
HETATM 1878  O8  LIG     1     -24.332  15.256  35.887  0.00  0.00           O  
HETATM 1879  O8  LIG     1     -19.021  22.968  55.817  0.00  0.00           O  
HETATM 1880  O8  LIG     1     -18.680  22.924  55.901  0.00  0.00           O  
HETATM 1881  O8  LIG     1     -31.717  10.812  15.024  0.00  0.00           O  
HETATM 1882  O8  LIG     1     -18.681  22.913  55.932  0.00  0.00           O  
HETATM 1883  O8  LIG     1     -19.532  23.430  55.961  0.00  0.00           O  
HETATM 1884  O8  LIG     1     -19.598  23.769  56.254  0.00  0.00           O  
HETATM 1885  O8  LIG     1     -19.527  23.467  56.185  0.00  0.00           O  
HETATM 1886  O8  LIG     1     -19.577  23.812  56.351  0.00  0.00           O  
HETATM 1887  O8  LIG     1     -18.957  22.560  55.284  0.00  0.00           O  
HETATM 1888  O8  LIG     1      -5.874  -8.273  81.462  0.00  0.00           O  
HETATM 1889  O8  LIG     1      -5.874  -8.273  81.462  0.00  0.00           O  
HETATM 1890  O8  LIG     1      -5.874  -8.273  81.462  0.00  0.00           O  
HETATM 1891  O8  LIG     1      -5.915  -8.231  81.513  0.00  0.00           O  
HETATM 1892  O8  LIG     1     -32.327  11.137  15.740  0.00  0.00           O  
HETATM 1893  O8  LIG     1      -5.915  -8.231  81.513  0.00  0.00           O  
HETATM 1894  O8  LIG     1      -5.920  -8.212  81.522  0.00  0.00           O  
HETATM 1895  O8  LIG     1      -5.920  -8.212  81.522  0.00  0.00           O  
HETATM 1896  O8  LIG     1      -5.920  -8.212  81.522  0.00  0.00           O  
HETATM 1897  O8  LIG     1     -22.496  25.715  57.340  0.00  0.00           O  
HETATM 1898  O8  LIG     1     -22.938  25.221  55.511  0.00  0.00           O  
HETATM 1899  O8  LIG     1     -20.075  21.872  58.251  0.00  0.00           O  
HETATM 1900  O8  LIG     1     -19.913  21.878  58.332  0.00  0.00           O  
HETATM 1901  O8  LIG     1     -20.430  21.757  57.906  0.00  0.00           O  
HETATM 1902  O8  LIG     1     -20.470  21.905  57.734  0.00  0.00           O  
HETATM 1903  O8  LIG     1     -31.949  11.261  15.329  0.00  0.00           O  
HETATM 1904  O8  LIG     1     -32.823   7.823  19.390  0.00  0.00           O  
HETATM 1905  O8  LIG     1     -20.650  22.175  57.911  0.00  0.00           O  
HETATM 1906  O8  LIG     1     -21.247  22.452  57.124  0.00  0.00           O  
HETATM 1907  O8  LIG     1     -21.120  22.626  57.340  0.00  0.00           O  
HETATM 1908  O8  LIG     1     -21.065  22.665  57.397  0.00  0.00           O  
HETATM 1909  O8  LIG     1     -20.426  27.199  59.072  0.00  0.00           O  
HETATM 1910  O8  LIG     1     -19.630  25.333  61.371  0.00  0.00           O  
HETATM 1911  O8  LIG     1     -19.632  25.420  61.022  0.00  0.00           O  
HETATM 1912  O8  LIG     1      -6.676  -8.976  83.967  0.00  0.00           O  
HETATM 1913  O8  LIG     1      -6.689  -8.981  83.976  0.00  0.00           O  
HETATM 1914  O8  LIG     1      -6.781  -9.007  84.030  0.00  0.00           O  
HETATM 1915  O8  LIG     1     -32.487  11.067  16.232  0.00  0.00           O  
HETATM 1916  O8  LIG     1      -5.159  -9.034  83.433  0.00  0.00           O  
HETATM 1917  O8  LIG     1      -4.897  -9.181  83.242  0.00  0.00           O  
HETATM 1918  O8  LIG     1      -4.159  -9.505  82.403  0.00  0.00           O  
HETATM 1919  O8  LIG     1      -5.742  -8.503  83.402  0.00  0.00           O  
HETATM 1920  O8  LIG     1      -6.363  -8.066  83.412  0.00  0.00           O  
HETATM 1921  O8  LIG     1     -19.174  23.916  60.910  0.00  0.00           O  
HETATM 1922  O8  LIG     1     -19.069  23.702  60.864  0.00  0.00           O  
HETATM 1923  O8  LIG     1     -18.993  23.593  60.820  0.00  0.00           O  
HETATM 1924  O8  LIG     1     -17.828  24.614  61.102  0.00  0.00           O  
HETATM 1925  O8  LIG     1     -17.874  24.605  61.165  0.00  0.00           O  
HETATM 1926  O8  LIG     1     -34.147  22.559  10.574  0.00  0.00           O  
HETATM 1927  O8  LIG     1     -17.008  24.152  57.579  0.00  0.00           O  
HETATM 1928  O8  LIG     1     -17.008  24.152  57.579  0.00  0.00           O  
HETATM 1929  O8  LIG     1     -17.031  24.174  57.650  0.00  0.00           O  
HETATM 1930  O8  LIG     1     -17.031  24.174  57.650  0.00  0.00           O  
HETATM 1931  O8  LIG     1     -17.031  24.174  57.650  0.00  0.00           O  
HETATM 1932  O8  LIG     1     -17.291  24.374  57.775  0.00  0.00           O  
HETATM 1933  O8  LIG     1     -17.291  24.374  57.775  0.00  0.00           O  
HETATM 1934  O8  LIG     1     -17.291  24.374  57.775  0.00  0.00           O  
HETATM 1935  O8  LIG     1     -19.052  25.064  62.226  0.00  0.00           O  
HETATM 1936  O8  LIG     1     -19.214  25.288  62.238  0.00  0.00           O  
HETATM 1937  O8  LIG     1     -34.010  22.574  10.477  0.00  0.00           O  
HETATM 1938  O8  LIG     1     -19.016  25.144  61.992  0.00  0.00           O  
HETATM 1939  O8  LIG     1     -22.441  24.830  57.182  0.00  0.00           O  
HETATM 1940  O8  LIG     1     -22.200  23.562  57.177  0.00  0.00           O  
HETATM 1941  O8  LIG     1     -18.046  24.080  55.221  0.00  0.00           O  
HETATM 1942  O8  LIG     1     -18.448  24.463  55.793  0.00  0.00           O  
HETATM 1943  O8  LIG     1     -17.927  24.104  55.059  0.00  0.00           O  
HETATM 1944  O8  LIG     1     -20.518  24.398  57.415  0.00  0.00           O  
HETATM 1945  O8  LIG     1     -20.338  24.713  57.437  0.00  0.00           O  
HETATM 1946  O8  LIG     1     -29.386   7.444  15.945  0.00  0.00           O  
HETATM 1947  O8  LIG     1     -27.192   8.870  15.321  0.00  0.00           O  
HETATM 1948  O8  LIG     1     -34.076  22.450  10.556  0.00  0.00           O  
HETATM 1949  O8  LIG     1     -28.807   7.346  16.249  0.00  0.00           O  
HETATM 1950  O8  LIG     1     -17.219  21.485  59.917  0.00  0.00           O  
HETATM 1951  O8  LIG     1     -17.219  21.485  59.917  0.00  0.00           O  
HETATM 1952  O8  LIG     1     -17.222  21.466  59.831  0.00  0.00           O  
HETATM 1953  O8  LIG     1     -17.237  21.527  60.029  0.00  0.00           O  
HETATM 1954  O8  LIG     1     -19.999  12.871  36.168  0.00  0.00           O  
HETATM 1955  O8  LIG     1     -20.009  12.864  36.167  0.00  0.00           O  
HETATM 1956  O8  LIG     1     -18.330  12.007  36.208  0.00  0.00           O  
HETATM 1957  O8  LIG     1     -20.079  12.813  36.208  0.00  0.00           O  
HETATM 1958  O8  LIG     1     -19.577  12.929  36.135  0.00  0.00           O  
HETATM 1959  O8  LIG     1     -34.543  22.116  11.953  0.00  0.00           O  
HETATM 1960  O8  LIG     1     -19.234  14.033  36.571  0.00  0.00           O  
HETATM 1961  O8  LIG     1     -19.245  14.110  36.583  0.00  0.00           O  
HETATM 1962  O8  LIG     1     -22.329  25.645  56.818  0.00  0.00           O  
HETATM 1963  O8  LIG     1     -19.099  25.300  56.177  0.00  0.00           O  
HETATM 1964  O8  LIG     1     -18.897  25.679  56.481  0.00  0.00           O  
HETATM 1965  O8  LIG     1     -19.342  25.148  56.083  0.00  0.00           O  
HETATM 1966  O8  LIG     1     -32.797  25.511  11.578  0.00  0.00           O  
HETATM 1967  O8  LIG     1     -32.798  25.511  11.576  0.00  0.00           O  
HETATM 1968  O8  LIG     1     -32.799  25.512  11.577  0.00  0.00           O  
HETATM 1969  O8  LIG     1     -32.838  25.562  11.804  0.00  0.00           O  
HETATM 1970  O8  LIG     1     -15.948  49.190  56.910  0.00  0.00           O  
HETATM 1971  O8  LIG     1     -31.784   9.810  19.431  0.00  0.00           O  
HETATM 1972  O8  LIG     1     -15.963  49.216  56.900  0.00  0.00           O  
HETATM 1973  O8  LIG     1     -16.048  49.230  56.842  0.00  0.00           O  
HETATM 1974  O8  LIG     1     -16.807  49.151  55.042  0.00  0.00           O  
HETATM 1975  O8  LIG     1     -16.815  49.108  54.938  0.00  0.00           O  
HETATM 1976  O8  LIG     1     -16.284  49.224  56.626  0.00  0.00           O  
HETATM 1977  O8  LIG     1     -16.235  49.200  56.728  0.00  0.00           O  
HETATM 1978  O8  LIG     1     -17.764  48.427  56.891  0.00  0.00           O  
HETATM 1979  O8  LIG     1     -20.983  10.917  34.256  0.00  0.00           O  
HETATM 1980  O8  LIG     1      -4.520  -8.900  79.352  0.00  0.00           O  
HETATM 1981  O8  LIG     1      -4.520  -8.900  79.352  0.00  0.00           O  
HETATM 1982  O8  LIG     1     -32.151  10.236  18.152  0.00  0.00           O  
HETATM 1983  O8  LIG     1      -4.535  -8.876  79.342  0.00  0.00           O  
HETATM 1984  O8  LIG     1      -4.535  -8.876  79.342  0.00  0.00           O  
HETATM 1985  O8  LIG     1      -4.535  -8.876  79.342  0.00  0.00           O  
HETATM 1986  O8  LIG     1      -4.535  -8.876  79.342  0.00  0.00           O  
HETATM 1987  O8  LIG     1      -4.535  -8.876  79.342  0.00  0.00           O  
HETATM 1988  O8  LIG     1      -4.602  -8.755  79.380  0.00  0.00           O  
HETATM 1989  O8  LIG     1     -49.562   0.628  38.295  0.00  0.00           O  
HETATM 1990  O8  LIG     1     -49.437   0.543  38.216  0.00  0.00           O  
HETATM 1991  O8  LIG     1     -50.040   1.383  38.338  0.00  0.00           O  
HETATM 1992  O8  LIG     1     -50.606   2.757  39.567  0.00  0.00           O  
HETATM 1993  O8  LIG     1     -32.706   7.835  18.821  0.00  0.00           O  
HETATM 1994  O8  LIG     1     -50.627   2.815  39.545  0.00  0.00           O  
HETATM 1995  O8  LIG     1     -49.609   4.252  39.699  0.00  0.00           O  
HETATM 1996  O8  LIG     1     -49.799   1.182  38.088  0.00  0.00           O  
HETATM 1997  O8  LIG     1     -50.165   2.865  38.498  0.00  0.00           O  
HETATM 1998  O8  LIG     1     -20.695   9.998  32.931  0.00  0.00           O  
HETATM 1999  O8  LIG     1     -20.700   9.992  32.919  0.00  0.00           O  
HETATM 2000  O8  LIG     1     -20.714  10.008  32.880  0.00  0.00           O  
HETATM 2001  O8  LIG     1     -21.080  11.527  31.391  0.00  0.00           O  
HETATM 2002  O8  LIG     1     -21.080  11.527  31.391  0.00  0.00           O  
HETATM 2003  O8  LIG     1     -21.080  11.527  31.391  0.00  0.00           O  
HETATM 2004  O8  LIG     1     -32.129  10.268  18.320  0.00  0.00           O  
HETATM 2005  O8  LIG     1     -21.009  12.523  31.511  0.00  0.00           O  
HETATM 2006  O8  LIG     1     -21.194  12.148  31.638  0.00  0.00           O  
HETATM 2007  O8  LIG     1     -16.750  47.562  56.788  0.00  0.00           O  
HETATM 2008  O8  LIG     1     -16.559  47.067  56.914  0.00  0.00           O  
HETATM 2009  O8  LIG     1     -16.553  47.067  56.926  0.00  0.00           O  
HETATM 2010  O8  LIG     1     -16.583  47.060  56.938  0.00  0.00           O  
HETATM 2011  O8  LIG     1     -16.751  47.674  56.724  0.00  0.00           O  
HETATM 2012  O8  LIG     1     -16.028  49.239  54.015  0.00  0.00           O  
HETATM 2013  O8  LIG     1     -16.125  48.202  57.085  0.00  0.00           O  
HETATM 2014  O8  LIG     1     -16.744  47.646  56.750  0.00  0.00           O  
HETATM 2015  O8  LIG     1     -31.758   9.864  18.814  0.00  0.00           O  
HETATM 2016  O8  LIG     1      -5.827 -13.540  82.282  0.00  0.00           O  
HETATM 2017  O8  LIG     1      -5.827 -13.540  82.282  0.00  0.00           O  
HETATM 2018  O8  LIG     1      -5.827 -13.540  82.282  0.00  0.00           O  
HETATM 2019  O8  LIG     1      -6.018 -14.013  82.084  0.00  0.00           O  
HETATM 2020  O8  LIG     1      -6.018 -14.013  82.084  0.00  0.00           O  
HETATM 2021  O8  LIG     1      -6.018 -14.013  82.084  0.00  0.00           O  
HETATM 2022  O8  LIG     1      -6.058 -14.039  82.027  0.00  0.00           O  
HETATM 2023  O8  LIG     1      -6.058 -14.039  82.027  0.00  0.00           O  
HETATM 2024  O8  LIG     1     -18.234  21.406  57.752  0.00  0.00           O  
HETATM 2025  O8  LIG     1     -18.902  20.943  56.890  0.00  0.00           O  
HETATM 2026  O8  LIG     1     -32.487  10.833  14.813  0.00  0.00           O  
HETATM 2027  O8  LIG     1     -18.452  21.429  57.538  0.00  0.00           O  
HETATM 2028  O8  LIG     1     -16.932  21.755  55.812  0.00  0.00           O  
HETATM 2029  O8  LIG     1     -16.932  21.755  55.812  0.00  0.00           O  
HETATM 2030  O8  LIG     1     -16.938  21.777  55.849  0.00  0.00           O  
HETATM 2031  O8  LIG     1     -16.925  21.667  55.993  0.00  0.00           O  
HETATM 2032  O8  LIG     1     -18.157  21.808  58.959  0.00  0.00           O  
HETATM 2033  O8  LIG     1     -18.341  21.951  58.818  0.00  0.00           O  
HETATM 2034  O8  LIG     1     -18.945  22.440  58.239  0.00  0.00           O  
HETATM 2035  O8  LIG     1     -18.002  21.592  57.452  0.00  0.00           O  
HETATM 2036  O8  LIG     1     -19.014  21.897  57.943  0.00  0.00           O  
HETATM 2037  O8  LIG     1     -32.849   8.073  18.190  0.00  0.00           O  
HETATM 2038  O8  LIG     1     -27.831  39.400  63.674  0.00  0.00           O  
HETATM 2039  O8  LIG     1     -27.831  39.400  63.674  0.00  0.00           O  
HETATM 2040  O8  LIG     1     -27.820  39.408  63.622  0.00  0.00           O  
HETATM 2041  O8  LIG     1     -27.820  39.408  63.622  0.00  0.00           O  
HETATM 2042  O8  LIG     1     -28.036  39.028  63.909  0.00  0.00           O  
HETATM 2043  O8  LIG     1     -28.036  39.028  63.909  0.00  0.00           O  
HETATM 2044  O8  LIG     1     -28.036  39.028  63.909  0.00  0.00           O  
HETATM 2045  O8  LIG     1     -28.036  39.028  63.909  0.00  0.00           O  
HETATM 2046  O8  LIG     1      -5.795  38.135  47.703  0.00  0.00           O  
HETATM 2047  O8  LIG     1      -5.650  37.972  47.702  0.00  0.00           O  
HETATM 2048  O8  LIG     1     -31.752  10.103  18.608  0.00  0.00           O  
HETATM 2049  C9  LIG     1     -28.624   8.892  18.303  0.00  0.00           C  
HETATM 2050  C9  LIG     1      -4.324  38.509  52.178  0.00  0.00           C  
HETATM 2051  C9  LIG     1      -4.324  38.509  52.178  0.00  0.00           C  
HETATM 2052  C9  LIG     1      -4.324  38.509  52.178  0.00  0.00           C  
HETATM 2053  C9  LIG     1      -4.287  38.485  52.180  0.00  0.00           C  
HETATM 2054  C9  LIG     1      -4.287  38.485  52.180  0.00  0.00           C  
HETATM 2055  C9  LIG     1      -4.287  38.485  52.180  0.00  0.00           C  
HETATM 2056  C9  LIG     1     -40.655  -3.349  14.150  0.00  0.00           C  
HETATM 2057  C9  LIG     1     -40.655  -3.349  14.150  0.00  0.00           C  
HETATM 2058  C9  LIG     1     -40.655  -3.349  14.150  0.00  0.00           C  
HETATM 2059  C9  LIG     1     -40.658  -3.405  14.172  0.00  0.00           C  
HETATM 2060  C9  LIG     1     -28.691   9.468  18.618  0.00  0.00           C  
HETATM 2061  C9  LIG     1     -40.658  -3.405  14.172  0.00  0.00           C  
HETATM 2062  C9  LIG     1     -40.601  -3.393  14.060  0.00  0.00           C  
HETATM 2063  C9  LIG     1     -40.601  -3.393  14.060  0.00  0.00           C  
HETATM 2064  C9  LIG     1     -40.601  -3.393  14.060  0.00  0.00           C  
HETATM 2065  C9  LIG     1     -16.169  24.595  58.330  0.00  0.00           C  
HETATM 2066  C9  LIG     1     -16.197  24.707  58.348  0.00  0.00           C  
HETATM 2067  C9  LIG     1     -16.121  24.810  58.479  0.00  0.00           C  
HETATM 2068  C9  LIG     1     -16.101  24.172  58.043  0.00  0.00           C  
HETATM 2069  C9  LIG     1     -16.067  24.254  58.078  0.00  0.00           C  
HETATM 2070  C9  LIG     1     -14.999  24.279  58.197  0.00  0.00           C  
HETATM 2071  C9  LIG     1     -28.861   9.020  18.118  0.00  0.00           C  
HETATM 2072  C9  LIG     1     -17.090  23.535  57.643  0.00  0.00           C  
HETATM 2073  C9  LIG     1     -15.896  24.141  58.257  0.00  0.00           C  
HETATM 2074  C9  LIG     1     -21.791  13.607  36.539  0.00  0.00           C  
HETATM 2075  C9  LIG     1     -21.791  13.607  36.539  0.00  0.00           C  
HETATM 2076  C9  LIG     1     -21.766  13.609  36.578  0.00  0.00           C  
HETATM 2077  C9  LIG     1     -21.766  13.609  36.578  0.00  0.00           C  
HETATM 2078  C9  LIG     1     -21.766  13.609  36.578  0.00  0.00           C  
HETATM 2079  C9  LIG     1     -21.826  13.615  36.558  0.00  0.00           C  
HETATM 2080  C9  LIG     1     -21.826  13.615  36.558  0.00  0.00           C  
HETATM 2081  C9  LIG     1     -21.826  13.615  36.558  0.00  0.00           C  
HETATM 2082  C9  LIG     1     -29.163   8.999  19.054  0.00  0.00           C  
HETATM 2083  C9  LIG     1     -44.288  -0.034  39.589  0.00  0.00           C  
HETATM 2084  C9  LIG     1     -44.288  -0.034  39.589  0.00  0.00           C  
HETATM 2085  C9  LIG     1     -44.288  -0.034  39.589  0.00  0.00           C  
HETATM 2086  C9  LIG     1     -44.431   1.067  38.773  0.00  0.00           C  
HETATM 2087  C9  LIG     1     -44.431   1.067  38.773  0.00  0.00           C  
HETATM 2088  C9  LIG     1     -44.403   1.176  38.721  0.00  0.00           C  
HETATM 2089  C9  LIG     1     -44.403   1.176  38.721  0.00  0.00           C  
HETATM 2090  C9  LIG     1     -44.403   1.176  38.721  0.00  0.00           C  
HETATM 2091  C9  LIG     1     -35.998  20.166  37.216  0.00  0.00           C  
HETATM 2092  C9  LIG     1     -36.060  20.665  38.332  0.00  0.00           C  
HETATM 2093  C9  LIG     1     -29.119   9.442  18.067  0.00  0.00           C  
HETATM 2094  C9  LIG     1     -36.171  20.833  36.097  0.00  0.00           C  
HETATM 2095  C9  LIG     1     -36.340  20.815  38.355  0.00  0.00           C  
HETATM 2096  C9  LIG     1     -35.659  20.703  37.668  0.00  0.00           C  
HETATM 2097  C9  LIG     1     -35.913  20.298  37.266  0.00  0.00           C  
HETATM 2098  C9  LIG     1     -35.900  20.273  37.228  0.00  0.00           C  
HETATM 2099  C9  LIG     1     -36.105  20.379  37.553  0.00  0.00           C  
HETATM 2100  C9  LIG     1     -21.665  11.919  34.613  0.00  0.00           C  
HETATM 2101  C9  LIG     1     -21.547  12.059  34.566  0.00  0.00           C  
HETATM 2102  C9  LIG     1     -21.817  11.857  34.679  0.00  0.00           C  
HETATM 2103  C9  LIG     1     -21.679  12.003  34.767  0.00  0.00           C  
HETATM 2104  C9  LIG     1     -29.116   9.441  18.069  0.00  0.00           C  
HETATM 2105  C9  LIG     1     -21.871  12.236  35.091  0.00  0.00           C  
HETATM 2106  C9  LIG     1     -21.632  12.017  34.671  0.00  0.00           C  
HETATM 2107  C9  LIG     1     -21.593  11.842  34.397  0.00  0.00           C  
HETATM 2108  C9  LIG     1     -21.572  12.029  34.733  0.00  0.00           C  
HETATM 2109  C9  LIG     1     -21.177  11.598  35.842  0.00  0.00           C  
HETATM 2110  C9  LIG     1     -21.184  11.604  35.846  0.00  0.00           C  
HETATM 2111  C9  LIG     1     -21.182  11.608  35.849  0.00  0.00           C  
HETATM 2112  C9  LIG     1     -20.965  11.265  35.377  0.00  0.00           C  
HETATM 2113  C9  LIG     1     -21.186  11.559  35.898  0.00  0.00           C  
HETATM 2114  C9  LIG     1     -20.741  11.171  34.994  0.00  0.00           C  
HETATM 2115  C9  LIG     1     -28.541   8.914  17.782  0.00  0.00           C  
HETATM 2116  C9  LIG     1     -21.167  11.551  35.891  0.00  0.00           C  
HETATM 2117  C9  LIG     1     -21.174  11.464  35.877  0.00  0.00           C  
HETATM 2118  C9  LIG     1     -36.798  19.711  31.793  0.00  0.00           C  
HETATM 2119  C9  LIG     1     -36.798  19.711  31.793  0.00  0.00           C  
HETATM 2120  C9  LIG     1     -36.741  19.737  31.889  0.00  0.00           C  
HETATM 2121  C9  LIG     1     -36.741  19.737  31.889  0.00  0.00           C  
HETATM 2122  C9  LIG     1     -36.741  19.737  31.889  0.00  0.00           C  
HETATM 2123  C9  LIG     1     -36.741  19.737  31.889  0.00  0.00           C  
HETATM 2124  C9  LIG     1     -36.481  19.912  31.781  0.00  0.00           C  
HETATM 2125  C9  LIG     1     -36.481  19.912  31.781  0.00  0.00           C  
HETATM 2126  C9  LIG     1     -30.334   8.665  18.049  0.00  0.00           C  
HETATM 2127  C9  LIG     1     -20.930  13.353  37.351  0.00  0.00           C  
HETATM 2128  C9  LIG     1     -21.090  13.428  37.447  0.00  0.00           C  
HETATM 2129  C9  LIG     1     -20.995  13.507  37.749  0.00  0.00           C  
HETATM 2130  C9  LIG     1     -21.462  13.249  38.103  0.00  0.00           C  
HETATM 2131  C9  LIG     1     -21.260  13.400  38.150  0.00  0.00           C  
HETATM 2132  C9  LIG     1     -20.724  13.269  37.866  0.00  0.00           C  
HETATM 2133  C9  LIG     1     -21.870  13.486  36.805  0.00  0.00           C  
HETATM 2134  C9  LIG     1     -21.870  13.446  36.839  0.00  0.00           C  
HETATM 2135  C9  LIG     1     -17.062  25.621  57.370  0.00  0.00           C  
HETATM 2136  C9  LIG     1     -16.906  25.541  57.376  0.00  0.00           C  
HETATM 2137  C9  LIG     1     -30.126   8.834  18.310  0.00  0.00           C  
HETATM 2138  C9  LIG     1     -16.911  25.531  57.374  0.00  0.00           C  
HETATM 2139  C9  LIG     1     -17.151  25.431  57.263  0.00  0.00           C  
HETATM 2140  C9  LIG     1     -16.780  25.436  57.232  0.00  0.00           C  
HETATM 2141  C9  LIG     1     -16.741  25.273  57.126  0.00  0.00           C  
HETATM 2142  C9  LIG     1     -16.711  25.442  57.225  0.00  0.00           C  
HETATM 2143  C9  LIG     1     -17.132  25.707  57.455  0.00  0.00           C  
HETATM 2144  C9  LIG     1      -9.169 -10.636  80.235  0.00  0.00           C  
HETATM 2145  C9  LIG     1      -9.169 -10.636  80.235  0.00  0.00           C  
HETATM 2146  C9  LIG     1      -9.169 -10.636  80.235  0.00  0.00           C  
HETATM 2147  C9  LIG     1      -9.176 -10.616  80.251  0.00  0.00           C  
HETATM 2148  C9  LIG     1     -30.636   8.723  17.920  0.00  0.00           C  
HETATM 2149  C9  LIG     1      -9.176 -10.616  80.251  0.00  0.00           C  
HETATM 2150  C9  LIG     1      -9.171 -10.608  80.265  0.00  0.00           C  
HETATM 2151  C9  LIG     1      -9.171 -10.608  80.265  0.00  0.00           C  
HETATM 2152  C9  LIG     1      -9.171 -10.608  80.265  0.00  0.00           C  
HETATM 2153  C9  LIG     1     -18.231  26.483  57.632  0.00  0.00           C  
HETATM 2154  C9  LIG     1     -19.190  26.246  58.153  0.00  0.00           C  
HETATM 2155  C9  LIG     1     -22.394  24.039  55.200  0.00  0.00           C  
HETATM 2156  C9  LIG     1     -22.319  23.982  55.312  0.00  0.00           C  
HETATM 2157  C9  LIG     1     -22.588  24.213  54.961  0.00  0.00           C  
HETATM 2158  C9  LIG     1     -22.657  24.300  54.781  0.00  0.00           C  
HETATM 2159  C9  LIG     1     -30.893   8.673  17.819  0.00  0.00           C  
HETATM 2160  C9  LIG     1     -28.821   8.682  17.952  0.00  0.00           C  
HETATM 2161  C9  LIG     1     -22.716  24.422  54.725  0.00  0.00           C  
HETATM 2162  C9  LIG     1     -23.022  24.792  53.943  0.00  0.00           C  
HETATM 2163  C9  LIG     1     -22.989  24.876  54.131  0.00  0.00           C  
HETATM 2164  C9  LIG     1     -22.954  24.832  54.146  0.00  0.00           C  
HETATM 2165  C9  LIG     1     -20.425  22.688  57.721  0.00  0.00           C  
HETATM 2166  C9  LIG     1     -20.939  23.230  57.346  0.00  0.00           C  
HETATM 2167  C9  LIG     1     -21.023  23.047  57.160  0.00  0.00           C  
HETATM 2168  C9  LIG     1      -7.682  -9.524  79.808  0.00  0.00           C  
HETATM 2169  C9  LIG     1      -7.683  -9.525  79.811  0.00  0.00           C  
HETATM 2170  C9  LIG     1      -7.699  -9.540  79.836  0.00  0.00           C  
HETATM 2171  C9  LIG     1     -30.608   8.816  17.834  0.00  0.00           C  
HETATM 2172  C9  LIG     1      -7.056  -9.390  79.644  0.00  0.00           C  
HETATM 2173  C9  LIG     1      -7.050  -9.353  79.609  0.00  0.00           C  
HETATM 2174  C9  LIG     1      -6.825  -9.459  79.364  0.00  0.00           C  
HETATM 2175  C9  LIG     1      -7.318  -9.396  79.644  0.00  0.00           C  
HETATM 2176  C9  LIG     1      -7.584  -9.474  79.682  0.00  0.00           C  
HETATM 2177  C9  LIG     1     -17.116  23.951  57.969  0.00  0.00           C  
HETATM 2178  C9  LIG     1     -17.032  23.918  57.978  0.00  0.00           C  
HETATM 2179  C9  LIG     1     -16.919  23.819  57.977  0.00  0.00           C  
HETATM 2180  C9  LIG     1     -17.299  23.548  57.547  0.00  0.00           C  
HETATM 2181  C9  LIG     1     -17.290  23.525  57.568  0.00  0.00           C  
HETATM 2182  C9  LIG     1     -33.993  23.983  14.669  0.00  0.00           C  
HETATM 2183  C9  LIG     1     -20.297  22.561  54.595  0.00  0.00           C  
HETATM 2184  C9  LIG     1     -20.297  22.561  54.595  0.00  0.00           C  
HETATM 2185  C9  LIG     1     -20.234  22.497  54.626  0.00  0.00           C  
HETATM 2186  C9  LIG     1     -20.234  22.497  54.626  0.00  0.00           C  
HETATM 2187  C9  LIG     1     -20.234  22.497  54.626  0.00  0.00           C  
HETATM 2188  C9  LIG     1     -20.032  22.151  54.638  0.00  0.00           C  
HETATM 2189  C9  LIG     1     -20.032  22.151  54.638  0.00  0.00           C  
HETATM 2190  C9  LIG     1     -20.032  22.151  54.638  0.00  0.00           C  
HETATM 2191  C9  LIG     1     -19.087  23.425  58.283  0.00  0.00           C  
HETATM 2192  C9  LIG     1     -19.641  23.678  58.317  0.00  0.00           C  
HETATM 2193  C9  LIG     1     -33.971  23.944  14.636  0.00  0.00           C  
HETATM 2194  C9  LIG     1     -19.467  23.211  58.212  0.00  0.00           C  
HETATM 2195  C9  LIG     1     -18.126  25.155  57.553  0.00  0.00           C  
HETATM 2196  C9  LIG     1     -18.255  25.506  57.788  0.00  0.00           C  
HETATM 2197  C9  LIG     1     -20.419  22.205  54.635  0.00  0.00           C  
HETATM 2198  C9  LIG     1     -20.893  22.717  55.404  0.00  0.00           C  
HETATM 2199  C9  LIG     1     -20.180  21.924  56.260  0.00  0.00           C  
HETATM 2200  C9  LIG     1     -19.277  21.923  55.070  0.00  0.00           C  
HETATM 2201  C9  LIG     1     -19.332  21.990  55.148  0.00  0.00           C  
HETATM 2202  C9  LIG     1     -29.313   8.757  18.903  0.00  0.00           C  
HETATM 2203  C9  LIG     1     -29.503   8.550  19.116  0.00  0.00           C  
HETATM 2204  C9  LIG     1     -33.991  24.006  14.623  0.00  0.00           C  
HETATM 2205  C9  LIG     1     -29.186   8.722  19.249  0.00  0.00           C  
HETATM 2206  C9  LIG     1     -20.574  24.470  58.501  0.00  0.00           C  
HETATM 2207  C9  LIG     1     -20.574  24.470  58.501  0.00  0.00           C  
HETATM 2208  C9  LIG     1     -20.577  24.454  58.432  0.00  0.00           C  
HETATM 2209  C9  LIG     1     -20.565  24.499  58.535  0.00  0.00           C  
HETATM 2210  C9  LIG     1     -19.953  12.766  31.566  0.00  0.00           C  
HETATM 2211  C9  LIG     1     -19.960  12.782  31.563  0.00  0.00           C  
HETATM 2212  C9  LIG     1     -19.641  12.366  31.809  0.00  0.00           C  
HETATM 2213  C9  LIG     1     -19.970  12.789  31.599  0.00  0.00           C  
HETATM 2214  C9  LIG     1     -20.113  13.034  31.480  0.00  0.00           C  
HETATM 2215  C9  LIG     1     -34.242  25.092  15.043  0.00  0.00           C  
HETATM 2216  C9  LIG     1     -20.200  13.389  32.004  0.00  0.00           C  
HETATM 2217  C9  LIG     1     -20.201  13.419  32.022  0.00  0.00           C  
HETATM 2218  C9  LIG     1     -18.089  25.680  58.829  0.00  0.00           C  
HETATM 2219  C9  LIG     1     -17.195  25.174  58.652  0.00  0.00           C  
HETATM 2220  C9  LIG     1     -17.306  25.231  59.152  0.00  0.00           C  
HETATM 2221  C9  LIG     1     -17.533  25.386  58.546  0.00  0.00           C  
HETATM 2222  C9  LIG     1     -33.880  23.813  14.346  0.00  0.00           C  
HETATM 2223  C9  LIG     1     -33.879  23.813  14.346  0.00  0.00           C  
HETATM 2224  C9  LIG     1     -33.879  23.813  14.346  0.00  0.00           C  
HETATM 2225  C9  LIG     1     -33.867  23.856  14.469  0.00  0.00           C  
HETATM 2226  C9  LIG     1     -17.006  45.518  54.184  0.00  0.00           C  
HETATM 2227  C9  LIG     1     -28.815   8.371  17.093  0.00  0.00           C  
HETATM 2228  C9  LIG     1     -17.000  45.535  54.211  0.00  0.00           C  
HETATM 2229  C9  LIG     1     -17.039  45.491  54.233  0.00  0.00           C  
HETATM 2230  C9  LIG     1     -16.968  45.854  54.480  0.00  0.00           C  
HETATM 2231  C9  LIG     1     -16.972  45.794  54.498  0.00  0.00           C  
HETATM 2232  C9  LIG     1     -17.298  45.327  54.156  0.00  0.00           C  
HETATM 2233  C9  LIG     1     -17.202  45.358  54.159  0.00  0.00           C  
HETATM 2234  C9  LIG     1     -16.992  45.530  54.294  0.00  0.00           C  
HETATM 2235  C9  LIG     1     -18.846  12.860  30.560  0.00  0.00           C  
HETATM 2236  C9  LIG     1      -7.698 -11.803  79.539  0.00  0.00           C  
HETATM 2237  C9  LIG     1      -7.698 -11.803  79.539  0.00  0.00           C  
HETATM 2238  C9  LIG     1     -28.085   9.251  17.398  0.00  0.00           C  
HETATM 2239  C9  LIG     1      -7.701 -11.796  79.530  0.00  0.00           C  
HETATM 2240  C9  LIG     1      -7.701 -11.796  79.530  0.00  0.00           C  
HETATM 2241  C9  LIG     1      -7.701 -11.796  79.530  0.00  0.00           C  
HETATM 2242  C9  LIG     1      -7.701 -11.796  79.530  0.00  0.00           C  
HETATM 2243  C9  LIG     1      -7.701 -11.796  79.530  0.00  0.00           C  
HETATM 2244  C9  LIG     1      -7.690 -11.776  79.538  0.00  0.00           C  
HETATM 2245  C9  LIG     1     -45.999   2.560  39.255  0.00  0.00           C  
HETATM 2246  C9  LIG     1     -45.944   2.537  39.233  0.00  0.00           C  
HETATM 2247  C9  LIG     1     -46.057   2.689  39.446  0.00  0.00           C  
HETATM 2248  C9  LIG     1     -46.577   2.304  40.363  0.00  0.00           C  
HETATM 2249  C9  LIG     1     -28.733   9.493  18.181  0.00  0.00           C  
HETATM 2250  C9  LIG     1     -46.586   2.317  40.353  0.00  0.00           C  
HETATM 2251  C9  LIG     1     -45.687   2.567  39.047  0.00  0.00           C  
HETATM 2252  C9  LIG     1     -45.931   2.654  39.318  0.00  0.00           C  
HETATM 2253  C9  LIG     1     -46.542   2.548  39.919  0.00  0.00           C  
HETATM 2254  C9  LIG     1     -21.730  11.895  35.734  0.00  0.00           C  
HETATM 2255  C9  LIG     1     -21.733  11.888  35.746  0.00  0.00           C  
HETATM 2256  C9  LIG     1     -21.756  11.905  35.733  0.00  0.00           C  
HETATM 2257  C9  LIG     1     -21.353  11.862  35.739  0.00  0.00           C  
HETATM 2258  C9  LIG     1     -21.353  11.862  35.739  0.00  0.00           C  
HETATM 2259  C9  LIG     1     -21.353  11.862  35.739  0.00  0.00           C  
HETATM 2260  C9  LIG     1     -27.967   9.309  17.400  0.00  0.00           C  
HETATM 2261  C9  LIG     1     -20.885  11.818  35.822  0.00  0.00           C  
HETATM 2262  C9  LIG     1     -20.713  11.682  35.917  0.00  0.00           C  
HETATM 2263  C9  LIG     1     -14.372  51.546  56.347  0.00  0.00           C  
HETATM 2264  C9  LIG     1     -14.483  51.269  56.289  0.00  0.00           C  
HETATM 2265  C9  LIG     1     -14.485  51.271  56.291  0.00  0.00           C  
HETATM 2266  C9  LIG     1     -14.515  51.260  56.268  0.00  0.00           C  
HETATM 2267  C9  LIG     1     -14.307  51.564  56.329  0.00  0.00           C  
HETATM 2268  C9  LIG     1     -14.281  51.265  56.362  0.00  0.00           C  
HETATM 2269  C9  LIG     1     -14.442  51.759  56.458  0.00  0.00           C  
HETATM 2270  C9  LIG     1     -14.336  51.540  56.269  0.00  0.00           C  
HETATM 2271  C9  LIG     1     -28.589   8.413  17.056  0.00  0.00           C  
HETATM 2272  C9  LIG     1      -7.522 -11.003  78.829  0.00  0.00           C  
HETATM 2273  C9  LIG     1      -7.522 -11.003  78.829  0.00  0.00           C  
HETATM 2274  C9  LIG     1      -7.522 -11.003  78.829  0.00  0.00           C  
HETATM 2275  C9  LIG     1      -7.523 -11.029  78.848  0.00  0.00           C  
HETATM 2276  C9  LIG     1      -7.523 -11.029  78.848  0.00  0.00           C  
HETATM 2277  C9  LIG     1      -7.523 -11.029  78.848  0.00  0.00           C  
HETATM 2278  C9  LIG     1      -7.558 -11.025  78.823  0.00  0.00           C  
HETATM 2279  C9  LIG     1      -7.558 -11.025  78.823  0.00  0.00           C  
HETATM 2280  C9  LIG     1     -21.539  23.231  54.937  0.00  0.00           C  
HETATM 2281  C9  LIG     1     -22.020  23.307  54.244  0.00  0.00           C  
HETATM 2282  C9  LIG     1     -29.040   9.400  17.657  0.00  0.00           C  
HETATM 2283  C9  LIG     1     -21.692  23.302  54.674  0.00  0.00           C  
HETATM 2284  C9  LIG     1     -21.147  23.856  55.477  0.00  0.00           C  
HETATM 2285  C9  LIG     1     -21.147  23.856  55.477  0.00  0.00           C  
HETATM 2286  C9  LIG     1     -21.152  23.890  55.588  0.00  0.00           C  
HETATM 2287  C9  LIG     1     -21.108  23.828  55.691  0.00  0.00           C  
HETATM 2288  C9  LIG     1     -20.974  23.469  55.547  0.00  0.00           C  
HETATM 2289  C9  LIG     1     -21.032  23.354  55.256  0.00  0.00           C  
HETATM 2290  C9  LIG     1     -21.422  23.193  54.655  0.00  0.00           C  
HETATM 2291  C9  LIG     1     -20.949  23.414  54.573  0.00  0.00           C  
HETATM 2292  C9  LIG     1     -21.500  23.122  54.546  0.00  0.00           C  
HETATM 2293  C9  LIG     1     -29.205   9.394  18.956  0.00  0.00           C  
HETATM 2294  C9  LIG     1     -25.834  37.161  60.867  0.00  0.00           C  
HETATM 2295  C9  LIG     1     -25.834  37.161  60.867  0.00  0.00           C  
HETATM 2296  C9  LIG     1     -25.851  37.148  60.861  0.00  0.00           C  
HETATM 2297  C9  LIG     1     -25.851  37.148  60.861  0.00  0.00           C  
HETATM 2298  C9  LIG     1     -25.853  37.117  60.838  0.00  0.00           C  
HETATM 2299  C9  LIG     1     -25.853  37.117  60.838  0.00  0.00           C  
HETATM 2300  C9  LIG     1     -25.853  37.117  60.838  0.00  0.00           C  
HETATM 2301  C9  LIG     1     -25.853  37.117  60.838  0.00  0.00           C  
HETATM 2302  C9  LIG     1      -4.368  38.531  52.142  0.00  0.00           C  
HETATM 2303  C9  LIG     1      -4.324  38.509  52.178  0.00  0.00           C  
HETATM 2304  C9  LIG     1     -28.846   8.952  18.177  0.00  0.00           C  
HETATM 2305  C10 LIG     1     -27.539   9.600  18.738  0.00  0.00           C  
HETATM 2306  C10 LIG     1      -3.391  38.555  53.175  0.00  0.00           C  
HETATM 2307  C10 LIG     1      -3.391  38.555  53.175  0.00  0.00           C  
HETATM 2308  C10 LIG     1      -3.391  38.555  53.175  0.00  0.00           C  
HETATM 2309  C10 LIG     1      -3.364  38.591  53.181  0.00  0.00           C  
HETATM 2310  C10 LIG     1      -3.364  38.591  53.181  0.00  0.00           C  
HETATM 2311  C10 LIG     1      -3.364  38.591  53.181  0.00  0.00           C  
HETATM 2312  C10 LIG     1     -41.180  -2.107  14.370  0.00  0.00           C  
HETATM 2313  C10 LIG     1     -41.180  -2.107  14.370  0.00  0.00           C  
HETATM 2314  C10 LIG     1     -41.180  -2.107  14.370  0.00  0.00           C  
HETATM 2315  C10 LIG     1     -41.160  -2.146  14.345  0.00  0.00           C  
HETATM 2316  C10 LIG     1     -27.366   9.461  18.966  0.00  0.00           C  
HETATM 2317  C10 LIG     1     -41.160  -2.146  14.345  0.00  0.00           C  
HETATM 2318  C10 LIG     1     -41.017  -2.101  14.213  0.00  0.00           C  
HETATM 2319  C10 LIG     1     -41.017  -2.101  14.213  0.00  0.00           C  
HETATM 2320  C10 LIG     1     -41.017  -2.101  14.213  0.00  0.00           C  
HETATM 2321  C10 LIG     1     -16.629  25.173  57.177  0.00  0.00           C  
HETATM 2322  C10 LIG     1     -16.665  25.354  57.237  0.00  0.00           C  
HETATM 2323  C10 LIG     1     -16.576  25.509  57.394  0.00  0.00           C  
HETATM 2324  C10 LIG     1     -16.549  24.640  56.838  0.00  0.00           C  
HETATM 2325  C10 LIG     1     -16.527  24.716  56.875  0.00  0.00           C  
HETATM 2326  C10 LIG     1     -14.983  25.113  57.114  0.00  0.00           C  
HETATM 2327  C10 LIG     1     -27.581   9.413  18.393  0.00  0.00           C  
HETATM 2328  C10 LIG     1     -17.444  24.663  56.952  0.00  0.00           C  
HETATM 2329  C10 LIG     1     -15.233  25.298  57.956  0.00  0.00           C  
HETATM 2330  C10 LIG     1     -22.085  12.313  36.860  0.00  0.00           C  
HETATM 2331  C10 LIG     1     -22.085  12.313  36.860  0.00  0.00           C  
HETATM 2332  C10 LIG     1     -22.020  12.318  36.947  0.00  0.00           C  
HETATM 2333  C10 LIG     1     -22.020  12.318  36.947  0.00  0.00           C  
HETATM 2334  C10 LIG     1     -22.020  12.318  36.947  0.00  0.00           C  
HETATM 2335  C10 LIG     1     -22.105  12.318  36.877  0.00  0.00           C  
HETATM 2336  C10 LIG     1     -22.105  12.318  36.877  0.00  0.00           C  
HETATM 2337  C10 LIG     1     -22.105  12.318  36.877  0.00  0.00           C  
HETATM 2338  C10 LIG     1     -27.878   9.461  19.044  0.00  0.00           C  
HETATM 2339  C10 LIG     1     -43.766   0.671  40.635  0.00  0.00           C  
HETATM 2340  C10 LIG     1     -43.766   0.671  40.635  0.00  0.00           C  
HETATM 2341  C10 LIG     1     -43.766   0.671  40.635  0.00  0.00           C  
HETATM 2342  C10 LIG     1     -44.061   2.149  39.521  0.00  0.00           C  
HETATM 2343  C10 LIG     1     -44.061   2.149  39.521  0.00  0.00           C  
HETATM 2344  C10 LIG     1     -44.085   2.265  39.482  0.00  0.00           C  
HETATM 2345  C10 LIG     1     -44.085   2.265  39.482  0.00  0.00           C  
HETATM 2346  C10 LIG     1     -44.085   2.265  39.482  0.00  0.00           C  
HETATM 2347  C10 LIG     1     -35.775  18.838  36.983  0.00  0.00           C  
HETATM 2348  C10 LIG     1     -35.835  19.559  37.558  0.00  0.00           C  
HETATM 2349  C10 LIG     1     -28.209   9.822  17.127  0.00  0.00           C  
HETATM 2350  C10 LIG     1     -35.736  19.900  35.198  0.00  0.00           C  
HETATM 2351  C10 LIG     1     -35.968  19.682  37.677  0.00  0.00           C  
HETATM 2352  C10 LIG     1     -35.544  19.443  37.151  0.00  0.00           C  
HETATM 2353  C10 LIG     1     -35.811  18.963  36.986  0.00  0.00           C  
HETATM 2354  C10 LIG     1     -35.791  18.933  36.973  0.00  0.00           C  
HETATM 2355  C10 LIG     1     -35.690  19.104  37.280  0.00  0.00           C  
HETATM 2356  C10 LIG     1     -20.442  11.301  34.584  0.00  0.00           C  
HETATM 2357  C10 LIG     1     -20.282  11.548  34.444  0.00  0.00           C  
HETATM 2358  C10 LIG     1     -20.721  11.037  34.782  0.00  0.00           C  
HETATM 2359  C10 LIG     1     -20.457  11.382  34.747  0.00  0.00           C  
HETATM 2360  C10 LIG     1     -28.207   9.821  17.128  0.00  0.00           C  
HETATM 2361  C10 LIG     1     -20.784  11.795  35.787  0.00  0.00           C  
HETATM 2362  C10 LIG     1     -20.478  11.274  34.668  0.00  0.00           C  
HETATM 2363  C10 LIG     1     -20.505  11.040  34.572  0.00  0.00           C  
HETATM 2364  C10 LIG     1     -20.426  11.274  34.704  0.00  0.00           C  
HETATM 2365  C10 LIG     1     -20.130  10.897  35.311  0.00  0.00           C  
HETATM 2366  C10 LIG     1     -20.140  10.900  35.314  0.00  0.00           C  
HETATM 2367  C10 LIG     1     -20.140  10.901  35.317  0.00  0.00           C  
HETATM 2368  C10 LIG     1     -19.711  10.912  34.965  0.00  0.00           C  
HETATM 2369  C10 LIG     1     -20.171  10.841  35.329  0.00  0.00           C  
HETATM 2370  C10 LIG     1     -19.426  10.987  34.666  0.00  0.00           C  
HETATM 2371  C10 LIG     1     -27.695   9.586  16.962  0.00  0.00           C  
HETATM 2372  C10 LIG     1     -20.100  10.894  35.343  0.00  0.00           C  
HETATM 2373  C10 LIG     1     -20.072  10.853  35.343  0.00  0.00           C  
HETATM 2374  C10 LIG     1     -37.807  20.309  31.093  0.00  0.00           C  
HETATM 2375  C10 LIG     1     -37.807  20.309  31.093  0.00  0.00           C  
HETATM 2376  C10 LIG     1     -37.739  20.350  31.185  0.00  0.00           C  
HETATM 2377  C10 LIG     1     -37.739  20.350  31.185  0.00  0.00           C  
HETATM 2378  C10 LIG     1     -37.739  20.350  31.185  0.00  0.00           C  
HETATM 2379  C10 LIG     1     -37.739  20.350  31.185  0.00  0.00           C  
HETATM 2380  C10 LIG     1     -37.462  20.510  31.043  0.00  0.00           C  
HETATM 2381  C10 LIG     1     -37.462  20.510  31.043  0.00  0.00           C  
HETATM 2382  C10 LIG     1     -29.690   8.924  19.230  0.00  0.00           C  
HETATM 2383  C10 LIG     1     -20.495  12.173  37.884  0.00  0.00           C  
HETATM 2384  C10 LIG     1     -20.584  12.278  37.981  0.00  0.00           C  
HETATM 2385  C10 LIG     1     -19.948  12.880  38.361  0.00  0.00           C  
HETATM 2386  C10 LIG     1     -20.467  12.560  38.738  0.00  0.00           C  
HETATM 2387  C10 LIG     1     -20.333  12.554  38.691  0.00  0.00           C  
HETATM 2388  C10 LIG     1     -19.950  12.202  38.226  0.00  0.00           C  
HETATM 2389  C10 LIG     1     -21.275  12.695  37.759  0.00  0.00           C  
HETATM 2390  C10 LIG     1     -21.216  12.668  37.766  0.00  0.00           C  
HETATM 2391  C10 LIG     1     -16.502  26.428  58.322  0.00  0.00           C  
HETATM 2392  C10 LIG     1     -16.476  26.458  58.294  0.00  0.00           C  
HETATM 2393  C10 LIG     1     -29.526   8.844  19.543  0.00  0.00           C  
HETATM 2394  C10 LIG     1     -16.485  26.461  58.281  0.00  0.00           C  
HETATM 2395  C10 LIG     1     -16.423  26.227  58.106  0.00  0.00           C  
HETATM 2396  C10 LIG     1     -15.878  26.008  58.088  0.00  0.00           C  
HETATM 2397  C10 LIG     1     -15.863  25.883  57.979  0.00  0.00           C  
HETATM 2398  C10 LIG     1     -15.783  25.993  58.065  0.00  0.00           C  
HETATM 2399  C10 LIG     1     -16.436  26.409  58.401  0.00  0.00           C  
HETATM 2400  C10 LIG     1      -9.229 -11.965  79.926  0.00  0.00           C  
HETATM 2401  C10 LIG     1      -9.229 -11.965  79.926  0.00  0.00           C  
HETATM 2402  C10 LIG     1      -9.229 -11.965  79.926  0.00  0.00           C  
HETATM 2403  C10 LIG     1      -9.212 -11.944  79.932  0.00  0.00           C  
HETATM 2404  C10 LIG     1     -29.788   8.811  18.992  0.00  0.00           C  
HETATM 2405  C10 LIG     1      -9.212 -11.944  79.932  0.00  0.00           C  
HETATM 2406  C10 LIG     1      -9.196 -11.934  79.940  0.00  0.00           C  
HETATM 2407  C10 LIG     1      -9.196 -11.934  79.940  0.00  0.00           C  
HETATM 2408  C10 LIG     1      -9.196 -11.934  79.940  0.00  0.00           C  
HETATM 2409  C10 LIG     1     -17.548  27.409  58.366  0.00  0.00           C  
HETATM 2410  C10 LIG     1     -18.516  26.281  59.340  0.00  0.00           C  
HETATM 2411  C10 LIG     1     -22.557  23.784  53.867  0.00  0.00           C  
HETATM 2412  C10 LIG     1     -22.493  23.718  53.982  0.00  0.00           C  
HETATM 2413  C10 LIG     1     -22.741  24.060  53.613  0.00  0.00           C  
HETATM 2414  C10 LIG     1     -22.765  24.153  53.427  0.00  0.00           C  
HETATM 2415  C10 LIG     1     -30.038   8.762  18.883  0.00  0.00           C  
HETATM 2416  C10 LIG     1     -27.510   9.015  17.727  0.00  0.00           C  
HETATM 2417  C10 LIG     1     -22.810  24.174  53.385  0.00  0.00           C  
HETATM 2418  C10 LIG     1     -23.465  24.406  52.709  0.00  0.00           C  
HETATM 2419  C10 LIG     1     -23.437  24.466  52.907  0.00  0.00           C  
HETATM 2420  C10 LIG     1     -23.400  24.394  52.930  0.00  0.00           C  
HETATM 2421  C10 LIG     1     -20.639  21.716  56.782  0.00  0.00           C  
HETATM 2422  C10 LIG     1     -21.648  23.192  56.178  0.00  0.00           C  
HETATM 2423  C10 LIG     1     -21.659  22.962  55.952  0.00  0.00           C  
HETATM 2424  C10 LIG     1      -8.126 -10.059  78.628  0.00  0.00           C  
HETATM 2425  C10 LIG     1      -8.126 -10.059  78.630  0.00  0.00           C  
HETATM 2426  C10 LIG     1      -8.128 -10.064  78.645  0.00  0.00           C  
HETATM 2427  C10 LIG     1     -29.756   8.834  18.910  0.00  0.00           C  
HETATM 2428  C10 LIG     1      -7.715  -9.841  78.532  0.00  0.00           C  
HETATM 2429  C10 LIG     1      -7.781  -9.763  78.528  0.00  0.00           C  
HETATM 2430  C10 LIG     1      -7.675  -9.675  78.315  0.00  0.00           C  
HETATM 2431  C10 LIG     1      -7.829 -10.022  78.541  0.00  0.00           C  
HETATM 2432  C10 LIG     1      -7.981 -10.214  78.601  0.00  0.00           C  
HETATM 2433  C10 LIG     1     -16.768  24.860  57.008  0.00  0.00           C  
HETATM 2434  C10 LIG     1     -16.761  24.859  57.023  0.00  0.00           C  
HETATM 2435  C10 LIG     1     -16.682  24.752  57.005  0.00  0.00           C  
HETATM 2436  C10 LIG     1     -16.831  24.283  56.495  0.00  0.00           C  
HETATM 2437  C10 LIG     1     -16.832  24.260  56.510  0.00  0.00           C  
HETATM 2438  C10 LIG     1     -34.118  23.398  15.893  0.00  0.00           C  
HETATM 2439  C10 LIG     1     -20.846  21.624  53.766  0.00  0.00           C  
HETATM 2440  C10 LIG     1     -20.846  21.624  53.766  0.00  0.00           C  
HETATM 2441  C10 LIG     1     -20.760  21.535  53.812  0.00  0.00           C  
HETATM 2442  C10 LIG     1     -20.760  21.535  53.812  0.00  0.00           C  
HETATM 2443  C10 LIG     1     -20.760  21.535  53.812  0.00  0.00           C  
HETATM 2444  C10 LIG     1     -20.402  21.049  53.921  0.00  0.00           C  
HETATM 2445  C10 LIG     1     -20.402  21.049  53.921  0.00  0.00           C  
HETATM 2446  C10 LIG     1     -20.402  21.049  53.921  0.00  0.00           C  
HETATM 2447  C10 LIG     1     -18.852  23.975  57.054  0.00  0.00           C  
HETATM 2448  C10 LIG     1     -19.533  24.262  57.086  0.00  0.00           C  
HETATM 2449  C10 LIG     1     -34.044  23.321  15.844  0.00  0.00           C  
HETATM 2450  C10 LIG     1     -19.319  23.671  56.933  0.00  0.00           C  
HETATM 2451  C10 LIG     1     -17.326  25.212  58.660  0.00  0.00           C  
HETATM 2452  C10 LIG     1     -17.356  25.483  58.818  0.00  0.00           C  
HETATM 2453  C10 LIG     1     -21.049  21.538  53.614  0.00  0.00           C  
HETATM 2454  C10 LIG     1     -21.503  22.195  54.292  0.00  0.00           C  
HETATM 2455  C10 LIG     1     -20.806  20.907  55.594  0.00  0.00           C  
HETATM 2456  C10 LIG     1     -19.927  20.846  54.534  0.00  0.00           C  
HETATM 2457  C10 LIG     1     -20.094  20.934  54.734  0.00  0.00           C  
HETATM 2458  C10 LIG     1     -29.478   9.076  20.224  0.00  0.00           C  
HETATM 2459  C10 LIG     1     -29.806   9.208  20.267  0.00  0.00           C  
HETATM 2460  C10 LIG     1     -34.122  23.427  15.851  0.00  0.00           C  
HETATM 2461  C10 LIG     1     -29.634   9.227  20.437  0.00  0.00           C  
HETATM 2462  C10 LIG     1     -21.268  25.640  58.634  0.00  0.00           C  
HETATM 2463  C10 LIG     1     -21.268  25.640  58.634  0.00  0.00           C  
HETATM 2464  C10 LIG     1     -21.263  25.628  58.562  0.00  0.00           C  
HETATM 2465  C10 LIG     1     -21.257  25.672  58.644  0.00  0.00           C  
HETATM 2466  C10 LIG     1     -20.610  12.491  30.402  0.00  0.00           C  
HETATM 2467  C10 LIG     1     -20.612  12.506  30.396  0.00  0.00           C  
HETATM 2468  C10 LIG     1     -20.578  12.250  30.823  0.00  0.00           C  
HETATM 2469  C10 LIG     1     -20.605  12.520  30.420  0.00  0.00           C  
HETATM 2470  C10 LIG     1     -20.745  12.644  30.334  0.00  0.00           C  
HETATM 2471  C10 LIG     1     -34.537  25.066  16.374  0.00  0.00           C  
HETATM 2472  C10 LIG     1     -20.610  12.654  30.929  0.00  0.00           C  
HETATM 2473  C10 LIG     1     -20.599  12.671  30.952  0.00  0.00           C  
HETATM 2474  C10 LIG     1     -17.072  25.097  59.532  0.00  0.00           C  
HETATM 2475  C10 LIG     1     -16.265  24.471  59.366  0.00  0.00           C  
HETATM 2476  C10 LIG     1     -16.532  24.383  59.894  0.00  0.00           C  
HETATM 2477  C10 LIG     1     -16.547  24.787  59.281  0.00  0.00           C  
HETATM 2478  C10 LIG     1     -34.183  23.361  15.606  0.00  0.00           C  
HETATM 2479  C10 LIG     1     -34.182  23.360  15.606  0.00  0.00           C  
HETATM 2480  C10 LIG     1     -34.183  23.361  15.606  0.00  0.00           C  
HETATM 2481  C10 LIG     1     -33.784  23.293  15.714  0.00  0.00           C  
HETATM 2482  C10 LIG     1     -17.518  44.265  54.007  0.00  0.00           C  
HETATM 2483  C10 LIG     1     -27.621   8.991  16.867  0.00  0.00           C  
HETATM 2484  C10 LIG     1     -17.520  44.286  54.028  0.00  0.00           C  
HETATM 2485  C10 LIG     1     -17.542  44.234  54.066  0.00  0.00           C  
HETATM 2486  C10 LIG     1     -17.461  44.649  54.066  0.00  0.00           C  
HETATM 2487  C10 LIG     1     -17.461  44.571  54.132  0.00  0.00           C  
HETATM 2488  C10 LIG     1     -17.650  44.011  54.075  0.00  0.00           C  
HETATM 2489  C10 LIG     1     -17.596  44.056  54.048  0.00  0.00           C  
HETATM 2490  C10 LIG     1     -17.511  44.281  54.109  0.00  0.00           C  
HETATM 2491  C10 LIG     1     -18.861  13.342  29.282  0.00  0.00           C  
HETATM 2492  C10 LIG     1      -8.915 -12.389  79.762  0.00  0.00           C  
HETATM 2493  C10 LIG     1      -8.915 -12.389  79.762  0.00  0.00           C  
HETATM 2494  C10 LIG     1     -26.962   9.401  18.155  0.00  0.00           C  
HETATM 2495  C10 LIG     1      -8.916 -12.386  79.753  0.00  0.00           C  
HETATM 2496  C10 LIG     1      -8.916 -12.386  79.753  0.00  0.00           C  
HETATM 2497  C10 LIG     1      -8.916 -12.386  79.753  0.00  0.00           C  
HETATM 2498  C10 LIG     1      -8.916 -12.386  79.753  0.00  0.00           C  
HETATM 2499  C10 LIG     1      -8.916 -12.386  79.753  0.00  0.00           C  
HETATM 2500  C10 LIG     1      -8.895 -12.391  79.753  0.00  0.00           C  
HETATM 2501  C10 LIG     1     -44.738   3.089  39.248  0.00  0.00           C  
HETATM 2502  C10 LIG     1     -44.693   3.086  39.247  0.00  0.00           C  
HETATM 2503  C10 LIG     1     -44.750   3.087  39.372  0.00  0.00           C  
HETATM 2504  C10 LIG     1     -45.246   1.994  40.426  0.00  0.00           C  
HETATM 2505  C10 LIG     1     -27.514   9.514  18.793  0.00  0.00           C  
HETATM 2506  C10 LIG     1     -45.255   2.006  40.412  0.00  0.00           C  
HETATM 2507  C10 LIG     1     -44.678   1.833  38.486  0.00  0.00           C  
HETATM 2508  C10 LIG     1     -44.643   3.115  39.309  0.00  0.00           C  
HETATM 2509  C10 LIG     1     -45.248   2.182  40.157  0.00  0.00           C  
HETATM 2510  C10 LIG     1     -21.804  12.630  36.885  0.00  0.00           C  
HETATM 2511  C10 LIG     1     -21.804  12.627  36.894  0.00  0.00           C  
HETATM 2512  C10 LIG     1     -21.830  12.643  36.881  0.00  0.00           C  
HETATM 2513  C10 LIG     1     -21.358  12.447  36.976  0.00  0.00           C  
HETATM 2514  C10 LIG     1     -21.358  12.447  36.976  0.00  0.00           C  
HETATM 2515  C10 LIG     1     -21.358  12.447  36.976  0.00  0.00           C  
HETATM 2516  C10 LIG     1     -26.788   9.394  18.072  0.00  0.00           C  
HETATM 2517  C10 LIG     1     -20.835  12.151  37.147  0.00  0.00           C  
HETATM 2518  C10 LIG     1     -20.537  12.000  37.236  0.00  0.00           C  
HETATM 2519  C10 LIG     1     -13.359  52.301  55.828  0.00  0.00           C  
HETATM 2520  C10 LIG     1     -13.385  51.961  55.862  0.00  0.00           C  
HETATM 2521  C10 LIG     1     -13.383  51.961  55.871  0.00  0.00           C  
HETATM 2522  C10 LIG     1     -13.414  51.943  55.831  0.00  0.00           C  
HETATM 2523  C10 LIG     1     -13.321  52.330  55.778  0.00  0.00           C  
HETATM 2524  C10 LIG     1     -13.163  52.030  56.185  0.00  0.00           C  
HETATM 2525  C10 LIG     1     -13.218  52.255  56.806  0.00  0.00           C  
HETATM 2526  C10 LIG     1     -13.367  52.301  55.684  0.00  0.00           C  
HETATM 2527  C10 LIG     1     -27.480   9.132  16.716  0.00  0.00           C  
HETATM 2528  C10 LIG     1      -8.565 -10.344  78.250  0.00  0.00           C  
HETATM 2529  C10 LIG     1      -8.565 -10.344  78.250  0.00  0.00           C  
HETATM 2530  C10 LIG     1      -8.565 -10.344  78.250  0.00  0.00           C  
HETATM 2531  C10 LIG     1      -8.526 -10.305  78.272  0.00  0.00           C  
HETATM 2532  C10 LIG     1      -8.526 -10.305  78.272  0.00  0.00           C  
HETATM 2533  C10 LIG     1      -8.526 -10.305  78.272  0.00  0.00           C  
HETATM 2534  C10 LIG     1      -8.555 -10.290  78.253  0.00  0.00           C  
HETATM 2535  C10 LIG     1      -8.555 -10.290  78.253  0.00  0.00           C  
HETATM 2536  C10 LIG     1     -22.447  24.191  54.592  0.00  0.00           C  
HETATM 2537  C10 LIG     1     -22.864  24.356  54.007  0.00  0.00           C  
HETATM 2538  C10 LIG     1     -28.566   9.031  18.884  0.00  0.00           C  
HETATM 2539  C10 LIG     1     -22.629  24.239  54.342  0.00  0.00           C  
HETATM 2540  C10 LIG     1     -22.148  24.650  55.965  0.00  0.00           C  
HETATM 2541  C10 LIG     1     -22.148  24.650  55.965  0.00  0.00           C  
HETATM 2542  C10 LIG     1     -22.136  24.695  56.091  0.00  0.00           C  
HETATM 2543  C10 LIG     1     -22.076  24.664  56.173  0.00  0.00           C  
HETATM 2544  C10 LIG     1     -22.060  24.174  55.116  0.00  0.00           C  
HETATM 2545  C10 LIG     1     -22.117  24.022  54.758  0.00  0.00           C  
HETATM 2546  C10 LIG     1     -22.449  24.065  54.426  0.00  0.00           C  
HETATM 2547  C10 LIG     1     -22.169  23.972  54.314  0.00  0.00           C  
HETATM 2548  C10 LIG     1     -22.485  24.058  54.409  0.00  0.00           C  
HETATM 2549  C10 LIG     1     -27.846   9.368  19.059  0.00  0.00           C  
HETATM 2550  C10 LIG     1     -24.722  36.383  61.022  0.00  0.00           C  
HETATM 2551  C10 LIG     1     -24.722  36.383  61.022  0.00  0.00           C  
HETATM 2552  C10 LIG     1     -24.727  36.387  61.024  0.00  0.00           C  
HETATM 2553  C10 LIG     1     -24.727  36.387  61.024  0.00  0.00           C  
HETATM 2554  C10 LIG     1     -24.801  36.249  60.927  0.00  0.00           C  
HETATM 2555  C10 LIG     1     -24.801  36.249  60.927  0.00  0.00           C  
HETATM 2556  C10 LIG     1     -24.801  36.249  60.927  0.00  0.00           C  
HETATM 2557  C10 LIG     1     -24.801  36.249  60.927  0.00  0.00           C  
HETATM 2558  C10 LIG     1      -3.422  38.479  53.125  0.00  0.00           C  
HETATM 2559  C10 LIG     1      -3.391  38.555  53.175  0.00  0.00           C  
HETATM 2560  C10 LIG     1     -27.615   9.272  17.677  0.00  0.00           C  
HETATM 2561  C11 LIG     1     -27.407  10.035  20.054  0.00  0.00           C  
HETATM 2562  C11 LIG     1      -2.026  38.588  52.918  0.00  0.00           C  
HETATM 2563  C11 LIG     1      -2.026  38.588  52.918  0.00  0.00           C  
HETATM 2564  C11 LIG     1      -2.026  38.588  52.918  0.00  0.00           C  
HETATM 2565  C11 LIG     1      -1.999  38.669  52.932  0.00  0.00           C  
HETATM 2566  C11 LIG     1      -1.999  38.669  52.932  0.00  0.00           C  
HETATM 2567  C11 LIG     1      -1.999  38.669  52.932  0.00  0.00           C  
HETATM 2568  C11 LIG     1     -40.760  -0.982  13.667  0.00  0.00           C  
HETATM 2569  C11 LIG     1     -40.760  -0.982  13.667  0.00  0.00           C  
HETATM 2570  C11 LIG     1     -40.760  -0.982  13.667  0.00  0.00           C  
HETATM 2571  C11 LIG     1     -40.662  -1.040  13.662  0.00  0.00           C  
HETATM 2572  C11 LIG     1     -26.343   9.341  18.033  0.00  0.00           C  
HETATM 2573  C11 LIG     1     -40.662  -1.040  13.662  0.00  0.00           C  
HETATM 2574  C11 LIG     1     -40.436  -1.042  13.524  0.00  0.00           C  
HETATM 2575  C11 LIG     1     -40.436  -1.042  13.524  0.00  0.00           C  
HETATM 2576  C11 LIG     1     -40.436  -1.042  13.524  0.00  0.00           C  
HETATM 2577  C11 LIG     1     -17.980  25.387  56.933  0.00  0.00           C  
HETATM 2578  C11 LIG     1     -18.010  25.656  57.056  0.00  0.00           C  
HETATM 2579  C11 LIG     1     -17.898  25.920  57.267  0.00  0.00           C  
HETATM 2580  C11 LIG     1     -17.886  24.588  56.461  0.00  0.00           C  
HETATM 2581  C11 LIG     1     -17.870  24.681  56.520  0.00  0.00           C  
HETATM 2582  C11 LIG     1     -15.820  26.218  57.008  0.00  0.00           C  
HETATM 2583  C11 LIG     1     -26.583   9.441  17.423  0.00  0.00           C  
HETATM 2584  C11 LIG     1     -18.746  25.152  56.933  0.00  0.00           C  
HETATM 2585  C11 LIG     1     -15.781  26.556  58.191  0.00  0.00           C  
HETATM 2586  C11 LIG     1     -22.933  11.528  36.091  0.00  0.00           C  
HETATM 2587  C11 LIG     1     -22.933  11.528  36.091  0.00  0.00           C  
HETATM 2588  C11 LIG     1     -22.834  11.476  36.201  0.00  0.00           C  
HETATM 2589  C11 LIG     1     -22.834  11.476  36.201  0.00  0.00           C  
HETATM 2590  C11 LIG     1     -22.834  11.476  36.201  0.00  0.00           C  
HETATM 2591  C11 LIG     1     -22.933  11.521  36.098  0.00  0.00           C  
HETATM 2592  C11 LIG     1     -22.933  11.521  36.098  0.00  0.00           C  
HETATM 2593  C11 LIG     1     -22.933  11.521  36.098  0.00  0.00           C  
HETATM 2594  C11 LIG     1     -27.087   9.435  17.898  0.00  0.00           C  
HETATM 2595  C11 LIG     1     -43.714   2.058  40.642  0.00  0.00           C  
HETATM 2596  C11 LIG     1     -43.714   2.058  40.642  0.00  0.00           C  
HETATM 2597  C11 LIG     1     -43.714   2.058  40.642  0.00  0.00           C  
HETATM 2598  C11 LIG     1     -44.178   3.450  39.048  0.00  0.00           C  
HETATM 2599  C11 LIG     1     -44.178   3.450  39.048  0.00  0.00           C  
HETATM 2600  C11 LIG     1     -44.199   3.562  38.999  0.00  0.00           C  
HETATM 2601  C11 LIG     1     -44.199   3.562  38.999  0.00  0.00           C  
HETATM 2602  C11 LIG     1     -44.199   3.562  38.999  0.00  0.00           C  
HETATM 2603  C11 LIG     1     -35.067  18.037  37.868  0.00  0.00           C  
HETATM 2604  C11 LIG     1     -34.991  18.526  37.951  0.00  0.00           C  
HETATM 2605  C11 LIG     1     -28.574  10.481  15.968  0.00  0.00           C  
HETATM 2606  C11 LIG     1     -35.262  18.653  35.587  0.00  0.00           C  
HETATM 2607  C11 LIG     1     -35.184  18.687  38.246  0.00  0.00           C  
HETATM 2608  C11 LIG     1     -34.965  18.395  37.860  0.00  0.00           C  
HETATM 2609  C11 LIG     1     -35.110  18.080  37.801  0.00  0.00           C  
HETATM 2610  C11 LIG     1     -35.087  18.070  37.804  0.00  0.00           C  
HETATM 2611  C11 LIG     1     -34.954  18.348  38.184  0.00  0.00           C  
HETATM 2612  C11 LIG     1     -19.536  11.373  35.636  0.00  0.00           C  
HETATM 2613  C11 LIG     1     -19.273  11.806  35.365  0.00  0.00           C  
HETATM 2614  C11 LIG     1     -20.092  10.767  35.992  0.00  0.00           C  
HETATM 2615  C11 LIG     1     -19.542  11.483  35.790  0.00  0.00           C  
HETATM 2616  C11 LIG     1     -28.572  10.479  15.968  0.00  0.00           C  
HETATM 2617  C11 LIG     1     -20.489  12.242  37.072  0.00  0.00           C  
HETATM 2618  C11 LIG     1     -19.588  11.253  35.736  0.00  0.00           C  
HETATM 2619  C11 LIG     1     -19.740  11.067  35.737  0.00  0.00           C  
HETATM 2620  C11 LIG     1     -19.511  11.245  35.750  0.00  0.00           C  
HETATM 2621  C11 LIG     1     -19.983  10.689  33.944  0.00  0.00           C  
HETATM 2622  C11 LIG     1     -19.996  10.689  33.946  0.00  0.00           C  
HETATM 2623  C11 LIG     1     -19.997  10.689  33.949  0.00  0.00           C  
HETATM 2624  C11 LIG     1     -19.340  10.888  33.624  0.00  0.00           C  
HETATM 2625  C11 LIG     1     -20.110  10.581  33.961  0.00  0.00           C  
HETATM 2626  C11 LIG     1     -18.951  11.140  33.367  0.00  0.00           C  
HETATM 2627  C11 LIG     1     -28.168  10.340  15.914  0.00  0.00           C  
HETATM 2628  C11 LIG     1     -20.025  10.588  33.987  0.00  0.00           C  
HETATM 2629  C11 LIG     1     -19.931  10.623  33.977  0.00  0.00           C  
HETATM 2630  C11 LIG     1     -39.068  20.528  31.639  0.00  0.00           C  
HETATM 2631  C11 LIG     1     -39.068  20.528  31.639  0.00  0.00           C  
HETATM 2632  C11 LIG     1     -39.007  20.565  31.717  0.00  0.00           C  
HETATM 2633  C11 LIG     1     -39.007  20.565  31.717  0.00  0.00           C  
HETATM 2634  C11 LIG     1     -39.007  20.565  31.717  0.00  0.00           C  
HETATM 2635  C11 LIG     1     -39.007  20.565  31.717  0.00  0.00           C  
HETATM 2636  C11 LIG     1     -38.761  20.674  31.518  0.00  0.00           C  
HETATM 2637  C11 LIG     1     -38.761  20.674  31.518  0.00  0.00           C  
HETATM 2638  C11 LIG     1     -28.465   9.581  19.292  0.00  0.00           C  
HETATM 2639  C11 LIG     1     -21.135  10.964  37.641  0.00  0.00           C  
HETATM 2640  C11 LIG     1     -21.123  11.028  37.704  0.00  0.00           C  
HETATM 2641  C11 LIG     1     -19.761  11.502  38.296  0.00  0.00           C  
HETATM 2642  C11 LIG     1     -19.909  11.399  38.214  0.00  0.00           C  
HETATM 2643  C11 LIG     1     -20.147  11.256  38.232  0.00  0.00           C  
HETATM 2644  C11 LIG     1     -20.258  10.897  37.860  0.00  0.00           C  
HETATM 2645  C11 LIG     1     -21.401  11.317  37.783  0.00  0.00           C  
HETATM 2646  C11 LIG     1     -21.301  11.287  37.791  0.00  0.00           C  
HETATM 2647  C11 LIG     1     -15.152  26.367  58.654  0.00  0.00           C  
HETATM 2648  C11 LIG     1     -15.166  26.489  58.762  0.00  0.00           C  
HETATM 2649  C11 LIG     1     -28.271   9.396  19.772  0.00  0.00           C  
HETATM 2650  C11 LIG     1     -15.177  26.500  58.754  0.00  0.00           C  
HETATM 2651  C11 LIG     1     -15.048  26.093  58.264  0.00  0.00           C  
HETATM 2652  C11 LIG     1     -14.598  25.495  58.279  0.00  0.00           C  
HETATM 2653  C11 LIG     1     -14.586  25.383  58.223  0.00  0.00           C  
HETATM 2654  C11 LIG     1     -14.515  25.445  58.241  0.00  0.00           C  
HETATM 2655  C11 LIG     1     -15.070  26.243  58.606  0.00  0.00           C  
HETATM 2656  C11 LIG     1      -8.338 -12.893  80.450  0.00  0.00           C  
HETATM 2657  C11 LIG     1      -8.338 -12.893  80.450  0.00  0.00           C  
HETATM 2658  C11 LIG     1      -8.338 -12.893  80.450  0.00  0.00           C  
HETATM 2659  C11 LIG     1      -8.307 -12.860  80.454  0.00  0.00           C  
HETATM 2660  C11 LIG     1     -28.521   9.381  18.906  0.00  0.00           C  
HETATM 2661  C11 LIG     1      -8.307 -12.860  80.454  0.00  0.00           C  
HETATM 2662  C11 LIG     1      -8.284 -12.846  80.458  0.00  0.00           C  
HETATM 2663  C11 LIG     1      -8.284 -12.846  80.458  0.00  0.00           C  
HETATM 2664  C11 LIG     1      -8.284 -12.846  80.458  0.00  0.00           C  
HETATM 2665  C11 LIG     1     -18.134  28.103  59.417  0.00  0.00           C  
HETATM 2666  C11 LIG     1     -19.157  26.121  60.565  0.00  0.00           C  
HETATM 2667  C11 LIG     1     -22.144  22.593  53.278  0.00  0.00           C  
HETATM 2668  C11 LIG     1     -22.076  22.527  53.396  0.00  0.00           C  
HETATM 2669  C11 LIG     1     -22.376  22.893  52.948  0.00  0.00           C  
HETATM 2670  C11 LIG     1     -22.348  23.002  52.765  0.00  0.00           C  
HETATM 2671  C11 LIG     1     -28.747   9.271  18.769  0.00  0.00           C  
HETATM 2672  C11 LIG     1     -26.695   9.560  18.705  0.00  0.00           C  
HETATM 2673  C11 LIG     1     -22.366  22.986  52.812  0.00  0.00           C  
HETATM 2674  C11 LIG     1     -23.143  23.175  52.150  0.00  0.00           C  
HETATM 2675  C11 LIG     1     -23.120  23.223  52.372  0.00  0.00           C  
HETATM 2676  C11 LIG     1     -23.072  23.143  52.419  0.00  0.00           C  
HETATM 2677  C11 LIG     1     -21.381  21.942  55.627  0.00  0.00           C  
HETATM 2678  C11 LIG     1     -22.317  24.299  55.674  0.00  0.00           C  
HETATM 2679  C11 LIG     1     -22.335  24.034  55.387  0.00  0.00           C  
HETATM 2680  C11 LIG     1      -9.417 -10.555  78.467  0.00  0.00           C  
HETATM 2681  C11 LIG     1      -9.417 -10.553  78.466  0.00  0.00           C  
HETATM 2682  C11 LIG     1      -9.421 -10.546  78.458  0.00  0.00           C  
HETATM 2683  C11 LIG     1     -28.468   9.355  18.846  0.00  0.00           C  
HETATM 2684  C11 LIG     1      -9.001 -10.372  78.584  0.00  0.00           C  
HETATM 2685  C11 LIG     1      -9.076 -10.262  78.641  0.00  0.00           C  
HETATM 2686  C11 LIG     1      -8.922 -10.277  78.471  0.00  0.00           C  
HETATM 2687  C11 LIG     1      -9.078 -10.639  78.540  0.00  0.00           C  
HETATM 2688  C11 LIG     1      -9.218 -10.851  78.541  0.00  0.00           C  
HETATM 2689  C11 LIG     1     -15.960  25.961  57.277  0.00  0.00           C  
HETATM 2690  C11 LIG     1     -16.020  26.007  57.293  0.00  0.00           C  
HETATM 2691  C11 LIG     1     -16.002  25.940  57.260  0.00  0.00           C  
HETATM 2692  C11 LIG     1     -15.633  24.987  56.544  0.00  0.00           C  
HETATM 2693  C11 LIG     1     -15.664  25.011  56.570  0.00  0.00           C  
HETATM 2694  C11 LIG     1     -33.845  22.060  16.097  0.00  0.00           C  
HETATM 2695  C11 LIG     1     -20.248  20.393  53.538  0.00  0.00           C  
HETATM 2696  C11 LIG     1     -20.248  20.393  53.538  0.00  0.00           C  
HETATM 2697  C11 LIG     1     -20.133  20.315  53.603  0.00  0.00           C  
HETATM 2698  C11 LIG     1     -20.133  20.315  53.603  0.00  0.00           C  
HETATM 2699  C11 LIG     1     -20.133  20.315  53.603  0.00  0.00           C  
HETATM 2700  C11 LIG     1     -19.616  19.905  53.858  0.00  0.00           C  
HETATM 2701  C11 LIG     1     -19.616  19.905  53.858  0.00  0.00           C  
HETATM 2702  C11 LIG     1     -19.616  19.905  53.858  0.00  0.00           C  
HETATM 2703  C11 LIG     1     -18.044  25.092  56.877  0.00  0.00           C  
HETATM 2704  C11 LIG     1     -18.769  25.403  56.866  0.00  0.00           C  
HETATM 2705  C11 LIG     1     -33.717  21.990  16.002  0.00  0.00           C  
HETATM 2706  C11 LIG     1     -18.509  24.755  56.619  0.00  0.00           C  
HETATM 2707  C11 LIG     1     -17.762  24.815  59.920  0.00  0.00           C  
HETATM 2708  C11 LIG     1     -17.703  25.076  60.104  0.00  0.00           C  
HETATM 2709  C11 LIG     1     -22.152  22.049  52.941  0.00  0.00           C  
HETATM 2710  C11 LIG     1     -22.464  22.886  53.559  0.00  0.00           C  
HETATM 2711  C11 LIG     1     -21.777  21.131  54.622  0.00  0.00           C  
HETATM 2712  C11 LIG     1     -21.170  20.954  53.917  0.00  0.00           C  
HETATM 2713  C11 LIG     1     -21.396  21.090  54.264  0.00  0.00           C  
HETATM 2714  C11 LIG     1     -28.533   9.770  20.964  0.00  0.00           C  
HETATM 2715  C11 LIG     1     -28.869   9.962  20.969  0.00  0.00           C  
HETATM 2716  C11 LIG     1     -33.865  22.087  16.064  0.00  0.00           C  
HETATM 2717  C11 LIG     1     -28.852  10.023  21.264  0.00  0.00           C  
HETATM 2718  C11 LIG     1     -21.157  26.450  59.759  0.00  0.00           C  
HETATM 2719  C11 LIG     1     -21.157  26.450  59.759  0.00  0.00           C  
HETATM 2720  C11 LIG     1     -21.145  26.442  59.684  0.00  0.00           C  
HETATM 2721  C11 LIG     1     -21.159  26.496  59.761  0.00  0.00           C  
HETATM 2722  C11 LIG     1     -21.468  11.407  30.272  0.00  0.00           C  
HETATM 2723  C11 LIG     1     -21.464  11.419  30.261  0.00  0.00           C  
HETATM 2724  C11 LIG     1     -21.536  11.247  30.822  0.00  0.00           C  
HETATM 2725  C11 LIG     1     -21.450  11.430  30.263  0.00  0.00           C  
HETATM 2726  C11 LIG     1     -21.479  11.468  30.253  0.00  0.00           C  
HETATM 2727  C11 LIG     1     -34.547  23.891  17.102  0.00  0.00           C  
HETATM 2728  C11 LIG     1     -21.104  11.365  31.055  0.00  0.00           C  
HETATM 2729  C11 LIG     1     -21.076  11.376  31.087  0.00  0.00           C  
HETATM 2730  C11 LIG     1     -17.223  23.894  60.212  0.00  0.00           C  
HETATM 2731  C11 LIG     1     -16.569  23.823  60.560  0.00  0.00           C  
HETATM 2732  C11 LIG     1     -17.018  23.703  61.007  0.00  0.00           C  
HETATM 2733  C11 LIG     1     -16.799  24.149  60.491  0.00  0.00           C  
HETATM 2734  C11 LIG     1     -33.959  22.056  16.003  0.00  0.00           C  
HETATM 2735  C11 LIG     1     -33.958  22.056  16.003  0.00  0.00           C  
HETATM 2736  C11 LIG     1     -33.959  22.056  16.003  0.00  0.00           C  
HETATM 2737  C11 LIG     1     -33.388  21.982  15.909  0.00  0.00           C  
HETATM 2738  C11 LIG     1     -17.701  43.382  55.064  0.00  0.00           C  
HETATM 2739  C11 LIG     1     -26.979   9.747  17.840  0.00  0.00           C  
HETATM 2740  C11 LIG     1     -17.696  43.394  55.079  0.00  0.00           C  
HETATM 2741  C11 LIG     1     -17.691  43.347  55.126  0.00  0.00           C  
HETATM 2742  C11 LIG     1     -17.682  43.594  54.944  0.00  0.00           C  
HETATM 2743  C11 LIG     1     -17.664  43.545  55.048  0.00  0.00           C  
HETATM 2744  C11 LIG     1     -17.690  43.181  55.189  0.00  0.00           C  
HETATM 2745  C11 LIG     1     -17.694  43.213  55.149  0.00  0.00           C  
HETATM 2746  C11 LIG     1     -17.678  43.381  55.156  0.00  0.00           C  
HETATM 2747  C11 LIG     1     -19.935  13.144  28.422  0.00  0.00           C  
HETATM 2748  C11 LIG     1     -10.097 -11.906  79.208  0.00  0.00           C  
HETATM 2749  C11 LIG     1     -10.097 -11.906  79.208  0.00  0.00           C  
HETATM 2750  C11 LIG     1     -27.009   9.495  19.539  0.00  0.00           C  
HETATM 2751  C11 LIG     1     -10.100 -11.908  79.198  0.00  0.00           C  
HETATM 2752  C11 LIG     1     -10.100 -11.908  79.198  0.00  0.00           C  
HETATM 2753  C11 LIG     1     -10.100 -11.908  79.198  0.00  0.00           C  
HETATM 2754  C11 LIG     1     -10.100 -11.908  79.198  0.00  0.00           C  
HETATM 2755  C11 LIG     1     -10.100 -11.908  79.198  0.00  0.00           C  
HETATM 2756  C11 LIG     1     -10.085 -11.938  79.189  0.00  0.00           C  
HETATM 2757  C11 LIG     1     -44.394   4.191  38.471  0.00  0.00           C  
HETATM 2758  C11 LIG     1     -44.360   4.209  38.496  0.00  0.00           C  
HETATM 2759  C11 LIG     1     -44.337   4.159  38.587  0.00  0.00           C  
HETATM 2760  C11 LIG     1     -44.325   2.451  39.490  0.00  0.00           C  
HETATM 2761  C11 LIG     1     -27.376   9.554  20.175  0.00  0.00           C  
HETATM 2762  C11 LIG     1     -44.335   2.472  39.479  0.00  0.00           C  
HETATM 2763  C11 LIG     1     -44.312   1.963  37.149  0.00  0.00           C  
HETATM 2764  C11 LIG     1     -44.250   4.223  38.565  0.00  0.00           C  
HETATM 2765  C11 LIG     1     -44.169   2.808  39.546  0.00  0.00           C  
HETATM 2766  C11 LIG     1     -22.482  13.843  36.957  0.00  0.00           C  
HETATM 2767  C11 LIG     1     -22.478  13.842  36.964  0.00  0.00           C  
HETATM 2768  C11 LIG     1     -22.499  13.861  36.947  0.00  0.00           C  
HETATM 2769  C11 LIG     1     -22.132  13.564  37.276  0.00  0.00           C  
HETATM 2770  C11 LIG     1     -22.132  13.564  37.276  0.00  0.00           C  
HETATM 2771  C11 LIG     1     -22.132  13.564  37.276  0.00  0.00           C  
HETATM 2772  C11 LIG     1     -26.733   9.477  19.453  0.00  0.00           C  
HETATM 2773  C11 LIG     1     -21.672  13.108  37.714  0.00  0.00           C  
HETATM 2774  C11 LIG     1     -21.314  12.950  37.891  0.00  0.00           C  
HETATM 2775  C11 LIG     1     -12.204  51.735  55.300  0.00  0.00           C  
HETATM 2776  C11 LIG     1     -12.213  51.329  55.462  0.00  0.00           C  
HETATM 2777  C11 LIG     1     -12.213  51.327  55.470  0.00  0.00           C  
HETATM 2778  C11 LIG     1     -12.244  51.300  55.443  0.00  0.00           C  
HETATM 2779  C11 LIG     1     -12.171  51.778  55.225  0.00  0.00           C  
HETATM 2780  C11 LIG     1     -11.945  51.491  55.789  0.00  0.00           C  
HETATM 2781  C11 LIG     1     -12.052  51.508  56.692  0.00  0.00           C  
HETATM 2782  C11 LIG     1     -12.209  51.751  55.145  0.00  0.00           C  
HETATM 2783  C11 LIG     1     -26.883  10.035  17.581  0.00  0.00           C  
HETATM 2784  C11 LIG     1      -9.889 -10.745  78.407  0.00  0.00           C  
HETATM 2785  C11 LIG     1      -9.889 -10.745  78.407  0.00  0.00           C  
HETATM 2786  C11 LIG     1      -9.889 -10.745  78.407  0.00  0.00           C  
HETATM 2787  C11 LIG     1      -9.869 -10.639  78.411  0.00  0.00           C  
HETATM 2788  C11 LIG     1      -9.869 -10.639  78.411  0.00  0.00           C  
HETATM 2789  C11 LIG     1      -9.869 -10.639  78.411  0.00  0.00           C  
HETATM 2790  C11 LIG     1      -9.901 -10.615  78.388  0.00  0.00           C  
HETATM 2791  C11 LIG     1      -9.901 -10.615  78.388  0.00  0.00           C  
HETATM 2792  C11 LIG     1     -22.797  25.233  55.444  0.00  0.00           C  
HETATM 2793  C11 LIG     1     -23.139  25.325  54.964  0.00  0.00           C  
HETATM 2794  C11 LIG     1     -29.410   8.739  19.951  0.00  0.00           C  
HETATM 2795  C11 LIG     1     -22.985  25.275  55.198  0.00  0.00           C  
HETATM 2796  C11 LIG     1     -22.188  25.071  57.288  0.00  0.00           C  
HETATM 2797  C11 LIG     1     -22.188  25.071  57.288  0.00  0.00           C  
HETATM 2798  C11 LIG     1     -22.152  25.114  57.416  0.00  0.00           C  
HETATM 2799  C11 LIG     1     -22.085  25.116  57.487  0.00  0.00           C  
HETATM 2800  C11 LIG     1     -22.797  24.998  55.958  0.00  0.00           C  
HETATM 2801  C11 LIG     1     -22.782  25.010  55.474  0.00  0.00           C  
HETATM 2802  C11 LIG     1     -22.801  25.061  55.330  0.00  0.00           C  
HETATM 2803  C11 LIG     1     -22.799  24.835  55.205  0.00  0.00           C  
HETATM 2804  C11 LIG     1     -22.721  25.044  55.360  0.00  0.00           C  
HETATM 2805  C11 LIG     1     -27.020   9.183  17.953  0.00  0.00           C  
HETATM 2806  C11 LIG     1     -24.456  35.686  62.194  0.00  0.00           C  
HETATM 2807  C11 LIG     1     -24.456  35.686  62.194  0.00  0.00           C  
HETATM 2808  C11 LIG     1     -24.457  35.696  62.199  0.00  0.00           C  
HETATM 2809  C11 LIG     1     -24.457  35.696  62.199  0.00  0.00           C  
HETATM 2810  C11 LIG     1     -24.588  35.444  62.038  0.00  0.00           C  
HETATM 2811  C11 LIG     1     -24.588  35.444  62.038  0.00  0.00           C  
HETATM 2812  C11 LIG     1     -24.588  35.444  62.038  0.00  0.00           C  
HETATM 2813  C11 LIG     1     -24.588  35.444  62.038  0.00  0.00           C  
HETATM 2814  C11 LIG     1      -2.061  38.448  52.850  0.00  0.00           C  
HETATM 2815  C11 LIG     1      -2.026  38.588  52.918  0.00  0.00           C  
HETATM 2816  C11 LIG     1     -27.243   9.003  16.364  0.00  0.00           C  
HETATM 2817  C12 LIG     1     -28.452   9.732  20.942  0.00  0.00           C  
HETATM 2818  C12 LIG     1      -1.631  38.578  51.570  0.00  0.00           C  
HETATM 2819  C12 LIG     1      -1.631  38.578  51.570  0.00  0.00           C  
HETATM 2820  C12 LIG     1      -1.631  38.578  51.570  0.00  0.00           C  
HETATM 2821  C12 LIG     1      -1.595  38.641  51.586  0.00  0.00           C  
HETATM 2822  C12 LIG     1      -1.595  38.641  51.586  0.00  0.00           C  
HETATM 2823  C12 LIG     1      -1.595  38.641  51.586  0.00  0.00           C  
HETATM 2824  C12 LIG     1     -39.748  -1.168  12.710  0.00  0.00           C  
HETATM 2825  C12 LIG     1     -39.748  -1.168  12.710  0.00  0.00           C  
HETATM 2826  C12 LIG     1     -39.748  -1.168  12.710  0.00  0.00           C  
HETATM 2827  C12 LIG     1     -39.596  -1.266  12.773  0.00  0.00           C  
HETATM 2828  C12 LIG     1     -26.711   9.267  16.681  0.00  0.00           C  
HETATM 2829  C12 LIG     1     -39.596  -1.266  12.773  0.00  0.00           C  
HETATM 2830  C12 LIG     1     -39.383  -1.352  12.646  0.00  0.00           C  
HETATM 2831  C12 LIG     1     -39.383  -1.352  12.646  0.00  0.00           C  
HETATM 2832  C12 LIG     1     -39.383  -1.352  12.646  0.00  0.00           C  
HETATM 2833  C12 LIG     1     -18.881  24.984  57.930  0.00  0.00           C  
HETATM 2834  C12 LIG     1     -18.893  25.272  58.076  0.00  0.00           C  
HETATM 2835  C12 LIG     1     -18.771  25.595  58.316  0.00  0.00           C  
HETATM 2836  C12 LIG     1     -18.787  24.034  57.382  0.00  0.00           C  
HETATM 2837  C12 LIG     1     -18.765  24.149  57.460  0.00  0.00           C  
HETATM 2838  C12 LIG     1     -16.696  26.460  58.079  0.00  0.00           C  
HETATM 2839  C12 LIG     1     -26.933   9.045  16.121  0.00  0.00           C  
HETATM 2840  C12 LIG     1     -19.715  24.428  57.649  0.00  0.00           C  
HETATM 2841  C12 LIG     1     -17.077  26.601  58.734  0.00  0.00           C  
HETATM 2842  C12 LIG     1     -23.529  12.131  34.972  0.00  0.00           C  
HETATM 2843  C12 LIG     1     -23.529  12.131  34.972  0.00  0.00           C  
HETATM 2844  C12 LIG     1     -23.437  12.019  35.053  0.00  0.00           C  
HETATM 2845  C12 LIG     1     -23.437  12.019  35.053  0.00  0.00           C  
HETATM 2846  C12 LIG     1     -23.437  12.019  35.053  0.00  0.00           C  
HETATM 2847  C12 LIG     1     -23.526  12.116  34.973  0.00  0.00           C  
HETATM 2848  C12 LIG     1     -23.526  12.116  34.973  0.00  0.00           C  
HETATM 2849  C12 LIG     1     -23.526  12.116  34.973  0.00  0.00           C  
HETATM 2850  C12 LIG     1     -27.662   8.893  16.732  0.00  0.00           C  
HETATM 2851  C12 LIG     1     -44.217   2.724  39.512  0.00  0.00           C  
HETATM 2852  C12 LIG     1     -44.217   2.724  39.512  0.00  0.00           C  
HETATM 2853  C12 LIG     1     -44.217   2.724  39.512  0.00  0.00           C  
HETATM 2854  C12 LIG     1     -44.702   3.627  37.760  0.00  0.00           C  
HETATM 2855  C12 LIG     1     -44.702   3.627  37.760  0.00  0.00           C  
HETATM 2856  C12 LIG     1     -44.676   3.731  37.693  0.00  0.00           C  
HETATM 2857  C12 LIG     1     -44.676   3.731  37.693  0.00  0.00           C  
HETATM 2858  C12 LIG     1     -44.676   3.731  37.693  0.00  0.00           C  
HETATM 2859  C12 LIG     1     -34.553  18.648  39.022  0.00  0.00           C  
HETATM 2860  C12 LIG     1     -34.342  18.668  39.189  0.00  0.00           C  
HETATM 2861  C12 LIG     1     -29.929  10.821  15.805  0.00  0.00           C  
HETATM 2862  C12 LIG     1     -35.239  18.379  36.965  0.00  0.00           C  
HETATM 2863  C12 LIG     1     -34.760  18.889  39.568  0.00  0.00           C  
HETATM 2864  C12 LIG     1     -34.462  18.684  39.140  0.00  0.00           C  
HETATM 2865  C12 LIG     1     -34.464  18.615  38.926  0.00  0.00           C  
HETATM 2866  C12 LIG     1     -34.442  18.629  38.918  0.00  0.00           C  
HETATM 2867  C12 LIG     1     -34.631  18.950  39.411  0.00  0.00           C  
HETATM 2868  C12 LIG     1     -19.924  12.111  36.766  0.00  0.00           C  
HETATM 2869  C12 LIG     1     -19.600  12.621  36.461  0.00  0.00           C  
HETATM 2870  C12 LIG     1     -20.632  11.359  37.143  0.00  0.00           C  
HETATM 2871  C12 LIG     1     -19.917  12.257  36.899  0.00  0.00           C  
HETATM 2872  C12 LIG     1     -29.927  10.820  15.806  0.00  0.00           C  
HETATM 2873  C12 LIG     1     -21.362  13.189  37.638  0.00  0.00           C  
HETATM 2874  C12 LIG     1     -19.915  12.029  36.858  0.00  0.00           C  
HETATM 2875  C12 LIG     1     -20.135  11.972  36.742  0.00  0.00           C  
HETATM 2876  C12 LIG     1     -19.803  12.028  36.875  0.00  0.00           C  
HETATM 2877  C12 LIG     1     -20.978  11.214  33.106  0.00  0.00           C  
HETATM 2878  C12 LIG     1     -20.990  11.217  33.111  0.00  0.00           C  
HETATM 2879  C12 LIG     1     -20.991  11.217  33.114  0.00  0.00           C  
HETATM 2880  C12 LIG     1     -20.327  11.210  32.680  0.00  0.00           C  
HETATM 2881  C12 LIG     1     -21.169  11.051  33.169  0.00  0.00           C  
HETATM 2882  C12 LIG     1     -19.886  11.497  32.379  0.00  0.00           C  
HETATM 2883  C12 LIG     1     -29.542  10.599  15.877  0.00  0.00           C  
HETATM 2884  C12 LIG     1     -21.126  10.935  33.189  0.00  0.00           C  
HETATM 2885  C12 LIG     1     -20.998  11.001  33.147  0.00  0.00           C  
HETATM 2886  C12 LIG     1     -39.276  20.105  32.964  0.00  0.00           C  
HETATM 2887  C12 LIG     1     -39.276  20.105  32.964  0.00  0.00           C  
HETATM 2888  C12 LIG     1     -39.235  20.121  33.032  0.00  0.00           C  
HETATM 2889  C12 LIG     1     -39.235  20.121  33.032  0.00  0.00           C  
HETATM 2890  C12 LIG     1     -39.235  20.121  33.032  0.00  0.00           C  
HETATM 2891  C12 LIG     1     -39.235  20.121  33.032  0.00  0.00           C  
HETATM 2892  C12 LIG     1     -39.039  20.184  32.806  0.00  0.00           C  
HETATM 2893  C12 LIG     1     -39.039  20.184  32.806  0.00  0.00           C  
HETATM 2894  C12 LIG     1     -27.886   9.973  18.073  0.00  0.00           C  
HETATM 2895  C12 LIG     1     -22.282  11.002  36.833  0.00  0.00           C  
HETATM 2896  C12 LIG     1     -22.246  10.991  36.863  0.00  0.00           C  
HETATM 2897  C12 LIG     1     -20.720  10.760  37.587  0.00  0.00           C  
HETATM 2898  C12 LIG     1     -20.436  10.926  37.002  0.00  0.00           C  
HETATM 2899  C12 LIG     1     -20.996  10.812  37.209  0.00  0.00           C  
HETATM 2900  C12 LIG     1     -21.426  10.705  37.106  0.00  0.00           C  
HETATM 2901  C12 LIG     1     -22.207  10.731  36.809  0.00  0.00           C  
HETATM 2902  C12 LIG     1     -22.128  10.681  36.845  0.00  0.00           C  
HETATM 2903  C12 LIG     1     -14.362  25.439  57.952  0.00  0.00           C  
HETATM 2904  C12 LIG     1     -14.277  25.531  58.245  0.00  0.00           C  
HETATM 2905  C12 LIG     1     -27.601   9.938  18.665  0.00  0.00           C  
HETATM 2906  C12 LIG     1     -14.285  25.536  58.252  0.00  0.00           C  
HETATM 2907  C12 LIG     1     -14.408  25.112  57.488  0.00  0.00           C  
HETATM 2908  C12 LIG     1     -14.249  24.353  57.536  0.00  0.00           C  
HETATM 2909  C12 LIG     1     -14.218  24.209  57.539  0.00  0.00           C  
HETATM 2910  C12 LIG     1     -14.209  24.287  57.504  0.00  0.00           C  
HETATM 2911  C12 LIG     1     -14.405  25.331  57.769  0.00  0.00           C  
HETATM 2912  C12 LIG     1      -7.337 -12.406  81.306  0.00  0.00           C  
HETATM 2913  C12 LIG     1      -7.337 -12.406  81.306  0.00  0.00           C  
HETATM 2914  C12 LIG     1      -7.337 -12.406  81.306  0.00  0.00           C  
HETATM 2915  C12 LIG     1      -7.321 -12.363  81.321  0.00  0.00           C  
HETATM 2916  C12 LIG     1     -28.122   9.867  17.650  0.00  0.00           C  
HETATM 2917  C12 LIG     1      -7.321 -12.363  81.321  0.00  0.00           C  
HETATM 2918  C12 LIG     1      -7.302 -12.344  81.328  0.00  0.00           C  
HETATM 2919  C12 LIG     1      -7.302 -12.344  81.328  0.00  0.00           C  
HETATM 2920  C12 LIG     1      -7.302 -12.344  81.328  0.00  0.00           C  
HETATM 2921  C12 LIG     1     -19.466  27.788  59.733  0.00  0.00           C  
HETATM 2922  C12 LIG     1     -20.551  25.951  60.544  0.00  0.00           C  
HETATM 2923  C12 LIG     1     -21.557  21.633  54.121  0.00  0.00           C  
HETATM 2924  C12 LIG     1     -21.470  21.578  54.237  0.00  0.00           C  
HETATM 2925  C12 LIG     1     -21.850  21.849  53.730  0.00  0.00           C  
HETATM 2926  C12 LIG     1     -21.818  21.966  53.554  0.00  0.00           C  
HETATM 2927  C12 LIG     1     -28.335   9.688  17.491  0.00  0.00           C  
HETATM 2928  C12 LIG     1     -27.274   9.838  19.949  0.00  0.00           C  
HETATM 2929  C12 LIG     1     -21.818  22.024  53.677  0.00  0.00           C  
HETATM 2930  C12 LIG     1     -22.327  22.324  52.911  0.00  0.00           C  
HETATM 2931  C12 LIG     1     -22.304  22.385  53.148  0.00  0.00           C  
HETATM 2932  C12 LIG     1     -22.248  22.328  53.211  0.00  0.00           C  
HETATM 2933  C12 LIG     1     -21.917  23.230  55.454  0.00  0.00           C  
HETATM 2934  C12 LIG     1     -22.246  25.483  56.424  0.00  0.00           C  
HETATM 2935  C12 LIG     1     -22.365  25.232  56.121  0.00  0.00           C  
HETATM 2936  C12 LIG     1     -10.285 -10.460  79.564  0.00  0.00           C  
HETATM 2937  C12 LIG     1     -10.287 -10.457  79.562  0.00  0.00           C  
HETATM 2938  C12 LIG     1     -10.307 -10.450  79.541  0.00  0.00           C  
HETATM 2939  C12 LIG     1     -28.044   9.864  17.609  0.00  0.00           C  
HETATM 2940  C12 LIG     1      -9.630 -10.409  79.839  0.00  0.00           C  
HETATM 2941  C12 LIG     1      -9.635 -10.307  79.929  0.00  0.00           C  
HETATM 2942  C12 LIG     1      -9.297 -10.649  79.773  0.00  0.00           C  
HETATM 2943  C12 LIG     1      -9.828 -10.572  79.725  0.00  0.00           C  
HETATM 2944  C12 LIG     1     -10.083 -10.676  79.633  0.00  0.00           C  
HETATM 2945  C12 LIG     1     -15.499  26.109  58.598  0.00  0.00           C  
HETATM 2946  C12 LIG     1     -15.546  26.169  58.608  0.00  0.00           C  
HETATM 2947  C12 LIG     1     -15.556  26.152  58.578  0.00  0.00           C  
HETATM 2948  C12 LIG     1     -14.887  24.899  57.730  0.00  0.00           C  
HETATM 2949  C12 LIG     1     -14.941  24.977  57.773  0.00  0.00           C  
HETATM 2950  C12 LIG     1     -33.427  21.305  14.998  0.00  0.00           C  
HETATM 2951  C12 LIG     1     -19.040  20.131  54.204  0.00  0.00           C  
HETATM 2952  C12 LIG     1     -19.040  20.131  54.204  0.00  0.00           C  
HETATM 2953  C12 LIG     1     -18.917  20.091  54.267  0.00  0.00           C  
HETATM 2954  C12 LIG     1     -18.917  20.091  54.267  0.00  0.00           C  
HETATM 2955  C12 LIG     1     -18.917  20.091  54.267  0.00  0.00           C  
HETATM 2956  C12 LIG     1     -18.393  19.924  54.541  0.00  0.00           C  
HETATM 2957  C12 LIG     1     -18.393  19.924  54.541  0.00  0.00           C  
HETATM 2958  C12 LIG     1     -18.393  19.924  54.541  0.00  0.00           C  
HETATM 2959  C12 LIG     1     -17.468  25.652  58.029  0.00  0.00           C  
HETATM 2960  C12 LIG     1     -18.107  25.954  57.975  0.00  0.00           C  
HETATM 2961  C12 LIG     1     -33.314  21.278  14.868  0.00  0.00           C  
HETATM 2962  C12 LIG     1     -17.838  25.383  57.682  0.00  0.00           C  
HETATM 2963  C12 LIG     1     -19.081  24.340  60.015  0.00  0.00           C  
HETATM 2964  C12 LIG     1     -19.038  24.685  60.315  0.00  0.00           C  
HETATM 2965  C12 LIG     1     -22.635  23.296  53.359  0.00  0.00           C  
HETATM 2966  C12 LIG     1     -22.829  24.156  54.032  0.00  0.00           C  
HETATM 2967  C12 LIG     1     -22.108  22.465  54.339  0.00  0.00           C  
HETATM 2968  C12 LIG     1     -21.766  22.224  53.880  0.00  0.00           C  
HETATM 2969  C12 LIG     1     -21.916  22.394  54.226  0.00  0.00           C  
HETATM 2970  C12 LIG     1     -27.359  10.140  20.297  0.00  0.00           C  
HETATM 2971  C12 LIG     1     -27.575  10.041  20.421  0.00  0.00           C  
HETATM 2972  C12 LIG     1     -33.454  21.324  14.968  0.00  0.00           C  
HETATM 2973  C12 LIG     1     -27.550  10.299  20.824  0.00  0.00           C  
HETATM 2974  C12 LIG     1     -20.300  26.014  60.781  0.00  0.00           C  
HETATM 2975  C12 LIG     1     -20.300  26.014  60.781  0.00  0.00           C  
HETATM 2976  C12 LIG     1     -20.291  26.002  60.707  0.00  0.00           C  
HETATM 2977  C12 LIG     1     -20.316  26.070  60.800  0.00  0.00           C  
HETATM 2978  C12 LIG     1     -21.624  10.574  31.395  0.00  0.00           C  
HETATM 2979  C12 LIG     1     -21.618  10.582  31.382  0.00  0.00           C  
HETATM 2980  C12 LIG     1     -21.517  10.338  31.892  0.00  0.00           C  
HETATM 2981  C12 LIG     1     -21.615  10.584  31.375  0.00  0.00           C  
HETATM 2982  C12 LIG     1     -21.525  10.664  31.407  0.00  0.00           C  
HETATM 2983  C12 LIG     1     -34.233  22.708  16.411  0.00  0.00           C  
HETATM 2984  C12 LIG     1     -21.133  10.812  32.345  0.00  0.00           C  
HETATM 2985  C12 LIG     1     -21.101  10.833  32.381  0.00  0.00           C  
HETATM 2986  C12 LIG     1     -18.484  23.278  60.143  0.00  0.00           C  
HETATM 2987  C12 LIG     1     -17.889  23.932  61.032  0.00  0.00           C  
HETATM 2988  C12 LIG     1     -18.353  23.945  61.374  0.00  0.00           C  
HETATM 2989  C12 LIG     1     -18.124  24.162  60.961  0.00  0.00           C  
HETATM 2990  C12 LIG     1     -33.410  21.185  15.063  0.00  0.00           C  
HETATM 2991  C12 LIG     1     -33.409  21.184  15.063  0.00  0.00           C  
HETATM 2992  C12 LIG     1     -33.409  21.185  15.062  0.00  0.00           C  
HETATM 2993  C12 LIG     1     -33.078  21.234  14.776  0.00  0.00           C  
HETATM 2994  C12 LIG     1     -17.346  43.830  56.348  0.00  0.00           C  
HETATM 2995  C12 LIG     1     -27.608   9.851  19.094  0.00  0.00           C  
HETATM 2996  C12 LIG     1     -17.331  43.831  56.364  0.00  0.00           C  
HETATM 2997  C12 LIG     1     -17.316  43.801  56.403  0.00  0.00           C  
HETATM 2998  C12 LIG     1     -17.368  43.804  56.298  0.00  0.00           C  
HETATM 2999  C12 LIG     1     -17.338  43.806  56.391  0.00  0.00           C  
HETATM 3000  C12 LIG     1     -17.344  43.750  56.424  0.00  0.00           C  
HETATM 3001  C12 LIG     1     -17.359  43.752  56.401  0.00  0.00           C  
HETATM 3002  C12 LIG     1     -17.306  43.813  56.442  0.00  0.00           C  
HETATM 3003  C12 LIG     1     -21.023  12.405  28.917  0.00  0.00           C  
HETATM 3004  C12 LIG     1     -10.004 -10.775  78.383  0.00  0.00           C  
HETATM 3005  C12 LIG     1     -10.004 -10.775  78.383  0.00  0.00           C  
HETATM 3006  C12 LIG     1     -28.271   9.435  20.151  0.00  0.00           C  
HETATM 3007  C12 LIG     1     -10.012 -10.777  78.374  0.00  0.00           C  
HETATM 3008  C12 LIG     1     -10.012 -10.777  78.374  0.00  0.00           C  
HETATM 3009  C12 LIG     1     -10.012 -10.777  78.374  0.00  0.00           C  
HETATM 3010  C12 LIG     1     -10.012 -10.777  78.374  0.00  0.00           C  
HETATM 3011  C12 LIG     1     -10.012 -10.777  78.374  0.00  0.00           C  
HETATM 3012  C12 LIG     1     -10.012 -10.809  78.361  0.00  0.00           C  
HETATM 3013  C12 LIG     1     -45.402   4.759  37.675  0.00  0.00           C  
HETATM 3014  C12 LIG     1     -45.371   4.777  37.704  0.00  0.00           C  
HETATM 3015  C12 LIG     1     -45.318   4.834  37.846  0.00  0.00           C  
HETATM 3016  C12 LIG     1     -44.810   3.281  38.464  0.00  0.00           C  
HETATM 3017  C12 LIG     1     -28.549   9.550  20.949  0.00  0.00           C  
HETATM 3018  C12 LIG     1     -44.820   3.311  38.462  0.00  0.00           C  
HETATM 3019  C12 LIG     1     -44.994   2.923  36.383  0.00  0.00           C  
HETATM 3020  C12 LIG     1     -45.230   4.871  37.800  0.00  0.00           C  
HETATM 3021  C12 LIG     1     -44.451   3.878  38.677  0.00  0.00           C  
HETATM 3022  C12 LIG     1     -23.137  14.284  35.795  0.00  0.00           C  
HETATM 3023  C12 LIG     1     -23.134  14.280  35.800  0.00  0.00           C  
HETATM 3024  C12 LIG     1     -23.145  14.304  35.780  0.00  0.00           C  
HETATM 3025  C12 LIG     1     -22.956  14.067  36.255  0.00  0.00           C  
HETATM 3026  C12 LIG     1     -22.956  14.067  36.255  0.00  0.00           C  
HETATM 3027  C12 LIG     1     -22.956  14.067  36.255  0.00  0.00           C  
HETATM 3028  C12 LIG     1     -27.940   9.550  20.159  0.00  0.00           C  
HETATM 3029  C12 LIG     1     -22.608  13.723  36.863  0.00  0.00           C  
HETATM 3030  C12 LIG     1     -22.320  13.579  37.140  0.00  0.00           C  
HETATM 3031  C12 LIG     1     -12.108  50.332  55.326  0.00  0.00           C  
HETATM 3032  C12 LIG     1     -12.193  49.926  55.516  0.00  0.00           C  
HETATM 3033  C12 LIG     1     -12.199  49.923  55.517  0.00  0.00           C  
HETATM 3034  C12 LIG     1     -12.230  49.898  55.517  0.00  0.00           C  
HETATM 3035  C12 LIG     1     -12.051  50.377  55.256  0.00  0.00           C  
HETATM 3036  C12 LIG     1     -11.888  50.100  55.592  0.00  0.00           C  
HETATM 3037  C12 LIG     1     -12.177  50.195  56.208  0.00  0.00           C  
HETATM 3038  C12 LIG     1     -12.065  50.354  55.226  0.00  0.00           C  
HETATM 3039  C12 LIG     1     -27.453  10.176  18.858  0.00  0.00           C  
HETATM 3040  C12 LIG     1     -10.120 -11.878  79.205  0.00  0.00           C  
HETATM 3041  C12 LIG     1     -10.120 -11.878  79.205  0.00  0.00           C  
HETATM 3042  C12 LIG     1     -10.120 -11.878  79.205  0.00  0.00           C  
HETATM 3043  C12 LIG     1     -10.167 -11.775  79.183  0.00  0.00           C  
HETATM 3044  C12 LIG     1     -10.167 -11.775  79.183  0.00  0.00           C  
HETATM 3045  C12 LIG     1     -10.167 -11.775  79.183  0.00  0.00           C  
HETATM 3046  C12 LIG     1     -10.208 -11.755  79.149  0.00  0.00           C  
HETATM 3047  C12 LIG     1     -10.208 -11.755  79.149  0.00  0.00           C  
HETATM 3048  C12 LIG     1     -22.176  25.262  56.704  0.00  0.00           C  
HETATM 3049  C12 LIG     1     -22.514  25.183  56.214  0.00  0.00           C  
HETATM 3050  C12 LIG     1     -30.791   8.824  19.715  0.00  0.00           C  
HETATM 3051  C12 LIG     1     -22.336  25.327  56.442  0.00  0.00           C  
HETATM 3052  C12 LIG     1     -21.153  24.638  58.130  0.00  0.00           C  
HETATM 3053  C12 LIG     1     -21.153  24.638  58.130  0.00  0.00           C  
HETATM 3054  C12 LIG     1     -21.109  24.667  58.241  0.00  0.00           C  
HETATM 3055  C12 LIG     1     -21.053  24.668  58.325  0.00  0.00           C  
HETATM 3056  C12 LIG     1     -22.382  25.075  57.296  0.00  0.00           C  
HETATM 3057  C12 LIG     1     -22.296  25.297  56.759  0.00  0.00           C  
HETATM 3058  C12 LIG     1     -22.045  25.148  56.511  0.00  0.00           C  
HETATM 3059  C12 LIG     1     -22.133  25.109  56.411  0.00  0.00           C  
HETATM 3060  C12 LIG     1     -21.887  25.052  56.489  0.00  0.00           C  
HETATM 3061  C12 LIG     1     -27.649   9.025  16.701  0.00  0.00           C  
HETATM 3062  C12 LIG     1     -25.392  35.810  63.233  0.00  0.00           C  
HETATM 3063  C12 LIG     1     -25.392  35.810  63.233  0.00  0.00           C  
HETATM 3064  C12 LIG     1     -25.403  35.804  63.230  0.00  0.00           C  
HETATM 3065  C12 LIG     1     -25.403  35.804  63.230  0.00  0.00           C  
HETATM 3066  C12 LIG     1     -25.515  35.554  63.086  0.00  0.00           C  
HETATM 3067  C12 LIG     1     -25.515  35.554  63.086  0.00  0.00           C  
HETATM 3068  C12 LIG     1     -25.515  35.554  63.086  0.00  0.00           C  
HETATM 3069  C12 LIG     1     -25.515  35.554  63.086  0.00  0.00           C  
HETATM 3070  C12 LIG     1      -1.683  38.480  51.497  0.00  0.00           C  
HETATM 3071  C12 LIG     1      -1.631  38.578  51.570  0.00  0.00           C  
HETATM 3072  C12 LIG     1     -28.181   8.329  15.562  0.00  0.00           C  
HETATM 3073  C13 LIG     1     -29.574   9.004  20.507  0.00  0.00           C  
HETATM 3074  C13 LIG     1      -2.583  38.521  50.529  0.00  0.00           C  
HETATM 3075  C13 LIG     1      -2.583  38.521  50.529  0.00  0.00           C  
HETATM 3076  C13 LIG     1      -2.583  38.521  50.529  0.00  0.00           C  
HETATM 3077  C13 LIG     1      -2.537  38.528  50.542  0.00  0.00           C  
HETATM 3078  C13 LIG     1      -2.537  38.528  50.542  0.00  0.00           C  
HETATM 3079  C13 LIG     1      -2.537  38.528  50.542  0.00  0.00           C  
HETATM 3080  C13 LIG     1     -39.196  -2.443  12.473  0.00  0.00           C  
HETATM 3081  C13 LIG     1     -39.196  -2.443  12.473  0.00  0.00           C  
HETATM 3082  C13 LIG     1     -39.196  -2.443  12.473  0.00  0.00           C  
HETATM 3083  C13 LIG     1     -39.065  -2.559  12.586  0.00  0.00           C  
HETATM 3084  C13 LIG     1     -28.066   9.289  16.304  0.00  0.00           C  
HETATM 3085  C13 LIG     1     -39.065  -2.559  12.586  0.00  0.00           C  
HETATM 3086  C13 LIG     1     -38.944  -2.681  12.478  0.00  0.00           C  
HETATM 3087  C13 LIG     1     -38.944  -2.681  12.478  0.00  0.00           C  
HETATM 3088  C13 LIG     1     -38.944  -2.681  12.478  0.00  0.00           C  
HETATM 3089  C13 LIG     1     -18.426  24.378  59.119  0.00  0.00           C  
HETATM 3090  C13 LIG     1     -18.430  24.594  59.223  0.00  0.00           C  
HETATM 3091  C13 LIG     1     -18.323  24.865  59.436  0.00  0.00           C  
HETATM 3092  C13 LIG     1     -18.343  23.541  58.625  0.00  0.00           C  
HETATM 3093  C13 LIG     1     -18.309  23.660  58.700  0.00  0.00           C  
HETATM 3094  C13 LIG     1     -16.735  25.601  59.198  0.00  0.00           C  
HETATM 3095  C13 LIG     1     -28.243   8.618  15.827  0.00  0.00           C  
HETATM 3096  C13 LIG     1     -19.367  23.259  58.355  0.00  0.00           C  
HETATM 3097  C13 LIG     1     -17.778  25.415  59.032  0.00  0.00           C  
HETATM 3098  C13 LIG     1     -23.245  13.470  34.633  0.00  0.00           C  
HETATM 3099  C13 LIG     1     -23.245  13.470  34.633  0.00  0.00           C  
HETATM 3100  C13 LIG     1     -23.189  13.351  34.663  0.00  0.00           C  
HETATM 3101  C13 LIG     1     -23.189  13.351  34.663  0.00  0.00           C  
HETATM 3102  C13 LIG     1     -23.189  13.351  34.663  0.00  0.00           C  
HETATM 3103  C13 LIG     1     -23.257  13.459  34.637  0.00  0.00           C  
HETATM 3104  C13 LIG     1     -23.257  13.459  34.637  0.00  0.00           C  
HETATM 3105  C13 LIG     1     -23.257  13.459  34.637  0.00  0.00           C  
HETATM 3106  C13 LIG     1     -28.985   8.402  16.735  0.00  0.00           C  
HETATM 3107  C13 LIG     1     -44.737   2.009  38.415  0.00  0.00           C  
HETATM 3108  C13 LIG     1     -44.737   2.009  38.415  0.00  0.00           C  
HETATM 3109  C13 LIG     1     -44.737   2.009  38.415  0.00  0.00           C  
HETATM 3110  C13 LIG     1     -45.071   2.521  36.972  0.00  0.00           C  
HETATM 3111  C13 LIG     1     -45.071   2.521  36.972  0.00  0.00           C  
HETATM 3112  C13 LIG     1     -44.989   2.618  36.892  0.00  0.00           C  
HETATM 3113  C13 LIG     1     -44.989   2.618  36.892  0.00  0.00           C  
HETATM 3114  C13 LIG     1     -44.989   2.618  36.892  0.00  0.00           C  
HETATM 3115  C13 LIG     1     -34.777  20.013  39.279  0.00  0.00           C  
HETATM 3116  C13 LIG     1     -34.564  19.798  39.997  0.00  0.00           C  
HETATM 3117  C13 LIG     1     -30.873  10.479  16.762  0.00  0.00           C  
HETATM 3118  C13 LIG     1     -35.672  19.333  37.903  0.00  0.00           C  
HETATM 3119  C13 LIG     1     -35.128  20.047  40.280  0.00  0.00           C  
HETATM 3120  C13 LIG     1     -34.578  19.972  39.690  0.00  0.00           C  
HETATM 3121  C13 LIG     1     -34.558  19.984  39.226  0.00  0.00           C  
HETATM 3122  C13 LIG     1     -34.537  20.005  39.189  0.00  0.00           C  
HETATM 3123  C13 LIG     1     -35.056  20.260  39.712  0.00  0.00           C  
HETATM 3124  C13 LIG     1     -21.176  12.755  36.812  0.00  0.00           C  
HETATM 3125  C13 LIG     1     -20.895  13.156  36.604  0.00  0.00           C  
HETATM 3126  C13 LIG     1     -21.753  12.207  37.059  0.00  0.00           C  
HETATM 3127  C13 LIG     1     -21.164  12.911  36.933  0.00  0.00           C  
HETATM 3128  C13 LIG     1     -30.871  10.477  16.763  0.00  0.00           C  
HETATM 3129  C13 LIG     1     -22.480  13.665  36.919  0.00  0.00           C  
HETATM 3130  C13 LIG     1     -21.092  12.801  36.881  0.00  0.00           C  
HETATM 3131  C13 LIG     1     -21.245  12.824  36.557  0.00  0.00           C  
HETATM 3132  C13 LIG     1     -20.971  12.812  36.925  0.00  0.00           C  
HETATM 3133  C13 LIG     1     -22.054  11.948  33.640  0.00  0.00           C  
HETATM 3134  C13 LIG     1     -22.063  11.955  33.646  0.00  0.00           C  
HETATM 3135  C13 LIG     1     -22.063  11.957  33.648  0.00  0.00           C  
HETATM 3136  C13 LIG     1     -21.622  11.570  33.091  0.00  0.00           C  
HETATM 3137  C13 LIG     1     -22.218  11.792  33.745  0.00  0.00           C  
HETATM 3138  C13 LIG     1     -21.241  11.704  32.704  0.00  0.00           C  
HETATM 3139  C13 LIG     1     -30.405   9.946  16.748  0.00  0.00           C  
HETATM 3140  C13 LIG     1     -22.228  11.612  33.745  0.00  0.00           C  
HETATM 3141  C13 LIG     1     -22.137  11.629  33.687  0.00  0.00           C  
HETATM 3142  C13 LIG     1     -38.241  19.492  33.700  0.00  0.00           C  
HETATM 3143  C13 LIG     1     -38.241  19.492  33.700  0.00  0.00           C  
HETATM 3144  C13 LIG     1     -38.212  19.494  33.772  0.00  0.00           C  
HETATM 3145  C13 LIG     1     -38.212  19.494  33.772  0.00  0.00           C  
HETATM 3146  C13 LIG     1     -38.212  19.494  33.772  0.00  0.00           C  
HETATM 3147  C13 LIG     1     -38.212  19.494  33.772  0.00  0.00           C  
HETATM 3148  C13 LIG     1     -38.035  19.566  33.579  0.00  0.00           C  
HETATM 3149  C13 LIG     1     -38.035  19.566  33.579  0.00  0.00           C  
HETATM 3150  C13 LIG     1     -28.534   9.712  16.848  0.00  0.00           C  
HETATM 3151  C13 LIG     1     -22.740  12.210  36.267  0.00  0.00           C  
HETATM 3152  C13 LIG     1     -22.775  12.168  36.294  0.00  0.00           C  
HETATM 3153  C13 LIG     1     -21.807  11.393  36.952  0.00  0.00           C  
HETATM 3154  C13 LIG     1     -21.461  11.627  36.336  0.00  0.00           C  
HETATM 3155  C13 LIG     1     -21.963  11.668  36.648  0.00  0.00           C  
HETATM 3156  C13 LIG     1     -22.232  11.796  36.720  0.00  0.00           C  
HETATM 3157  C13 LIG     1     -22.812  11.512  35.808  0.00  0.00           C  
HETATM 3158  C13 LIG     1     -22.792  11.449  35.872  0.00  0.00           C  
HETATM 3159  C13 LIG     1     -14.920  24.609  56.958  0.00  0.00           C  
HETATM 3160  C13 LIG     1     -14.700  24.590  57.284  0.00  0.00           C  
HETATM 3161  C13 LIG     1     -28.200   9.944  17.391  0.00  0.00           C  
HETATM 3162  C13 LIG     1     -14.703  24.582  57.302  0.00  0.00           C  
HETATM 3163  C13 LIG     1     -15.141  24.287  56.612  0.00  0.00           C  
HETATM 3164  C13 LIG     1     -15.163  23.759  56.644  0.00  0.00           C  
HETATM 3165  C13 LIG     1     -15.109  23.575  56.651  0.00  0.00           C  
HETATM 3166  C13 LIG     1     -15.153  23.714  56.629  0.00  0.00           C  
HETATM 3167  C13 LIG     1     -15.102  24.608  56.781  0.00  0.00           C  
HETATM 3168  C13 LIG     1      -7.253 -11.033  81.621  0.00  0.00           C  
HETATM 3169  C13 LIG     1      -7.253 -11.033  81.621  0.00  0.00           C  
HETATM 3170  C13 LIG     1      -7.253 -11.033  81.621  0.00  0.00           C  
HETATM 3171  C13 LIG     1      -7.262 -10.992  81.647  0.00  0.00           C  
HETATM 3172  C13 LIG     1     -28.985   9.789  16.538  0.00  0.00           C  
HETATM 3173  C13 LIG     1      -7.262 -10.992  81.647  0.00  0.00           C  
HETATM 3174  C13 LIG     1      -7.254 -10.974  81.660  0.00  0.00           C  
HETATM 3175  C13 LIG     1      -7.254 -10.974  81.660  0.00  0.00           C  
HETATM 3176  C13 LIG     1      -7.254 -10.974  81.660  0.00  0.00           C  
HETATM 3177  C13 LIG     1     -20.184  26.835  58.981  0.00  0.00           C  
HETATM 3178  C13 LIG     1     -21.261  25.920  59.327  0.00  0.00           C  
HETATM 3179  C13 LIG     1     -21.390  21.881  55.499  0.00  0.00           C  
HETATM 3180  C13 LIG     1     -21.287  21.837  55.612  0.00  0.00           C  
HETATM 3181  C13 LIG     1     -21.697  21.992  55.125  0.00  0.00           C  
HETATM 3182  C13 LIG     1     -21.711  22.101  54.955  0.00  0.00           C  
HETATM 3183  C13 LIG     1     -29.205   9.598  16.386  0.00  0.00           C  
HETATM 3184  C13 LIG     1     -28.632   9.569  20.182  0.00  0.00           C  
HETATM 3185  C13 LIG     1     -21.722  22.265  55.064  0.00  0.00           C  
HETATM 3186  C13 LIG     1     -21.850  22.715  54.180  0.00  0.00           C  
HETATM 3187  C13 LIG     1     -21.821  22.801  54.406  0.00  0.00           C  
HETATM 3188  C13 LIG     1     -21.767  22.774  54.459  0.00  0.00           C  
HETATM 3189  C13 LIG     1     -21.711  24.241  56.417  0.00  0.00           C  
HETATM 3190  C13 LIG     1     -21.520  25.540  57.631  0.00  0.00           C  
HETATM 3191  C13 LIG     1     -21.707  25.339  57.364  0.00  0.00           C  
HETATM 3192  C13 LIG     1      -9.845  -9.904  80.780  0.00  0.00           C  
HETATM 3193  C13 LIG     1      -9.848  -9.904  80.779  0.00  0.00           C  
HETATM 3194  C13 LIG     1      -9.882  -9.907  80.767  0.00  0.00           C  
HETATM 3195  C13 LIG     1     -28.906   9.857  16.493  0.00  0.00           C  
HETATM 3196  C13 LIG     1      -8.970  -9.936  80.991  0.00  0.00           C  
HETATM 3197  C13 LIG     1      -8.899  -9.879  81.052  0.00  0.00           C  
HETATM 3198  C13 LIG     1      -8.438 -10.416  80.867  0.00  0.00           C  
HETATM 3199  C13 LIG     1      -9.318  -9.924  80.868  0.00  0.00           C  
HETATM 3200  C13 LIG     1      -9.692  -9.910  80.749  0.00  0.00           C  
HETATM 3201  C13 LIG     1     -15.855  25.180  59.598  0.00  0.00           C  
HETATM 3202  C13 LIG     1     -15.825  25.206  59.602  0.00  0.00           C  
HETATM 3203  C13 LIG     1     -15.802  25.198  59.589  0.00  0.00           C  
HETATM 3204  C13 LIG     1     -15.356  24.145  58.825  0.00  0.00           C  
HETATM 3205  C13 LIG     1     -15.405  24.229  58.874  0.00  0.00           C  
HETATM 3206  C13 LIG     1     -33.329  21.880  13.723  0.00  0.00           C  
HETATM 3207  C13 LIG     1     -18.460  21.090  55.061  0.00  0.00           C  
HETATM 3208  C13 LIG     1     -18.460  21.090  55.061  0.00  0.00           C  
HETATM 3209  C13 LIG     1     -18.358  21.078  55.106  0.00  0.00           C  
HETATM 3210  C13 LIG     1     -18.358  21.078  55.106  0.00  0.00           C  
HETATM 3211  C13 LIG     1     -18.358  21.078  55.106  0.00  0.00           C  
HETATM 3212  C13 LIG     1     -17.994  21.057  55.277  0.00  0.00           C  
HETATM 3213  C13 LIG     1     -17.994  21.057  55.277  0.00  0.00           C  
HETATM 3214  C13 LIG     1     -17.994  21.057  55.277  0.00  0.00           C  
HETATM 3215  C13 LIG     1     -17.701  25.098  59.305  0.00  0.00           C  
HETATM 3216  C13 LIG     1     -18.211  25.365  59.253  0.00  0.00           C  
HETATM 3217  C13 LIG     1     -33.257  21.895  13.606  0.00  0.00           C  
HETATM 3218  C13 LIG     1     -17.982  24.922  59.009  0.00  0.00           C  
HETATM 3219  C13 LIG     1     -19.918  24.275  58.882  0.00  0.00           C  
HETATM 3220  C13 LIG     1     -19.975  24.702  59.259  0.00  0.00           C  
HETATM 3221  C13 LIG     1     -22.006  23.997  54.403  0.00  0.00           C  
HETATM 3222  C13 LIG     1     -22.234  24.700  55.187  0.00  0.00           C  
HETATM 3223  C13 LIG     1     -21.472  23.525  55.012  0.00  0.00           C  
HETATM 3224  C13 LIG     1     -21.108  23.344  54.427  0.00  0.00           C  
HETATM 3225  C13 LIG     1     -21.142  23.491  54.650  0.00  0.00           C  
HETATM 3226  C13 LIG     1     -27.182   9.852  18.931  0.00  0.00           C  
HETATM 3227  C13 LIG     1     -27.259   9.401  19.204  0.00  0.00           C  
HETATM 3228  C13 LIG     1     -33.343  21.894  13.691  0.00  0.00           C  
HETATM 3229  C13 LIG     1     -27.094   9.829  19.581  0.00  0.00           C  
HETATM 3230  C13 LIG     1     -19.577  24.810  60.659  0.00  0.00           C  
HETATM 3231  C13 LIG     1     -19.577  24.810  60.659  0.00  0.00           C  
HETATM 3232  C13 LIG     1     -19.578  24.793  60.589  0.00  0.00           C  
HETATM 3233  C13 LIG     1     -19.596  24.862  60.701  0.00  0.00           C  
HETATM 3234  C13 LIG     1     -20.940  10.830  32.595  0.00  0.00           C  
HETATM 3235  C13 LIG     1     -20.938  10.838  32.583  0.00  0.00           C  
HETATM 3236  C13 LIG     1     -20.549  10.434  32.912  0.00  0.00           C  
HETATM 3237  C13 LIG     1     -20.953  10.831  32.587  0.00  0.00           C  
HETATM 3238  C13 LIG     1     -20.857  11.037  32.588  0.00  0.00           C  
HETATM 3239  C13 LIG     1     -33.971  22.703  15.036  0.00  0.00           C  
HETATM 3240  C13 LIG     1     -20.704  11.553  33.466  0.00  0.00           C  
HETATM 3241  C13 LIG     1     -20.684  11.589  33.497  0.00  0.00           C  
HETATM 3242  C13 LIG     1     -19.539  23.862  59.411  0.00  0.00           C  
HETATM 3243  C13 LIG     1     -18.856  24.663  60.314  0.00  0.00           C  
HETATM 3244  C13 LIG     1     -19.164  24.817  60.622  0.00  0.00           C  
HETATM 3245  C13 LIG     1     -19.151  24.777  60.216  0.00  0.00           C  
HETATM 3246  C13 LIG     1     -33.130  21.619  13.765  0.00  0.00           C  
HETATM 3247  C13 LIG     1     -33.129  21.619  13.765  0.00  0.00           C  
HETATM 3248  C13 LIG     1     -33.129  21.619  13.765  0.00  0.00           C  
HETATM 3249  C13 LIG     1     -33.161  21.796  13.489  0.00  0.00           C  
HETATM 3250  C13 LIG     1     -16.820  45.120  56.546  0.00  0.00           C  
HETATM 3251  C13 LIG     1     -28.855   9.234  19.331  0.00  0.00           C  
HETATM 3252  C13 LIG     1     -16.796  45.116  56.568  0.00  0.00           C  
HETATM 3253  C13 LIG     1     -16.800  45.096  56.592  0.00  0.00           C  
HETATM 3254  C13 LIG     1     -16.856  45.036  56.740  0.00  0.00           C  
HETATM 3255  C13 LIG     1     -16.834  45.057  56.784  0.00  0.00           C  
HETATM 3256  C13 LIG     1     -16.997  45.109  56.529  0.00  0.00           C  
HETATM 3257  C13 LIG     1     -16.966  45.095  56.534  0.00  0.00           C  
HETATM 3258  C13 LIG     1     -16.774  45.100  56.651  0.00  0.00           C  
HETATM 3259  C13 LIG     1     -21.019  11.897  30.231  0.00  0.00           C  
HETATM 3260  C13 LIG     1      -8.760 -10.160  78.146  0.00  0.00           C  
HETATM 3261  C13 LIG     1      -8.760 -10.160  78.146  0.00  0.00           C  
HETATM 3262  C13 LIG     1     -29.439   9.270  19.381  0.00  0.00           C  
HETATM 3263  C13 LIG     1      -8.770 -10.157  78.138  0.00  0.00           C  
HETATM 3264  C13 LIG     1      -8.770 -10.157  78.138  0.00  0.00           C  
HETATM 3265  C13 LIG     1      -8.770 -10.157  78.138  0.00  0.00           C  
HETATM 3266  C13 LIG     1      -8.770 -10.157  78.138  0.00  0.00           C  
HETATM 3267  C13 LIG     1      -8.770 -10.157  78.138  0.00  0.00           C  
HETATM 3268  C13 LIG     1      -8.782 -10.162  78.134  0.00  0.00           C  
HETATM 3269  C13 LIG     1     -46.704   4.221  37.664  0.00  0.00           C  
HETATM 3270  C13 LIG     1     -46.664   4.219  37.671  0.00  0.00           C  
HETATM 3271  C13 LIG     1     -46.664   4.432  37.904  0.00  0.00           C  
HETATM 3272  C13 LIG     1     -46.176   3.625  38.394  0.00  0.00           C  
HETATM 3273  C13 LIG     1     -29.813   9.516  20.331  0.00  0.00           C  
HETATM 3274  C13 LIG     1     -46.186   3.656  38.396  0.00  0.00           C  
HETATM 3275  C13 LIG     1     -46.019   3.701  36.955  0.00  0.00           C  
HETATM 3276  C13 LIG     1     -46.557   4.408  37.794  0.00  0.00           C  
HETATM 3277  C13 LIG     1     -45.779   4.277  38.430  0.00  0.00           C  
HETATM 3278  C13 LIG     1     -23.081  13.532  34.605  0.00  0.00           C  
HETATM 3279  C13 LIG     1     -23.081  13.524  34.613  0.00  0.00           C  
HETATM 3280  C13 LIG     1     -23.087  13.549  34.592  0.00  0.00           C  
HETATM 3281  C13 LIG     1     -22.977  13.468  34.982  0.00  0.00           C  
HETATM 3282  C13 LIG     1     -22.977  13.468  34.982  0.00  0.00           C  
HETATM 3283  C13 LIG     1     -22.977  13.468  34.982  0.00  0.00           C  
HETATM 3284  C13 LIG     1     -29.166   9.480  19.477  0.00  0.00           C  
HETATM 3285  C13 LIG     1     -22.701  13.364  35.506  0.00  0.00           C  
HETATM 3286  C13 LIG     1     -22.538  13.242  35.789  0.00  0.00           C  
HETATM 3287  C13 LIG     1     -13.148  49.541  55.857  0.00  0.00           C  
HETATM 3288  C13 LIG     1     -13.323  49.200  55.945  0.00  0.00           C  
HETATM 3289  C13 LIG     1     -13.333  49.200  55.942  0.00  0.00           C  
HETATM 3290  C13 LIG     1     -13.365  49.182  55.952  0.00  0.00           C  
HETATM 3291  C13 LIG     1     -13.064  49.572  55.817  0.00  0.00           C  
HETATM 3292  C13 LIG     1     -13.021  49.296  55.795  0.00  0.00           C  
HETATM 3293  C13 LIG     1     -13.435  49.666  55.858  0.00  0.00           C  
HETATM 3294  C13 LIG     1     -13.063  49.552  55.817  0.00  0.00           C  
HETATM 3295  C13 LIG     1     -28.620   9.469  19.213  0.00  0.00           C  
HETATM 3296  C13 LIG     1      -9.052 -12.563  79.823  0.00  0.00           C  
HETATM 3297  C13 LIG     1      -9.052 -12.563  79.823  0.00  0.00           C  
HETATM 3298  C13 LIG     1      -9.052 -12.563  79.823  0.00  0.00           C  
HETATM 3299  C13 LIG     1      -9.140 -12.535  79.784  0.00  0.00           C  
HETATM 3300  C13 LIG     1      -9.140 -12.535  79.784  0.00  0.00           C  
HETATM 3301  C13 LIG     1      -9.140 -12.535  79.784  0.00  0.00           C  
HETATM 3302  C13 LIG     1      -9.187 -12.526  79.746  0.00  0.00           C  
HETATM 3303  C13 LIG     1      -9.187 -12.526  79.746  0.00  0.00           C  
HETATM 3304  C13 LIG     1     -21.232  24.283  57.073  0.00  0.00           C  
HETATM 3305  C13 LIG     1     -21.636  24.111  56.473  0.00  0.00           C  
HETATM 3306  C13 LIG     1     -31.295   9.209  18.455  0.00  0.00           C  
HETATM 3307  C13 LIG     1     -21.361  24.373  56.797  0.00  0.00           C  
HETATM 3308  C13 LIG     1     -20.115  23.819  57.643  0.00  0.00           C  
HETATM 3309  C13 LIG     1     -20.115  23.819  57.643  0.00  0.00           C  
HETATM 3310  C13 LIG     1     -20.088  23.838  57.738  0.00  0.00           C  
HETATM 3311  C13 LIG     1     -20.050  23.804  57.845  0.00  0.00           C  
HETATM 3312  C13 LIG     1     -21.267  24.350  57.758  0.00  0.00           C  
HETATM 3313  C13 LIG     1     -21.183  24.617  57.290  0.00  0.00           C  
HETATM 3314  C13 LIG     1     -20.971  24.266  56.753  0.00  0.00           C  
HETATM 3315  C13 LIG     1     -20.875  24.536  56.693  0.00  0.00           C  
HETATM 3316  C13 LIG     1     -20.853  24.104  56.640  0.00  0.00           C  
HETATM 3317  C13 LIG     1     -29.056   9.080  16.582  0.00  0.00           C  
HETATM 3318  C13 LIG     1     -26.541  36.615  63.092  0.00  0.00           C  
HETATM 3319  C13 LIG     1     -26.541  36.615  63.092  0.00  0.00           C  
HETATM 3320  C13 LIG     1     -26.564  36.590  63.081  0.00  0.00           C  
HETATM 3321  C13 LIG     1     -26.564  36.590  63.081  0.00  0.00           C  
HETATM 3322  C13 LIG     1     -26.605  36.446  63.013  0.00  0.00           C  
HETATM 3323  C13 LIG     1     -26.605  36.446  63.013  0.00  0.00           C  
HETATM 3324  C13 LIG     1     -26.605  36.446  63.013  0.00  0.00           C  
HETATM 3325  C13 LIG     1     -26.605  36.446  63.013  0.00  0.00           C  
HETATM 3326  C13 LIG     1      -2.650  38.523  50.470  0.00  0.00           C  
HETATM 3327  C13 LIG     1      -2.583  38.521  50.529  0.00  0.00           C  
HETATM 3328  C13 LIG     1     -29.448   7.980  16.069  0.00  0.00           C  
HETATM 3329  C14 LIG     1     -29.676   8.587  19.171  0.00  0.00           C  
HETATM 3330  C14 LIG     1      -3.971  38.484  50.825  0.00  0.00           C  
HETATM 3331  C14 LIG     1      -3.971  38.484  50.825  0.00  0.00           C  
HETATM 3332  C14 LIG     1      -3.971  38.484  50.825  0.00  0.00           C  
HETATM 3333  C14 LIG     1      -3.924  38.445  50.830  0.00  0.00           C  
HETATM 3334  C14 LIG     1      -3.924  38.445  50.830  0.00  0.00           C  
HETATM 3335  C14 LIG     1      -3.924  38.445  50.830  0.00  0.00           C  
HETATM 3336  C14 LIG     1     -39.670  -3.570  13.185  0.00  0.00           C  
HETATM 3337  C14 LIG     1     -39.670  -3.570  13.185  0.00  0.00           C  
HETATM 3338  C14 LIG     1     -39.670  -3.570  13.185  0.00  0.00           C  
HETATM 3339  C14 LIG     1     -39.615  -3.663  13.279  0.00  0.00           C  
HETATM 3340  C14 LIG     1     -29.087   9.377  17.267  0.00  0.00           C  
HETATM 3341  C14 LIG     1     -39.615  -3.663  13.279  0.00  0.00           C  
HETATM 3342  C14 LIG     1     -39.570  -3.735  13.183  0.00  0.00           C  
HETATM 3343  C14 LIG     1     -39.570  -3.735  13.183  0.00  0.00           C  
HETATM 3344  C14 LIG     1     -39.570  -3.735  13.183  0.00  0.00           C  
HETATM 3345  C14 LIG     1     -17.040  24.156  59.336  0.00  0.00           C  
HETATM 3346  C14 LIG     1     -17.053  24.284  59.374  0.00  0.00           C  
HETATM 3347  C14 LIG     1     -16.972  24.440  59.529  0.00  0.00           C  
HETATM 3348  C14 LIG     1     -16.968  23.590  58.975  0.00  0.00           C  
HETATM 3349  C14 LIG     1     -16.929  23.691  59.028  0.00  0.00           C  
HETATM 3350  C14 LIG     1     -15.884  24.471  59.265  0.00  0.00           C  
HETATM 3351  C14 LIG     1     -29.230   8.619  16.828  0.00  0.00           C  
HETATM 3352  C14 LIG     1     -18.036  22.810  58.389  0.00  0.00           C  
HETATM 3353  C14 LIG     1     -17.172  24.159  58.834  0.00  0.00           C  
HETATM 3354  C14 LIG     1     -22.320  14.219  35.399  0.00  0.00           C  
HETATM 3355  C14 LIG     1     -22.320  14.219  35.399  0.00  0.00           C  
HETATM 3356  C14 LIG     1     -22.299  14.160  35.408  0.00  0.00           C  
HETATM 3357  C14 LIG     1     -22.299  14.160  35.408  0.00  0.00           C  
HETATM 3358  C14 LIG     1     -22.299  14.160  35.408  0.00  0.00           C  
HETATM 3359  C14 LIG     1     -22.348  14.219  35.411  0.00  0.00           C  
HETATM 3360  C14 LIG     1     -22.348  14.219  35.411  0.00  0.00           C  
HETATM 3361  C14 LIG     1     -22.348  14.219  35.411  0.00  0.00           C  
HETATM 3362  C14 LIG     1     -29.762   8.482  17.905  0.00  0.00           C  
HETATM 3363  C14 LIG     1     -44.772   0.591  38.435  0.00  0.00           C  
HETATM 3364  C14 LIG     1     -44.772   0.591  38.435  0.00  0.00           C  
HETATM 3365  C14 LIG     1     -44.772   0.591  38.435  0.00  0.00           C  
HETATM 3366  C14 LIG     1     -44.939   1.198  37.473  0.00  0.00           C  
HETATM 3367  C14 LIG     1     -44.939   1.198  37.473  0.00  0.00           C  
HETATM 3368  C14 LIG     1     -44.855   1.297  37.400  0.00  0.00           C  
HETATM 3369  C14 LIG     1     -44.855   1.297  37.400  0.00  0.00           C  
HETATM 3370  C14 LIG     1     -44.855   1.297  37.400  0.00  0.00           C  
HETATM 3371  C14 LIG     1     -35.537  20.795  38.378  0.00  0.00           C  
HETATM 3372  C14 LIG     1     -35.452  20.809  39.588  0.00  0.00           C  
HETATM 3373  C14 LIG     1     -30.478   9.726  17.881  0.00  0.00           C  
HETATM 3374  C14 LIG     1     -36.141  20.594  37.475  0.00  0.00           C  
HETATM 3375  C14 LIG     1     -35.950  21.027  39.694  0.00  0.00           C  
HETATM 3376  C14 LIG     1     -35.213  20.997  38.966  0.00  0.00           C  
HETATM 3377  C14 LIG     1     -35.322  20.844  38.418  0.00  0.00           C  
HETATM 3378  C14 LIG     1     -35.306  20.845  38.365  0.00  0.00           C  
HETATM 3379  C14 LIG     1     -35.833  20.983  38.788  0.00  0.00           C  
HETATM 3380  C14 LIG     1     -22.061  12.694  35.721  0.00  0.00           C  
HETATM 3381  C14 LIG     1     -21.887  12.905  35.639  0.00  0.00           C  
HETATM 3382  C14 LIG     1     -22.352  12.496  35.819  0.00  0.00           C  
HETATM 3383  C14 LIG     1     -22.060  12.820  35.852  0.00  0.00           C  
HETATM 3384  C14 LIG     1     -30.476   9.725  17.883  0.00  0.00           C  
HETATM 3385  C14 LIG     1     -22.738  13.192  35.617  0.00  0.00           C  
HETATM 3386  C14 LIG     1     -21.963  12.833  35.776  0.00  0.00           C  
HETATM 3387  C14 LIG     1     -21.974  12.779  35.354  0.00  0.00           C  
HETATM 3388  C14 LIG     1     -21.871  12.849  35.844  0.00  0.00           C  
HETATM 3389  C14 LIG     1     -22.160  12.177  35.033  0.00  0.00           C  
HETATM 3390  C14 LIG     1     -22.166  12.185  35.039  0.00  0.00           C  
HETATM 3391  C14 LIG     1     -22.165  12.189  35.041  0.00  0.00           C  
HETATM 3392  C14 LIG     1     -21.947  11.665  34.458  0.00  0.00           C  
HETATM 3393  C14 LIG     1     -22.213  12.102  35.118  0.00  0.00           C  
HETATM 3394  C14 LIG     1     -21.679  11.581  34.035  0.00  0.00           C  
HETATM 3395  C14 LIG     1     -29.918   8.966  17.637  0.00  0.00           C  
HETATM 3396  C14 LIG     1     -22.239  11.979  35.101  0.00  0.00           C  
HETATM 3397  C14 LIG     1     -22.217  11.918  35.061  0.00  0.00           C  
HETATM 3398  C14 LIG     1     -36.974  19.298  33.115  0.00  0.00           C  
HETATM 3399  C14 LIG     1     -36.974  19.298  33.115  0.00  0.00           C  
HETATM 3400  C14 LIG     1     -36.938  19.304  33.202  0.00  0.00           C  
HETATM 3401  C14 LIG     1     -36.938  19.304  33.202  0.00  0.00           C  
HETATM 3402  C14 LIG     1     -36.938  19.304  33.202  0.00  0.00           C  
HETATM 3403  C14 LIG     1     -36.938  19.304  33.202  0.00  0.00           C  
HETATM 3404  C14 LIG     1     -36.725  19.444  33.073  0.00  0.00           C  
HETATM 3405  C14 LIG     1     -36.725  19.444  33.073  0.00  0.00           C  
HETATM 3406  C14 LIG     1     -29.787   9.073  16.818  0.00  0.00           C  
HETATM 3407  C14 LIG     1     -22.045  13.420  36.511  0.00  0.00           C  
HETATM 3408  C14 LIG     1     -22.180  13.422  36.572  0.00  0.00           C  
HETATM 3409  C14 LIG     1     -21.941  12.803  36.998  0.00  0.00           C  
HETATM 3410  C14 LIG     1     -21.983  12.836  36.872  0.00  0.00           C  
HETATM 3411  C14 LIG     1     -22.088  13.012  37.092  0.00  0.00           C  
HETATM 3412  C14 LIG     1     -21.878  13.122  37.090  0.00  0.00           C  
HETATM 3413  C14 LIG     1     -22.655  12.908  35.770  0.00  0.00           C  
HETATM 3414  C14 LIG     1     -22.675  12.849  35.830  0.00  0.00           C  
HETATM 3415  C14 LIG     1     -16.294  24.680  56.674  0.00  0.00           C  
HETATM 3416  C14 LIG     1     -16.037  24.574  56.854  0.00  0.00           C  
HETATM 3417  C14 LIG     1     -29.492   9.422  17.194  0.00  0.00           C  
HETATM 3418  C14 LIG     1     -16.039  24.559  56.867  0.00  0.00           C  
HETATM 3419  C14 LIG     1     -16.537  24.418  56.507  0.00  0.00           C  
HETATM 3420  C14 LIG     1     -16.454  24.292  56.493  0.00  0.00           C  
HETATM 3421  C14 LIG     1     -16.396  24.100  56.445  0.00  0.00           C  
HETATM 3422  C14 LIG     1     -16.428  24.285  56.489  0.00  0.00           C  
HETATM 3423  C14 LIG     1     -16.493  24.763  56.637  0.00  0.00           C  
HETATM 3424  C14 LIG     1      -8.187 -10.112  81.081  0.00  0.00           C  
HETATM 3425  C14 LIG     1      -8.187 -10.112  81.081  0.00  0.00           C  
HETATM 3426  C14 LIG     1      -8.187 -10.112  81.081  0.00  0.00           C  
HETATM 3427  C14 LIG     1      -8.207 -10.082  81.106  0.00  0.00           C  
HETATM 3428  C14 LIG     1     -30.274   9.238  16.662  0.00  0.00           C  
HETATM 3429  C14 LIG     1      -8.207 -10.082  81.106  0.00  0.00           C  
HETATM 3430  C14 LIG     1      -8.205 -10.069  81.121  0.00  0.00           C  
HETATM 3431  C14 LIG     1      -8.205 -10.069  81.121  0.00  0.00           C  
HETATM 3432  C14 LIG     1      -8.205 -10.069  81.121  0.00  0.00           C  
HETATM 3433  C14 LIG     1     -19.567  26.169  57.890  0.00  0.00           C  
HETATM 3434  C14 LIG     1     -20.571  26.036  58.097  0.00  0.00           C  
HETATM 3435  C14 LIG     1     -21.786  23.118  56.057  0.00  0.00           C  
HETATM 3436  C14 LIG     1     -21.690  23.073  56.167  0.00  0.00           C  
HETATM 3437  C14 LIG     1     -22.047  23.204  55.761  0.00  0.00           C  
HETATM 3438  C14 LIG     1     -22.111  23.299  55.589  0.00  0.00           C  
HETATM 3439  C14 LIG     1     -30.510   9.104  16.546  0.00  0.00           C  
HETATM 3440  C14 LIG     1     -29.442   8.986  19.191  0.00  0.00           C  
HETATM 3441  C14 LIG     1     -22.152  23.498  55.610  0.00  0.00           C  
HETATM 3442  C14 LIG     1     -22.186  23.984  54.723  0.00  0.00           C  
HETATM 3443  C14 LIG     1     -22.148  24.083  54.923  0.00  0.00           C  
HETATM 3444  C14 LIG     1     -22.105  24.063  54.951  0.00  0.00           C  
HETATM 3445  C14 LIG     1     -20.929  23.983  57.566  0.00  0.00           C  
HETATM 3446  C14 LIG     1     -20.834  24.394  58.117  0.00  0.00           C  
HETATM 3447  C14 LIG     1     -20.998  24.234  57.903  0.00  0.00           C  
HETATM 3448  C14 LIG     1      -8.521  -9.465  80.936  0.00  0.00           C  
HETATM 3449  C14 LIG     1      -8.524  -9.465  80.938  0.00  0.00           C  
HETATM 3450  C14 LIG     1      -8.558  -9.479  80.951  0.00  0.00           C  
HETATM 3451  C14 LIG     1     -30.217   9.354  16.590  0.00  0.00           C  
HETATM 3452  C14 LIG     1      -7.654  -9.448  80.914  0.00  0.00           C  
HETATM 3453  C14 LIG     1      -7.575  -9.425  80.908  0.00  0.00           C  
HETATM 3454  C14 LIG     1      -7.173  -9.837  80.667  0.00  0.00           C  
HETATM 3455  C14 LIG     1      -8.031  -9.360  80.849  0.00  0.00           C  
HETATM 3456  C14 LIG     1      -8.414  -9.330  80.807  0.00  0.00           C  
HETATM 3457  C14 LIG     1     -16.690  24.086  59.292  0.00  0.00           C  
HETATM 3458  C14 LIG     1     -16.592  24.065  59.295  0.00  0.00           C  
HETATM 3459  C14 LIG     1     -16.507  24.014  59.296  0.00  0.00           C  
HETATM 3460  C14 LIG     1     -16.597  23.468  58.755  0.00  0.00           C  
HETATM 3461  C14 LIG     1     -16.616  23.499  58.793  0.00  0.00           C  
HETATM 3462  C14 LIG     1     -33.606  23.256  13.531  0.00  0.00           C  
HETATM 3463  C14 LIG     1     -19.097  22.341  55.278  0.00  0.00           C  
HETATM 3464  C14 LIG     1     -19.097  22.341  55.278  0.00  0.00           C  
HETATM 3465  C14 LIG     1     -19.030  22.313  55.311  0.00  0.00           C  
HETATM 3466  C14 LIG     1     -19.030  22.313  55.311  0.00  0.00           C  
HETATM 3467  C14 LIG     1     -19.030  22.313  55.311  0.00  0.00           C  
HETATM 3468  C14 LIG     1     -18.836  22.196  55.364  0.00  0.00           C  
HETATM 3469  C14 LIG     1     -18.836  22.196  55.364  0.00  0.00           C  
HETATM 3470  C14 LIG     1     -18.836  22.196  55.364  0.00  0.00           C  
HETATM 3471  C14 LIG     1     -18.527  23.952  59.453  0.00  0.00           C  
HETATM 3472  C14 LIG     1     -18.989  24.195  59.444  0.00  0.00           C  
HETATM 3473  C14 LIG     1     -33.582  23.264  13.468  0.00  0.00           C  
HETATM 3474  C14 LIG     1     -18.810  23.807  59.296  0.00  0.00           C  
HETATM 3475  C14 LIG     1     -19.443  24.690  57.610  0.00  0.00           C  
HETATM 3476  C14 LIG     1     -19.581  25.110  57.971  0.00  0.00           C  
HETATM 3477  C14 LIG     1     -20.862  23.486  55.044  0.00  0.00           C  
HETATM 3478  C14 LIG     1     -21.212  24.012  55.864  0.00  0.00           C  
HETATM 3479  C14 LIG     1     -20.473  23.268  55.966  0.00  0.00           C  
HETATM 3480  C14 LIG     1     -19.847  23.200  55.034  0.00  0.00           C  
HETATM 3481  C14 LIG     1     -19.835  23.294  55.132  0.00  0.00           C  
HETATM 3482  C14 LIG     1     -28.168   9.180  18.188  0.00  0.00           C  
HETATM 3483  C14 LIG     1     -28.243   8.651  18.536  0.00  0.00           C  
HETATM 3484  C14 LIG     1     -33.606  23.270  13.487  0.00  0.00           C  
HETATM 3485  C14 LIG     1     -27.923   9.072  18.743  0.00  0.00           C  
HETATM 3486  C14 LIG     1     -19.689  24.023  59.486  0.00  0.00           C  
HETATM 3487  C14 LIG     1     -19.689  24.023  59.486  0.00  0.00           C  
HETATM 3488  C14 LIG     1     -19.695  24.004  59.418  0.00  0.00           C  
HETATM 3489  C14 LIG     1     -19.696  24.061  59.538  0.00  0.00           C  
HETATM 3490  C14 LIG     1     -20.123  11.973  32.706  0.00  0.00           C  
HETATM 3491  C14 LIG     1     -20.127  11.985  32.699  0.00  0.00           C  
HETATM 3492  C14 LIG     1     -19.605  11.484  32.893  0.00  0.00           C  
HETATM 3493  C14 LIG     1     -20.149  11.980  32.726  0.00  0.00           C  
HETATM 3494  C14 LIG     1     -20.163  12.267  32.648  0.00  0.00           C  
HETATM 3495  C14 LIG     1     -33.964  23.920  14.317  0.00  0.00           C  
HETATM 3496  C14 LIG     1     -20.251  12.890  33.312  0.00  0.00           C  
HETATM 3497  C14 LIG     1     -20.248  12.930  33.333  0.00  0.00           C  
HETATM 3498  C14 LIG     1     -19.350  25.087  58.727  0.00  0.00           C  
HETATM 3499  C14 LIG     1     -18.526  25.267  59.087  0.00  0.00           C  
HETATM 3500  C14 LIG     1     -18.657  25.442  59.467  0.00  0.00           C  
HETATM 3501  C14 LIG     1     -18.872  25.364  58.968  0.00  0.00           C  
HETATM 3502  C14 LIG     1     -33.355  22.934  13.361  0.00  0.00           C  
HETATM 3503  C14 LIG     1     -33.355  22.934  13.361  0.00  0.00           C  
HETATM 3504  C14 LIG     1     -33.354  22.934  13.361  0.00  0.00           C  
HETATM 3505  C14 LIG     1     -33.547  23.129  13.299  0.00  0.00           C  
HETATM 3506  C14 LIG     1     -16.658  45.998  55.448  0.00  0.00           C  
HETATM 3507  C14 LIG     1     -29.494   8.509  18.305  0.00  0.00           C  
HETATM 3508  C14 LIG     1     -16.634  46.000  55.475  0.00  0.00           C  
HETATM 3509  C14 LIG     1     -16.667  45.972  55.490  0.00  0.00           C  
HETATM 3510  C14 LIG     1     -16.680  46.092  55.833  0.00  0.00           C  
HETATM 3511  C14 LIG     1     -16.673  46.083  55.839  0.00  0.00           C  
HETATM 3512  C14 LIG     1     -16.991  45.936  55.377  0.00  0.00           C  
HETATM 3513  C14 LIG     1     -16.907  45.937  55.396  0.00  0.00           C  
HETATM 3514  C14 LIG     1     -16.618  45.977  55.567  0.00  0.00           C  
HETATM 3515  C14 LIG     1     -19.924  12.145  31.090  0.00  0.00           C  
HETATM 3516  C14 LIG     1      -7.586 -10.652  78.740  0.00  0.00           C  
HETATM 3517  C14 LIG     1      -7.586 -10.652  78.740  0.00  0.00           C  
HETATM 3518  C14 LIG     1     -29.353   9.172  17.967  0.00  0.00           C  
HETATM 3519  C14 LIG     1      -7.594 -10.644  78.730  0.00  0.00           C  
HETATM 3520  C14 LIG     1      -7.594 -10.644  78.730  0.00  0.00           C  
HETATM 3521  C14 LIG     1      -7.594 -10.644  78.730  0.00  0.00           C  
HETATM 3522  C14 LIG     1      -7.594 -10.644  78.730  0.00  0.00           C  
HETATM 3523  C14 LIG     1      -7.594 -10.644  78.730  0.00  0.00           C  
HETATM 3524  C14 LIG     1      -7.601 -10.622  78.737  0.00  0.00           C  
HETATM 3525  C14 LIG     1     -47.012   3.091  38.442  0.00  0.00           C  
HETATM 3526  C14 LIG     1     -46.959   3.068  38.423  0.00  0.00           C  
HETATM 3527  C14 LIG     1     -47.052   3.336  38.694  0.00  0.00           C  
HETATM 3528  C14 LIG     1     -47.087   3.112  39.335  0.00  0.00           C  
HETATM 3529  C14 LIG     1     -29.913   9.499  18.935  0.00  0.00           C  
HETATM 3530  C14 LIG     1     -47.098   3.135  39.332  0.00  0.00           C  
HETATM 3531  C14 LIG     1     -46.407   3.502  38.290  0.00  0.00           C  
HETATM 3532  C14 LIG     1     -46.923   3.273  38.538  0.00  0.00           C  
HETATM 3533  C14 LIG     1     -46.846   3.588  39.031  0.00  0.00           C  
HETATM 3534  C14 LIG     1     -22.346  12.335  34.552  0.00  0.00           C  
HETATM 3535  C14 LIG     1     -22.347  12.326  34.562  0.00  0.00           C  
HETATM 3536  C14 LIG     1     -22.360  12.347  34.546  0.00  0.00           C  
HETATM 3537  C14 LIG     1     -22.140  12.375  34.698  0.00  0.00           C  
HETATM 3538  C14 LIG     1     -22.140  12.375  34.698  0.00  0.00           C  
HETATM 3539  C14 LIG     1     -22.140  12.375  34.698  0.00  0.00           C  
HETATM 3540  C14 LIG     1     -29.190   9.316  18.067  0.00  0.00           C  
HETATM 3541  C14 LIG     1     -21.802  12.429  34.961  0.00  0.00           C  
HETATM 3542  C14 LIG     1     -21.706  12.306  35.150  0.00  0.00           C  
HETATM 3543  C14 LIG     1     -14.315  50.152  56.363  0.00  0.00           C  
HETATM 3544  C14 LIG     1     -14.504  49.872  56.330  0.00  0.00           C  
HETATM 3545  C14 LIG     1     -14.512  49.875  56.327  0.00  0.00           C  
HETATM 3546  C14 LIG     1     -14.543  49.864  56.326  0.00  0.00           C  
HETATM 3547  C14 LIG     1     -14.222  50.171  56.352  0.00  0.00           C  
HETATM 3548  C14 LIG     1     -14.244  49.876  56.159  0.00  0.00           C  
HETATM 3549  C14 LIG     1     -14.602  50.457  55.978  0.00  0.00           C  
HETATM 3550  C14 LIG     1     -14.229  50.150  56.337  0.00  0.00           C  
HETATM 3551  C14 LIG     1     -29.232   8.601  18.291  0.00  0.00           C  
HETATM 3552  C14 LIG     1      -7.726 -12.114  79.646  0.00  0.00           C  
HETATM 3553  C14 LIG     1      -7.726 -12.114  79.646  0.00  0.00           C  
HETATM 3554  C14 LIG     1      -7.726 -12.114  79.646  0.00  0.00           C  
HETATM 3555  C14 LIG     1      -7.790 -12.154  79.629  0.00  0.00           C  
HETATM 3556  C14 LIG     1      -7.790 -12.154  79.629  0.00  0.00           C  
HETATM 3557  C14 LIG     1      -7.790 -12.154  79.629  0.00  0.00           C  
HETATM 3558  C14 LIG     1      -7.834 -12.154  79.595  0.00  0.00           C  
HETATM 3559  C14 LIG     1      -7.834 -12.154  79.595  0.00  0.00           C  
HETATM 3560  C14 LIG     1     -20.879  23.248  56.171  0.00  0.00           C  
HETATM 3561  C14 LIG     1     -21.354  23.152  55.466  0.00  0.00           C  
HETATM 3562  C14 LIG     1     -30.408   9.514  17.390  0.00  0.00           C  
HETATM 3563  C14 LIG     1     -21.008  23.336  55.894  0.00  0.00           C  
HETATM 3564  C14 LIG     1     -20.080  23.434  56.277  0.00  0.00           C  
HETATM 3565  C14 LIG     1     -20.080  23.434  56.277  0.00  0.00           C  
HETATM 3566  C14 LIG     1     -20.078  23.456  56.371  0.00  0.00           C  
HETATM 3567  C14 LIG     1     -20.047  23.388  56.488  0.00  0.00           C  
HETATM 3568  C14 LIG     1     -20.528  23.522  56.874  0.00  0.00           C  
HETATM 3569  C14 LIG     1     -20.516  23.622  56.531  0.00  0.00           C  
HETATM 3570  C14 LIG     1     -20.635  23.263  55.809  0.00  0.00           C  
HETATM 3571  C14 LIG     1     -20.258  23.662  55.763  0.00  0.00           C  
HETATM 3572  C14 LIG     1     -20.635  23.115  55.645  0.00  0.00           C  
HETATM 3573  C14 LIG     1     -29.849   9.265  17.731  0.00  0.00           C  
HETATM 3574  C14 LIG     1     -26.776  37.322  61.886  0.00  0.00           C  
HETATM 3575  C14 LIG     1     -26.776  37.322  61.886  0.00  0.00           C  
HETATM 3576  C14 LIG     1     -26.800  37.295  61.875  0.00  0.00           C  
HETATM 3577  C14 LIG     1     -26.800  37.295  61.875  0.00  0.00           C  
HETATM 3578  C14 LIG     1     -26.787  37.262  61.868  0.00  0.00           C  
HETATM 3579  C14 LIG     1     -26.787  37.262  61.868  0.00  0.00           C  
HETATM 3580  C14 LIG     1     -26.787  37.262  61.868  0.00  0.00           C  
HETATM 3581  C14 LIG     1     -26.787  37.262  61.868  0.00  0.00           C  
HETATM 3582  C14 LIG     1      -4.034  38.545  50.785  0.00  0.00           C  
HETATM 3583  C14 LIG     1      -3.971  38.484  50.825  0.00  0.00           C  
HETATM 3584  C14 LIG     1     -29.817   8.342  17.379  0.00  0.00           C  
HETATM 3585  O15 LIG     1     -30.769   7.811  18.801  0.00  0.00           O  
HETATM 3586  O15 LIG     1      -5.015  38.404  49.892  0.00  0.00           O  
HETATM 3587  O15 LIG     1      -5.015  38.404  49.892  0.00  0.00           O  
HETATM 3588  O15 LIG     1      -5.015  38.404  49.892  0.00  0.00           O  
HETATM 3589  O15 LIG     1      -4.956  38.297  49.893  0.00  0.00           O  
HETATM 3590  O15 LIG     1      -4.956  38.297  49.893  0.00  0.00           O  
HETATM 3591  O15 LIG     1      -4.956  38.297  49.893  0.00  0.00           O  
HETATM 3592  O15 LIG     1     -39.178  -4.867  13.015  0.00  0.00           O  
HETATM 3593  O15 LIG     1     -39.178  -4.867  13.015  0.00  0.00           O  
HETATM 3594  O15 LIG     1     -39.178  -4.867  13.015  0.00  0.00           O  
HETATM 3595  O15 LIG     1     -39.142  -4.973  13.164  0.00  0.00           O  
HETATM 3596  O15 LIG     1     -30.386   9.486  16.755  0.00  0.00           O  
HETATM 3597  O15 LIG     1     -39.142  -4.973  13.164  0.00  0.00           O  
HETATM 3598  O15 LIG     1     -39.186  -5.077  13.100  0.00  0.00           O  
HETATM 3599  O15 LIG     1     -39.186  -5.077  13.100  0.00  0.00           O  
HETATM 3600  O15 LIG     1     -39.186  -5.077  13.100  0.00  0.00           O  
HETATM 3601  O15 LIG     1     -16.499  23.508  60.462  0.00  0.00           O  
HETATM 3602  O15 LIG     1     -16.506  23.577  60.460  0.00  0.00           O  
HETATM 3603  O15 LIG     1     -16.450  23.668  60.582  0.00  0.00           O  
HETATM 3604  O15 LIG     1     -16.435  23.110  60.181  0.00  0.00           O  
HETATM 3605  O15 LIG     1     -16.389  23.204  60.228  0.00  0.00           O  
HETATM 3606  O15 LIG     1     -15.844  23.560  60.330  0.00  0.00           O  
HETATM 3607  O15 LIG     1     -30.508   8.173  16.506  0.00  0.00           O  
HETATM 3608  O15 LIG     1     -17.788  21.593  59.028  0.00  0.00           O  
HETATM 3609  O15 LIG     1     -17.912  22.990  59.008  0.00  0.00           O  
HETATM 3610  O15 LIG     1     -21.903  15.517  35.090  0.00  0.00           O  
HETATM 3611  O15 LIG     1     -21.903  15.517  35.090  0.00  0.00           O  
HETATM 3612  O15 LIG     1     -21.926  15.461  35.055  0.00  0.00           O  
HETATM 3613  O15 LIG     1     -21.926  15.461  35.055  0.00  0.00           O  
HETATM 3614  O15 LIG     1     -21.926  15.461  35.055  0.00  0.00           O  
HETATM 3615  O15 LIG     1     -21.939  15.519  35.101  0.00  0.00           O  
HETATM 3616  O15 LIG     1     -21.939  15.519  35.101  0.00  0.00           O  
HETATM 3617  O15 LIG     1     -21.939  15.519  35.101  0.00  0.00           O  
HETATM 3618  O15 LIG     1     -31.050   7.951  17.954  0.00  0.00           O  
HETATM 3619  O15 LIG     1     -45.239  -0.233  37.401  0.00  0.00           O  
HETATM 3620  O15 LIG     1     -45.239  -0.233  37.401  0.00  0.00           O  
HETATM 3621  O15 LIG     1     -45.239  -0.233  37.401  0.00  0.00           O  
HETATM 3622  O15 LIG     1     -45.261   0.022  36.776  0.00  0.00           O  
HETATM 3623  O15 LIG     1     -45.261   0.022  36.776  0.00  0.00           O  
HETATM 3624  O15 LIG     1     -45.116   0.114  36.690  0.00  0.00           O  
HETATM 3625  O15 LIG     1     -45.116   0.114  36.690  0.00  0.00           O  
HETATM 3626  O15 LIG     1     -45.116   0.114  36.690  0.00  0.00           O  
HETATM 3627  O15 LIG     1     -35.819  22.149  38.574  0.00  0.00           O  
HETATM 3628  O15 LIG     1     -35.548  21.957  40.376  0.00  0.00           O  
HETATM 3629  O15 LIG     1     -31.461   9.349  18.756  0.00  0.00           O  
HETATM 3630  O15 LIG     1     -36.655  21.552  38.350  0.00  0.00           O  
HETATM 3631  O15 LIG     1     -36.149  22.190  40.448  0.00  0.00           O  
HETATM 3632  O15 LIG     1     -35.330  22.250  39.557  0.00  0.00           O  
HETATM 3633  O15 LIG     1     -35.371  22.186  38.792  0.00  0.00           O  
HETATM 3634  O15 LIG     1     -35.365  22.196  38.705  0.00  0.00           O  
HETATM 3635  O15 LIG     1     -36.142  22.314  39.053  0.00  0.00           O  
HETATM 3636  O15 LIG     1     -23.291  13.331  35.894  0.00  0.00           O  
HETATM 3637  O15 LIG     1     -23.146  13.458  35.874  0.00  0.00           O  
HETATM 3638  O15 LIG     1     -23.455  13.355  35.879  0.00  0.00           O  
HETATM 3639  O15 LIG     1     -23.279  13.484  36.017  0.00  0.00           O  
HETATM 3640  O15 LIG     1     -31.459   9.349  18.758  0.00  0.00           O  
HETATM 3641  O15 LIG     1     -23.828  13.610  34.858  0.00  0.00           O  
HETATM 3642  O15 LIG     1     -23.100  13.630  35.950  0.00  0.00           O  
HETATM 3643  O15 LIG     1     -23.079  13.596  35.137  0.00  0.00           O  
HETATM 3644  O15 LIG     1     -23.001  13.652  36.051  0.00  0.00           O  
HETATM 3645  O15 LIG     1     -23.156  12.960  35.632  0.00  0.00           O  
HETATM 3646  O15 LIG     1     -23.160  12.971  35.639  0.00  0.00           O  
HETATM 3647  O15 LIG     1     -23.158  12.976  35.642  0.00  0.00           O  
HETATM 3648  O15 LIG     1     -23.227  12.101  34.813  0.00  0.00           O  
HETATM 3649  O15 LIG     1     -23.189  12.959  35.628  0.00  0.00           O  
HETATM 3650  O15 LIG     1     -23.007  11.889  34.320  0.00  0.00           O  
HETATM 3651  O15 LIG     1     -30.671   7.996  18.303  0.00  0.00           O  
HETATM 3652  O15 LIG     1     -23.289  12.761  35.589  0.00  0.00           O  
HETATM 3653  O15 LIG     1     -23.303  12.652  35.549  0.00  0.00           O  
HETATM 3654  O15 LIG     1     -35.949  18.656  33.802  0.00  0.00           O  
HETATM 3655  O15 LIG     1     -35.949  18.656  33.802  0.00  0.00           O  
HETATM 3656  O15 LIG     1     -35.924  18.654  33.898  0.00  0.00           O  
HETATM 3657  O15 LIG     1     -35.924  18.654  33.898  0.00  0.00           O  
HETATM 3658  O15 LIG     1     -35.924  18.654  33.898  0.00  0.00           O  
HETATM 3659  O15 LIG     1     -35.924  18.654  33.898  0.00  0.00           O  
HETATM 3660  O15 LIG     1     -35.705  18.843  33.803  0.00  0.00           O  
HETATM 3661  O15 LIG     1     -35.705  18.843  33.803  0.00  0.00           O  
HETATM 3662  O15 LIG     1     -30.300   8.747  15.559  0.00  0.00           O  
HETATM 3663  O15 LIG     1     -22.407  14.676  36.014  0.00  0.00           O  
HETATM 3664  O15 LIG     1     -22.627  14.656  36.089  0.00  0.00           O  
HETATM 3665  O15 LIG     1     -22.970  13.520  36.376  0.00  0.00           O  
HETATM 3666  O15 LIG     1     -22.963  13.649  36.274  0.00  0.00           O  
HETATM 3667  O15 LIG     1     -22.976  13.971  36.574  0.00  0.00           O  
HETATM 3668  O15 LIG     1     -22.591  14.289  36.769  0.00  0.00           O  
HETATM 3669  O15 LIG     1     -23.256  13.492  34.637  0.00  0.00           O  
HETATM 3670  O15 LIG     1     -23.342  13.412  34.722  0.00  0.00           O  
HETATM 3671  O15 LIG     1     -16.835  23.813  55.730  0.00  0.00           O  
HETATM 3672  O15 LIG     1     -16.432  23.614  55.926  0.00  0.00           O  
HETATM 3673  O15 LIG     1     -29.977   9.514  15.884  0.00  0.00           O  
HETATM 3674  O15 LIG     1     -16.427  23.586  55.949  0.00  0.00           O  
HETATM 3675  O15 LIG     1     -17.206  23.567  55.623  0.00  0.00           O  
HETATM 3676  O15 LIG     1     -17.337  23.670  55.612  0.00  0.00           O  
HETATM 3677  O15 LIG     1     -17.259  23.447  55.571  0.00  0.00           O  
HETATM 3678  O15 LIG     1     -17.342  23.686  55.624  0.00  0.00           O  
HETATM 3679  O15 LIG     1     -17.146  24.019  55.657  0.00  0.00           O  
HETATM 3680  O15 LIG     1      -8.203  -8.728  81.317  0.00  0.00           O  
HETATM 3681  O15 LIG     1      -8.203  -8.728  81.317  0.00  0.00           O  
HETATM 3682  O15 LIG     1      -8.203  -8.728  81.317  0.00  0.00           O  
HETATM 3683  O15 LIG     1      -8.242  -8.699  81.347  0.00  0.00           O  
HETATM 3684  O15 LIG     1     -31.052   9.153  15.503  0.00  0.00           O  
HETATM 3685  O15 LIG     1      -8.242  -8.699  81.347  0.00  0.00           O  
HETATM 3686  O15 LIG     1      -8.248  -8.687  81.363  0.00  0.00           O  
HETATM 3687  O15 LIG     1      -8.248  -8.687  81.363  0.00  0.00           O  
HETATM 3688  O15 LIG     1      -8.248  -8.687  81.363  0.00  0.00           O  
HETATM 3689  O15 LIG     1     -20.195  25.261  57.028  0.00  0.00           O  
HETATM 3690  O15 LIG     1     -21.180  26.003  56.842  0.00  0.00           O  
HETATM 3691  O15 LIG     1     -21.744  23.391  57.426  0.00  0.00           O  
HETATM 3692  O15 LIG     1     -21.634  23.354  57.534  0.00  0.00           O  
HETATM 3693  O15 LIG     1     -22.044  23.365  57.148  0.00  0.00           O  
HETATM 3694  O15 LIG     1     -22.150  23.446  56.977  0.00  0.00           O  
HETATM 3695  O15 LIG     1     -31.318   8.971  15.419  0.00  0.00           O  
HETATM 3696  O15 LIG     1     -30.782   8.861  19.585  0.00  0.00           O  
HETATM 3697  O15 LIG     1     -22.200  23.761  56.983  0.00  0.00           O  
HETATM 3698  O15 LIG     1     -21.774  24.502  55.965  0.00  0.00           O  
HETATM 3699  O15 LIG     1     -21.716  24.633  56.144  0.00  0.00           O  
HETATM 3700  O15 LIG     1     -21.674  24.642  56.159  0.00  0.00           O  
HETATM 3701  O15 LIG     1     -20.722  24.920  58.581  0.00  0.00           O  
HETATM 3702  O15 LIG     1     -20.079  24.321  59.300  0.00  0.00           O  
HETATM 3703  O15 LIG     1     -20.310  24.218  59.126  0.00  0.00           O  
HETATM 3704  O15 LIG     1      -8.176  -8.962  82.192  0.00  0.00           O  
HETATM 3705  O15 LIG     1      -8.181  -8.965  82.195  0.00  0.00           O  
HETATM 3706  O15 LIG     1      -8.238  -8.995  82.221  0.00  0.00           O  
HETATM 3707  O15 LIG     1     -30.985   9.392  15.415  0.00  0.00           O  
HETATM 3708  O15 LIG     1      -7.066  -8.972  82.087  0.00  0.00           O  
HETATM 3709  O15 LIG     1      -6.898  -9.001  82.050  0.00  0.00           O  
HETATM 3710  O15 LIG     1      -6.399  -9.522  81.779  0.00  0.00           O  
HETATM 3711  O15 LIG     1      -7.575  -8.720  81.996  0.00  0.00           O  
HETATM 3712  O15 LIG     1      -8.090  -8.601  81.951  0.00  0.00           O  
HETATM 3713  O15 LIG     1     -17.046  23.134  60.251  0.00  0.00           O  
HETATM 3714  O15 LIG     1     -16.873  23.085  60.250  0.00  0.00           O  
HETATM 3715  O15 LIG     1     -16.761  23.043  60.268  0.00  0.00           O  
HETATM 3716  O15 LIG     1     -17.144  22.738  59.819  0.00  0.00           O  
HETATM 3717  O15 LIG     1     -17.155  22.758  59.857  0.00  0.00           O  
HETATM 3718  O15 LIG     1     -33.433  23.953  12.323  0.00  0.00           O  
HETATM 3719  O15 LIG     1     -18.599  23.387  56.069  0.00  0.00           O  
HETATM 3720  O15 LIG     1     -18.599  23.387  56.069  0.00  0.00           O  
HETATM 3721  O15 LIG     1     -18.569  23.374  56.105  0.00  0.00           O  
HETATM 3722  O15 LIG     1     -18.569  23.374  56.105  0.00  0.00           O  
HETATM 3723  O15 LIG     1     -18.569  23.374  56.105  0.00  0.00           O  
HETATM 3724  O15 LIG     1     -18.550  23.356  56.098  0.00  0.00           O  
HETATM 3725  O15 LIG     1     -18.550  23.356  56.098  0.00  0.00           O  
HETATM 3726  O15 LIG     1     -18.550  23.356  56.098  0.00  0.00           O  
HETATM 3727  O15 LIG     1     -18.822  23.305  60.664  0.00  0.00           O  
HETATM 3728  O15 LIG     1     -19.159  23.518  60.663  0.00  0.00           O  
HETATM 3729  O15 LIG     1     -33.454  24.009  12.288  0.00  0.00           O  
HETATM 3730  O15 LIG     1     -19.026  23.254  60.568  0.00  0.00           O  
HETATM 3731  O15 LIG     1     -20.193  24.696  56.424  0.00  0.00           O  
HETATM 3732  O15 LIG     1     -20.491  25.175  56.921  0.00  0.00           O  
HETATM 3733  O15 LIG     1     -20.304  24.344  56.007  0.00  0.00           O  
HETATM 3734  O15 LIG     1     -20.591  24.720  56.903  0.00  0.00           O  
HETATM 3735  O15 LIG     1     -19.818  24.375  56.514  0.00  0.00           O  
HETATM 3736  O15 LIG     1     -19.136  24.346  55.382  0.00  0.00           O  
HETATM 3737  O15 LIG     1     -19.028  24.400  55.374  0.00  0.00           O  
HETATM 3738  O15 LIG     1     -27.833   9.002  16.835  0.00  0.00           O  
HETATM 3739  O15 LIG     1     -27.950   8.024  17.337  0.00  0.00           O  
HETATM 3740  O15 LIG     1     -33.416  23.955  12.272  0.00  0.00           O  
HETATM 3741  O15 LIG     1     -27.338   8.702  17.531  0.00  0.00           O  
HETATM 3742  O15 LIG     1     -19.014  22.816  59.281  0.00  0.00           O  
HETATM 3743  O15 LIG     1     -19.014  22.816  59.281  0.00  0.00           O  
HETATM 3744  O15 LIG     1     -19.022  22.796  59.212  0.00  0.00           O  
HETATM 3745  O15 LIG     1     -19.030  22.845  59.365  0.00  0.00           O  
HETATM 3746  O15 LIG     1     -19.592  12.410  33.917  0.00  0.00           O  
HETATM 3747  O15 LIG     1     -19.600  12.421  33.913  0.00  0.00           O  
HETATM 3748  O15 LIG     1     -18.681  11.712  33.914  0.00  0.00           O  
HETATM 3749  O15 LIG     1     -19.643  12.408  33.951  0.00  0.00           O  
HETATM 3750  O15 LIG     1     -19.596  12.799  33.810  0.00  0.00           O  
HETATM 3751  O15 LIG     1     -33.663  24.042  12.952  0.00  0.00           O  
HETATM 3752  O15 LIG     1     -19.888  13.769  34.344  0.00  0.00           O  
HETATM 3753  O15 LIG     1     -19.894  13.821  34.359  0.00  0.00           O  
HETATM 3754  O15 LIG     1     -20.342  25.756  58.001  0.00  0.00           O  
HETATM 3755  O15 LIG     1     -19.497  26.039  58.452  0.00  0.00           O  
HETATM 3756  O15 LIG     1     -19.500  26.288  58.749  0.00  0.00           O  
HETATM 3757  O15 LIG     1     -19.910  26.005  58.292  0.00  0.00           O  
HETATM 3758  O15 LIG     1     -32.708  23.196  12.144  0.00  0.00           O  
HETATM 3759  O15 LIG     1     -32.707  23.197  12.144  0.00  0.00           O  
HETATM 3760  O15 LIG     1     -32.707  23.198  12.144  0.00  0.00           O  
HETATM 3761  O15 LIG     1     -34.021  23.441  12.022  0.00  0.00           O  
HETATM 3762  O15 LIG     1     -16.150  47.294  55.555  0.00  0.00           O  
HETATM 3763  O15 LIG     1     -30.707   7.856  18.531  0.00  0.00           O  
HETATM 3764  O15 LIG     1     -16.108  47.285  55.590  0.00  0.00           O  
HETATM 3765  O15 LIG     1     -16.159  47.266  55.586  0.00  0.00           O  
HETATM 3766  O15 LIG     1     -16.184  47.289  56.340  0.00  0.00           O  
HETATM 3767  O15 LIG     1     -16.172  47.297  56.298  0.00  0.00           O  
HETATM 3768  O15 LIG     1     -16.704  47.305  55.361  0.00  0.00           O  
HETATM 3769  O15 LIG     1     -16.568  47.293  55.417  0.00  0.00           O  
HETATM 3770  O15 LIG     1     -16.063  47.232  55.789  0.00  0.00           O  
HETATM 3771  O15 LIG     1     -19.814  11.611  32.375  0.00  0.00           O  
HETATM 3772  O15 LIG     1      -6.408  -9.951  78.476  0.00  0.00           O  
HETATM 3773  O15 LIG     1      -6.408  -9.951  78.476  0.00  0.00           O  
HETATM 3774  O15 LIG     1     -30.426   9.024  17.084  0.00  0.00           O  
HETATM 3775  O15 LIG     1      -6.420  -9.934  78.467  0.00  0.00           O  
HETATM 3776  O15 LIG     1      -6.420  -9.934  78.467  0.00  0.00           O  
HETATM 3777  O15 LIG     1      -6.420  -9.934  78.467  0.00  0.00           O  
HETATM 3778  O15 LIG     1      -6.420  -9.934  78.467  0.00  0.00           O  
HETATM 3779  O15 LIG     1      -6.420  -9.934  78.467  0.00  0.00           O  
HETATM 3780  O15 LIG     1      -6.449  -9.872  78.492  0.00  0.00           O  
HETATM 3781  O15 LIG     1     -48.322   2.620  38.440  0.00  0.00           O  
HETATM 3782  O15 LIG     1     -48.260   2.571  38.403  0.00  0.00           O  
HETATM 3783  O15 LIG     1     -48.409   3.022  38.720  0.00  0.00           O  
HETATM 3784  O15 LIG     1     -48.410   3.548  39.279  0.00  0.00           O  
HETATM 3785  O15 LIG     1     -31.172   9.558  18.354  0.00  0.00           O  
HETATM 3786  O15 LIG     1     -48.419   3.577  39.281  0.00  0.00           O  
HETATM 3787  O15 LIG     1     -47.447   4.280  38.788  0.00  0.00           O  
HETATM 3788  O15 LIG     1     -48.265   2.902  38.508  0.00  0.00           O  
HETATM 3789  O15 LIG     1     -48.147   4.000  38.768  0.00  0.00           O  
HETATM 3790  O15 LIG     1     -22.315  11.636  33.346  0.00  0.00           O  
HETATM 3791  O15 LIG     1     -22.315  11.625  33.357  0.00  0.00           O  
HETATM 3792  O15 LIG     1     -22.320  11.644  33.342  0.00  0.00           O  
HETATM 3793  O15 LIG     1     -22.197  11.845  33.415  0.00  0.00           O  
HETATM 3794  O15 LIG     1     -22.197  11.845  33.415  0.00  0.00           O  
HETATM 3795  O15 LIG     1     -22.197  11.845  33.415  0.00  0.00           O  
HETATM 3796  O15 LIG     1     -30.332   9.165  17.281  0.00  0.00           O  
HETATM 3797  O15 LIG     1     -21.880  12.128  33.610  0.00  0.00           O  
HETATM 3798  O15 LIG     1     -21.952  11.999  33.816  0.00  0.00           O  
HETATM 3799  O15 LIG     1     -15.355  49.434  56.950  0.00  0.00           O  
HETATM 3800  O15 LIG     1     -15.601  49.217  56.891  0.00  0.00           O  
HETATM 3801  O15 LIG     1     -15.612  49.224  56.887  0.00  0.00           O  
HETATM 3802  O15 LIG     1     -15.645  49.219  56.891  0.00  0.00           O  
HETATM 3803  O15 LIG     1     -15.235  49.435  56.955  0.00  0.00           O  
HETATM 3804  O15 LIG     1     -15.333  49.022  56.302  0.00  0.00           O  
HETATM 3805  O15 LIG     1     -15.883  50.053  55.589  0.00  0.00           O  
HETATM 3806  O15 LIG     1     -15.235  49.419  56.957  0.00  0.00           O  
HETATM 3807  O15 LIG     1     -30.374   7.895  18.685  0.00  0.00           O  
HETATM 3808  O15 LIG     1      -6.639 -12.742  80.247  0.00  0.00           O  
HETATM 3809  O15 LIG     1      -6.639 -12.742  80.247  0.00  0.00           O  
HETATM 3810  O15 LIG     1      -6.639 -12.742  80.247  0.00  0.00           O  
HETATM 3811  O15 LIG     1      -6.733 -12.883  80.174  0.00  0.00           O  
HETATM 3812  O15 LIG     1      -6.733 -12.883  80.174  0.00  0.00           O  
HETATM 3813  O15 LIG     1      -6.733 -12.883  80.174  0.00  0.00           O  
HETATM 3814  O15 LIG     1      -6.781 -12.892  80.133  0.00  0.00           O  
HETATM 3815  O15 LIG     1      -6.781 -12.892  80.133  0.00  0.00           O  
HETATM 3816  O15 LIG     1     -19.949  22.232  56.428  0.00  0.00           O  
HETATM 3817  O15 LIG     1     -20.481  22.062  55.601  0.00  0.00           O  
HETATM 3818  O15 LIG     1     -30.769  10.036  16.140  0.00  0.00           O  
HETATM 3819  O15 LIG     1     -20.056  22.336  56.133  0.00  0.00           O  
HETATM 3820  O15 LIG     1     -19.064  22.678  55.673  0.00  0.00           O  
HETATM 3821  O15 LIG     1     -19.064  22.678  55.673  0.00  0.00           O  
HETATM 3822  O15 LIG     1     -19.077  22.693  55.749  0.00  0.00           O  
HETATM 3823  O15 LIG     1     -19.064  22.586  55.888  0.00  0.00           O  
HETATM 3824  O15 LIG     1     -19.414  22.744  57.217  0.00  0.00           O  
HETATM 3825  O15 LIG     1     -19.387  22.900  56.945  0.00  0.00           O  
HETATM 3826  O15 LIG     1     -19.606  22.322  55.964  0.00  0.00           O  
HETATM 3827  O15 LIG     1     -18.998  23.074  55.929  0.00  0.00           O  
HETATM 3828  O15 LIG     1     -19.639  22.128  55.685  0.00  0.00           O  
HETATM 3829  O15 LIG     1     -31.195   9.590  17.648  0.00  0.00           O  
HETATM 3830  O15 LIG     1     -27.862  38.176  61.638  0.00  0.00           O  
HETATM 3831  O15 LIG     1     -27.862  38.176  61.638  0.00  0.00           O  
HETATM 3832  O15 LIG     1     -27.898  38.129  61.620  0.00  0.00           O  
HETATM 3833  O15 LIG     1     -27.898  38.129  61.620  0.00  0.00           O  
HETATM 3834  O15 LIG     1     -27.804  38.212  61.691  0.00  0.00           O  
HETATM 3835  O15 LIG     1     -27.804  38.212  61.691  0.00  0.00           O  
HETATM 3836  O15 LIG     1     -27.804  38.212  61.691  0.00  0.00           O  
HETATM 3837  O15 LIG     1     -27.804  38.212  61.691  0.00  0.00           O  
HETATM 3838  O15 LIG     1      -5.094  38.578  49.867  0.00  0.00           O  
HETATM 3839  O15 LIG     1      -5.015  38.404  49.892  0.00  0.00           O  
HETATM 3840  O15 LIG     1     -31.037   7.918  17.908  0.00  0.00           O  
HETATM 3841  N16 LIG     1     -26.671   9.765  17.665  0.00  0.00           N  
HETATM 3842  N16 LIG     1      -4.058  38.525  54.393  0.00  0.00           N  
HETATM 3843  N16 LIG     1      -4.058  38.525  54.393  0.00  0.00           N  
HETATM 3844  N16 LIG     1      -4.058  38.525  54.393  0.00  0.00           N  
HETATM 3845  N16 LIG     1      -4.039  38.567  54.396  0.00  0.00           N  
HETATM 3846  N16 LIG     1      -4.039  38.567  54.396  0.00  0.00           N  
HETATM 3847  N16 LIG     1      -4.039  38.567  54.396  0.00  0.00           N  
HETATM 3848  N16 LIG     1     -42.144  -2.217  15.365  0.00  0.00           N  
HETATM 3849  N16 LIG     1     -42.144  -2.217  15.365  0.00  0.00           N  
HETATM 3850  N16 LIG     1     -42.144  -2.217  15.365  0.00  0.00           N  
HETATM 3851  N16 LIG     1     -42.189  -2.217  15.275  0.00  0.00           N  
HETATM 3852  N16 LIG     1     -27.269   9.652  20.338  0.00  0.00           N  
HETATM 3853  N16 LIG     1     -42.189  -2.217  15.275  0.00  0.00           N  
HETATM 3854  N16 LIG     1     -42.061  -2.091  15.129  0.00  0.00           N  
HETATM 3855  N16 LIG     1     -42.061  -2.091  15.129  0.00  0.00           N  
HETATM 3856  N16 LIG     1     -42.061  -2.091  15.129  0.00  0.00           N  
HETATM 3857  N16 LIG     1     -15.543  25.443  56.356  0.00  0.00           N  
HETATM 3858  N16 LIG     1     -15.596  25.593  56.384  0.00  0.00           N  
HETATM 3859  N16 LIG     1     -15.523  25.671  56.503  0.00  0.00           N  
HETATM 3860  N16 LIG     1     -15.459  25.106  56.119  0.00  0.00           N  
HETATM 3861  N16 LIG     1     -15.441  25.153  56.132  0.00  0.00           N  
HETATM 3862  N16 LIG     1     -14.043  24.632  56.210  0.00  0.00           N  
HETATM 3863  N16 LIG     1     -27.506   9.732  19.744  0.00  0.00           N  
HETATM 3864  N16 LIG     1     -16.315  25.157  56.307  0.00  0.00           N  
HETATM 3865  N16 LIG     1     -14.020  24.960  57.365  0.00  0.00           N  
HETATM 3866  N16 LIG     1     -21.398  11.983  38.021  0.00  0.00           N  
HETATM 3867  N16 LIG     1     -21.398  11.983  38.021  0.00  0.00           N  
HETATM 3868  N16 LIG     1     -21.336  12.061  38.130  0.00  0.00           N  
HETATM 3869  N16 LIG     1     -21.336  12.061  38.130  0.00  0.00           N  
HETATM 3870  N16 LIG     1     -21.336  12.061  38.130  0.00  0.00           N  
HETATM 3871  N16 LIG     1     -21.430  12.001  38.049  0.00  0.00           N  
HETATM 3872  N16 LIG     1     -21.430  12.001  38.049  0.00  0.00           N  
HETATM 3873  N16 LIG     1     -21.430  12.001  38.049  0.00  0.00           N  
HETATM 3874  N16 LIG     1     -27.582   9.932  20.319  0.00  0.00           N  
HETATM 3875  N16 LIG     1     -43.311  -0.230  41.592  0.00  0.00           N  
HETATM 3876  N16 LIG     1     -43.311  -0.230  41.592  0.00  0.00           N  
HETATM 3877  N16 LIG     1     -43.311  -0.230  41.592  0.00  0.00           N  
HETATM 3878  N16 LIG     1     -43.548   1.693  40.732  0.00  0.00           N  
HETATM 3879  N16 LIG     1     -43.548   1.693  40.732  0.00  0.00           N  
HETATM 3880  N16 LIG     1     -43.622   1.820  40.717  0.00  0.00           N  
HETATM 3881  N16 LIG     1     -43.622   1.820  40.717  0.00  0.00           N  
HETATM 3882  N16 LIG     1     -43.622   1.820  40.717  0.00  0.00           N  
HETATM 3883  N16 LIG     1     -36.380  18.497  35.779  0.00  0.00           N  
HETATM 3884  N16 LIG     1     -36.557  19.695  36.378  0.00  0.00           N  
HETATM 3885  N16 LIG     1     -26.939   9.513  17.583  0.00  0.00           N  
HETATM 3886  N16 LIG     1     -35.860  20.433  33.920  0.00  0.00           N  
HETATM 3887  N16 LIG     1     -36.478  19.749  36.386  0.00  0.00           N  
HETATM 3888  N16 LIG     1     -36.075  19.446  35.864  0.00  0.00           N  
HETATM 3889  N16 LIG     1     -36.505  18.704  35.811  0.00  0.00           N  
HETATM 3890  N16 LIG     1     -36.487  18.650  35.804  0.00  0.00           N  
HETATM 3891  N16 LIG     1     -36.122  18.768  36.004  0.00  0.00           N  
HETATM 3892  N16 LIG     1     -20.321  10.612  33.384  0.00  0.00           N  
HETATM 3893  N16 LIG     1     -20.232  10.763  33.299  0.00  0.00           N  
HETATM 3894  N16 LIG     1     -20.425  10.530  33.521  0.00  0.00           N  
HETATM 3895  N16 LIG     1     -20.344  10.662  33.564  0.00  0.00           N  
HETATM 3896  N16 LIG     1     -26.937   9.512  17.583  0.00  0.00           N  
HETATM 3897  N16 LIG     1     -20.093  10.898  34.982  0.00  0.00           N  
HETATM 3898  N16 LIG     1     -20.401  10.574  33.471  0.00  0.00           N  
HETATM 3899  N16 LIG     1     -20.354  10.272  33.421  0.00  0.00           N  
HETATM 3900  N16 LIG     1     -20.383  10.569  33.508  0.00  0.00           N  
HETATM 3901  N16 LIG     1     -19.297  10.507  36.352  0.00  0.00           N  
HETATM 3902  N16 LIG     1     -19.306  10.508  36.353  0.00  0.00           N  
HETATM 3903  N16 LIG     1     -19.305  10.510  36.356  0.00  0.00           N  
HETATM 3904  N16 LIG     1     -18.961  10.574  36.085  0.00  0.00           N  
HETATM 3905  N16 LIG     1     -19.284  10.477  36.335  0.00  0.00           N  
HETATM 3906  N16 LIG     1     -18.733  10.636  35.819  0.00  0.00           N  
HETATM 3907  N16 LIG     1     -26.400   9.427  17.421  0.00  0.00           N  
HETATM 3908  N16 LIG     1     -19.192  10.623  36.358  0.00  0.00           N  
HETATM 3909  N16 LIG     1     -19.191  10.565  36.378  0.00  0.00           N  
HETATM 3910  N16 LIG     1     -37.325  20.632  29.830  0.00  0.00           N  
HETATM 3911  N16 LIG     1     -37.325  20.632  29.830  0.00  0.00           N  
HETATM 3912  N16 LIG     1     -37.237  20.693  29.935  0.00  0.00           N  
HETATM 3913  N16 LIG     1     -37.237  20.693  29.935  0.00  0.00           N  
HETATM 3914  N16 LIG     1     -37.237  20.693  29.935  0.00  0.00           N  
HETATM 3915  N16 LIG     1     -37.237  20.693  29.935  0.00  0.00           N  
HETATM 3916  N16 LIG     1     -36.911  20.903  29.830  0.00  0.00           N  
HETATM 3917  N16 LIG     1     -36.911  20.903  29.830  0.00  0.00           N  
HETATM 3918  N16 LIG     1     -30.424   8.355  20.264  0.00  0.00           N  
HETATM 3919  N16 LIG     1     -19.375  12.433  38.666  0.00  0.00           N  
HETATM 3920  N16 LIG     1     -19.514  12.612  38.804  0.00  0.00           N  
HETATM 3921  N16 LIG     1     -19.174  13.845  38.997  0.00  0.00           N  
HETATM 3922  N16 LIG     1     -20.164  13.221  39.923  0.00  0.00           N  
HETATM 3923  N16 LIG     1     -19.697  13.212  39.735  0.00  0.00           N  
HETATM 3924  N16 LIG     1     -18.883  12.672  38.983  0.00  0.00           N  
HETATM 3925  N16 LIG     1     -20.527  13.488  38.617  0.00  0.00           N  
HETATM 3926  N16 LIG     1     -20.460  13.480  38.601  0.00  0.00           N  
HETATM 3927  N16 LIG     1     -17.505  27.225  58.860  0.00  0.00           N  
HETATM 3928  N16 LIG     1     -17.555  27.261  58.643  0.00  0.00           N  
HETATM 3929  N16 LIG     1     -30.353   8.186  20.442  0.00  0.00           N  
HETATM 3930  N16 LIG     1     -17.566  27.267  58.617  0.00  0.00           N  
HETATM 3931  N16 LIG     1     -17.287  27.126  58.718  0.00  0.00           N  
HETATM 3932  N16 LIG     1     -16.489  27.096  58.700  0.00  0.00           N  
HETATM 3933  N16 LIG     1     -16.490  26.996  58.526  0.00  0.00           N  
HETATM 3934  N16 LIG     1     -16.354  27.102  58.678  0.00  0.00           N  
HETATM 3935  N16 LIG     1     -17.324  27.246  59.064  0.00  0.00           N  
HETATM 3936  N16 LIG     1     -10.319 -12.164  79.088  0.00  0.00           N  
HETATM 3937  N16 LIG     1     -10.319 -12.164  79.088  0.00  0.00           N  
HETATM 3938  N16 LIG     1     -10.319 -12.164  79.088  0.00  0.00           N  
HETATM 3939  N16 LIG     1     -10.294 -12.155  79.087  0.00  0.00           N  
HETATM 3940  N16 LIG     1     -30.389   8.189  20.080  0.00  0.00           N  
HETATM 3941  N16 LIG     1     -10.294 -12.155  79.087  0.00  0.00           N  
HETATM 3942  N16 LIG     1     -10.277 -12.151  79.094  0.00  0.00           N  
HETATM 3943  N16 LIG     1     -10.277 -12.151  79.094  0.00  0.00           N  
HETATM 3944  N16 LIG     1     -10.277 -12.151  79.094  0.00  0.00           N  
HETATM 3945  N16 LIG     1     -16.249  27.481  57.879  0.00  0.00           N  
HETATM 3946  N16 LIG     1     -17.168  26.492  59.067  0.00  0.00           N  
HETATM 3947  N16 LIG     1     -23.210  24.870  53.294  0.00  0.00           N  
HETATM 3948  N16 LIG     1     -23.161  24.795  53.411  0.00  0.00           N  
HETATM 3949  N16 LIG     1     -23.338  25.212  53.111  0.00  0.00           N  
HETATM 3950  N16 LIG     1     -23.369  25.296  52.914  0.00  0.00           N  
HETATM 3951  N16 LIG     1     -30.657   8.195  19.989  0.00  0.00           N  
HETATM 3952  N16 LIG     1     -27.186   8.730  16.407  0.00  0.00           N  
HETATM 3953  N16 LIG     1     -23.433  25.262  52.785  0.00  0.00           N  
HETATM 3954  N16 LIG     1     -24.254  25.425  52.189  0.00  0.00           N  
HETATM 3955  N16 LIG     1     -24.216  25.482  52.364  0.00  0.00           N  
HETATM 3956  N16 LIG     1     -24.190  25.391  52.369  0.00  0.00           N  
HETATM 3957  N16 LIG     1     -20.007  20.555  57.207  0.00  0.00           N  
HETATM 3958  N16 LIG     1     -21.539  21.915  55.639  0.00  0.00           N  
HETATM 3959  N16 LIG     1     -21.474  21.676  55.453  0.00  0.00           N  
HETATM 3960  N16 LIG     1      -7.113  -9.936  77.684  0.00  0.00           N  
HETATM 3961  N16 LIG     1      -7.111  -9.937  77.688  0.00  0.00           N  
HETATM 3962  N16 LIG     1      -7.099  -9.948  77.719  0.00  0.00           N  
HETATM 3963  N16 LIG     1     -30.383   8.211  19.983  0.00  0.00           N  
HETATM 3964  N16 LIG     1      -6.914  -9.598  77.423  0.00  0.00           N  
HETATM 3965  N16 LIG     1      -7.042  -9.501  77.382  0.00  0.00           N  
HETATM 3966  N16 LIG     1      -7.108  -9.114  77.178  0.00  0.00           N  
HETATM 3967  N16 LIG     1      -6.926  -9.862  77.498  0.00  0.00           N  
HETATM 3968  N16 LIG     1      -6.988 -10.133  77.632  0.00  0.00           N  
HETATM 3969  N16 LIG     1     -17.377  24.483  55.817  0.00  0.00           N  
HETATM 3970  N16 LIG     1     -17.369  24.459  55.838  0.00  0.00           N  
HETATM 3971  N16 LIG     1     -17.256  24.298  55.822  0.00  0.00           N  
HETATM 3972  N16 LIG     1     -17.757  24.204  55.464  0.00  0.00           N  
HETATM 3973  N16 LIG     1     -17.731  24.121  55.461  0.00  0.00           N  
HETATM 3974  N16 LIG     1     -34.497  24.361  16.820  0.00  0.00           N  
HETATM 3975  N16 LIG     1     -22.025  22.139  53.239  0.00  0.00           N  
HETATM 3976  N16 LIG     1     -22.025  22.139  53.239  0.00  0.00           N  
HETATM 3977  N16 LIG     1     -21.953  22.007  53.283  0.00  0.00           N  
HETATM 3978  N16 LIG     1     -21.953  22.007  53.283  0.00  0.00           N  
HETATM 3979  N16 LIG     1     -21.953  22.007  53.283  0.00  0.00           N  
HETATM 3980  N16 LIG     1     -21.628  21.307  53.320  0.00  0.00           N  
HETATM 3981  N16 LIG     1     -21.628  21.307  53.320  0.00  0.00           N  
HETATM 3982  N16 LIG     1     -21.628  21.307  53.320  0.00  0.00           N  
HETATM 3983  N16 LIG     1     -19.544  23.232  56.104  0.00  0.00           N  
HETATM 3984  N16 LIG     1     -20.295  23.525  56.185  0.00  0.00           N  
HETATM 3985  N16 LIG     1     -34.425  24.246  16.808  0.00  0.00           N  
HETATM 3986  N16 LIG     1     -20.096  22.880  56.092  0.00  0.00           N  
HETATM 3987  N16 LIG     1     -16.083  25.705  58.278  0.00  0.00           N  
HETATM 3988  N16 LIG     1     -16.124  25.899  58.327  0.00  0.00           N  
HETATM 3989  N16 LIG     1     -20.406  20.327  53.406  0.00  0.00           N  
HETATM 3990  N16 LIG     1     -20.990  20.924  54.064  0.00  0.00           N  
HETATM 3991  N16 LIG     1     -20.297  19.703  56.065  0.00  0.00           N  
HETATM 3992  N16 LIG     1     -19.112  19.729  54.681  0.00  0.00           N  
HETATM 3993  N16 LIG     1     -19.324  19.780  54.830  0.00  0.00           N  
HETATM 3994  N16 LIG     1     -30.700   8.583  20.647  0.00  0.00           N  
HETATM 3995  N16 LIG     1     -31.140   8.956  20.550  0.00  0.00           N  
HETATM 3996  N16 LIG     1     -34.483  24.401  16.773  0.00  0.00           N  
HETATM 3997  N16 LIG     1     -30.923   8.768  20.641  0.00  0.00           N  
HETATM 3998  N16 LIG     1     -22.045  25.815  57.496  0.00  0.00           N  
HETATM 3999  N16 LIG     1     -22.045  25.815  57.496  0.00  0.00           N  
HETATM 4000  N16 LIG     1     -22.037  25.807  57.423  0.00  0.00           N  
HETATM 4001  N16 LIG     1     -22.020  25.834  57.494  0.00  0.00           N  
HETATM 4002  N16 LIG     1     -20.328  13.500  29.491  0.00  0.00           N  
HETATM 4003  N16 LIG     1     -20.335  13.520  29.488  0.00  0.00           N  
HETATM 4004  N16 LIG     1     -20.407  13.299  29.931  0.00  0.00           N  
HETATM 4005  N16 LIG     1     -20.322  13.544  29.527  0.00  0.00           N  
HETATM 4006  N16 LIG     1     -20.582  13.644  29.382  0.00  0.00           N  
HETATM 4007  N16 LIG     1     -34.764  26.366  16.809  0.00  0.00           N  
HETATM 4008  N16 LIG     1     -20.459  13.426  29.784  0.00  0.00           N  
HETATM 4009  N16 LIG     1     -20.454  13.436  29.801  0.00  0.00           N  
HETATM 4010  N16 LIG     1     -15.951  25.909  59.429  0.00  0.00           N  
HETATM 4011  N16 LIG     1     -15.048  24.551  58.696  0.00  0.00           N  
HETATM 4012  N16 LIG     1     -15.254  24.367  59.347  0.00  0.00           N  
HETATM 4013  N16 LIG     1     -15.340  24.949  58.608  0.00  0.00           N  
HETATM 4014  N16 LIG     1     -34.579  24.426  16.403  0.00  0.00           N  
HETATM 4015  N16 LIG     1     -34.579  24.425  16.403  0.00  0.00           N  
HETATM 4016  N16 LIG     1     -34.579  24.426  16.403  0.00  0.00           N  
HETATM 4017  N16 LIG     1     -34.184  24.219  16.665  0.00  0.00           N  
HETATM 4018  N16 LIG     1     -17.791  44.091  52.656  0.00  0.00           N  
HETATM 4019  N16 LIG     1     -27.227   8.713  15.564  0.00  0.00           N  
HETATM 4020  N16 LIG     1     -17.807  44.127  52.678  0.00  0.00           N  
HETATM 4021  N16 LIG     1     -17.836  44.058  52.720  0.00  0.00           N  
HETATM 4022  N16 LIG     1     -17.684  44.713  52.696  0.00  0.00           N  
HETATM 4023  N16 LIG     1     -17.689  44.582  52.761  0.00  0.00           N  
HETATM 4024  N16 LIG     1     -17.940  43.719  52.748  0.00  0.00           N  
HETATM 4025  N16 LIG     1     -17.854  43.793  52.708  0.00  0.00           N  
HETATM 4026  N16 LIG     1     -17.780  44.116  52.755  0.00  0.00           N  
HETATM 4027  N16 LIG     1     -17.659  14.000  29.052  0.00  0.00           N  
HETATM 4028  N16 LIG     1      -8.726 -13.495  80.582  0.00  0.00           N  
HETATM 4029  N16 LIG     1      -8.726 -13.495  80.582  0.00  0.00           N  
HETATM 4030  N16 LIG     1     -25.868   9.431  17.299  0.00  0.00           N  
HETATM 4031  N16 LIG     1      -8.724 -13.489  80.577  0.00  0.00           N  
HETATM 4032  N16 LIG     1      -8.724 -13.489  80.577  0.00  0.00           N  
HETATM 4033  N16 LIG     1      -8.724 -13.489  80.577  0.00  0.00           N  
HETATM 4034  N16 LIG     1      -8.724 -13.489  80.577  0.00  0.00           N  
HETATM 4035  N16 LIG     1      -8.724 -13.489  80.577  0.00  0.00           N  
HETATM 4036  N16 LIG     1      -8.686 -13.485  80.582  0.00  0.00           N  
HETATM 4037  N16 LIG     1     -43.958   2.373  40.149  0.00  0.00           N  
HETATM 4038  N16 LIG     1     -43.910   2.364  40.142  0.00  0.00           N  
HETATM 4039  N16 LIG     1     -44.000   2.293  40.233  0.00  0.00           N  
HETATM 4040  N16 LIG     1     -45.021   1.259  41.586  0.00  0.00           N  
HETATM 4041  N16 LIG     1     -26.532   9.512  17.811  0.00  0.00           N  
HETATM 4042  N16 LIG     1     -45.029   1.262  41.565  0.00  0.00           N  
HETATM 4043  N16 LIG     1     -44.133   1.016  39.471  0.00  0.00           N  
HETATM 4044  N16 LIG     1     -43.893   2.340  40.187  0.00  0.00           N  
HETATM 4045  N16 LIG     1     -45.247   1.172  41.110  0.00  0.00           N  
HETATM 4046  N16 LIG     1     -21.126  11.944  37.886  0.00  0.00           N  
HETATM 4047  N16 LIG     1     -21.126  11.943  37.897  0.00  0.00           N  
HETATM 4048  N16 LIG     1     -21.161  11.955  37.886  0.00  0.00           N  
HETATM 4049  N16 LIG     1     -20.505  11.726  37.802  0.00  0.00           N  
HETATM 4050  N16 LIG     1     -20.505  11.726  37.802  0.00  0.00           N  
HETATM 4051  N16 LIG     1     -20.505  11.726  37.802  0.00  0.00           N  
HETATM 4052  N16 LIG     1     -25.753   9.340  17.149  0.00  0.00           N  
HETATM 4053  N16 LIG     1     -19.837  11.392  37.745  0.00  0.00           N  
HETATM 4054  N16 LIG     1     -19.498  11.229  37.737  0.00  0.00           N  
HETATM 4055  N16 LIG     1     -13.720  53.640  55.934  0.00  0.00           N  
HETATM 4056  N16 LIG     1     -13.672  53.320  55.934  0.00  0.00           N  
HETATM 4057  N16 LIG     1     -13.664  53.320  55.951  0.00  0.00           N  
HETATM 4058  N16 LIG     1     -13.698  53.302  55.880  0.00  0.00           N  
HETATM 4059  N16 LIG     1     -13.701  53.663  55.881  0.00  0.00           N  
HETATM 4060  N16 LIG     1     -13.480  53.351  56.474  0.00  0.00           N  
HETATM 4061  N16 LIG     1     -13.394  53.549  57.284  0.00  0.00           N  
HETATM 4062  N16 LIG     1     -13.772  53.630  55.739  0.00  0.00           N  
HETATM 4063  N16 LIG     1     -27.128   8.810  15.411  0.00  0.00           N  
HETATM 4064  N16 LIG     1      -8.047  -9.285  77.522  0.00  0.00           N  
HETATM 4065  N16 LIG     1      -8.047  -9.285  77.522  0.00  0.00           N  
HETATM 4066  N16 LIG     1      -8.047  -9.285  77.522  0.00  0.00           N  
HETATM 4067  N16 LIG     1      -7.947  -9.265  77.558  0.00  0.00           N  
HETATM 4068  N16 LIG     1      -7.947  -9.265  77.558  0.00  0.00           N  
HETATM 4069  N16 LIG     1      -7.947  -9.265  77.558  0.00  0.00           N  
HETATM 4070  N16 LIG     1      -7.968  -9.250  77.545  0.00  0.00           N  
HETATM 4071  N16 LIG     1      -7.968  -9.250  77.545  0.00  0.00           N  
HETATM 4072  N16 LIG     1     -22.900  23.919  53.307  0.00  0.00           N  
HETATM 4073  N16 LIG     1     -23.355  24.237  52.713  0.00  0.00           N  
HETATM 4074  N16 LIG     1     -27.176   9.028  18.830  0.00  0.00           N  
HETATM 4075  N16 LIG     1     -23.110  23.945  53.072  0.00  0.00           N  
HETATM 4076  N16 LIG     1     -23.029  24.927  54.926  0.00  0.00           N  
HETATM 4077  N16 LIG     1     -23.029  24.927  54.926  0.00  0.00           N  
HETATM 4078  N16 LIG     1     -23.030  24.982  55.067  0.00  0.00           N  
HETATM 4079  N16 LIG     1     -22.962  24.944  55.140  0.00  0.00           N  
HETATM 4080  N16 LIG     1     -22.244  23.917  53.763  0.00  0.00           N  
HETATM 4081  N16 LIG     1     -22.380  23.538  53.481  0.00  0.00           N  
HETATM 4082  N16 LIG     1     -23.015  23.759  53.194  0.00  0.00           N  
HETATM 4083  N16 LIG     1     -22.598  23.522  53.070  0.00  0.00           N  
HETATM 4084  N16 LIG     1     -23.150  23.819  53.213  0.00  0.00           N  
HETATM 4085  N16 LIG     1     -27.517   9.617  20.388  0.00  0.00           N  
HETATM 4086  N16 LIG     1     -23.974  36.456  59.855  0.00  0.00           N  
HETATM 4087  N16 LIG     1     -23.974  36.456  59.855  0.00  0.00           N  
HETATM 4088  N16 LIG     1     -23.975  36.469  59.860  0.00  0.00           N  
HETATM 4089  N16 LIG     1     -23.975  36.469  59.860  0.00  0.00           N  
HETATM 4090  N16 LIG     1     -24.051  36.353  59.763  0.00  0.00           N  
HETATM 4091  N16 LIG     1     -24.051  36.353  59.763  0.00  0.00           N  
HETATM 4092  N16 LIG     1     -24.051  36.353  59.763  0.00  0.00           N  
HETATM 4093  N16 LIG     1     -24.051  36.353  59.763  0.00  0.00           N  
HETATM 4094  N16 LIG     1      -4.075  38.428  54.350  0.00  0.00           N  
HETATM 4095  N16 LIG     1      -4.058  38.525  54.393  0.00  0.00           N  
HETATM 4096  N16 LIG     1     -26.872   9.843  18.700  0.00  0.00           N  
HETATM 4097  C17 LIG     1     -27.224   9.147  16.567  0.00  0.00           C  
HETATM 4098  C17 LIG     1      -5.408  38.443  54.146  0.00  0.00           C  
HETATM 4099  C17 LIG     1      -5.408  38.443  54.146  0.00  0.00           C  
HETATM 4100  C17 LIG     1      -5.408  38.443  54.146  0.00  0.00           C  
HETATM 4101  C17 LIG     1      -5.383  38.432  54.142  0.00  0.00           C  
HETATM 4102  C17 LIG     1      -5.383  38.432  54.142  0.00  0.00           C  
HETATM 4103  C17 LIG     1      -5.383  38.432  54.142  0.00  0.00           C  
HETATM 4104  C17 LIG     1     -42.210  -3.533  15.759  0.00  0.00           C  
HETATM 4105  C17 LIG     1     -42.210  -3.533  15.759  0.00  0.00           C  
HETATM 4106  C17 LIG     1     -42.210  -3.533  15.759  0.00  0.00           C  
HETATM 4107  C17 LIG     1     -42.322  -3.528  15.674  0.00  0.00           C  
HETATM 4108  C17 LIG     1     -28.539   9.779  20.847  0.00  0.00           C  
HETATM 4109  C17 LIG     1     -42.322  -3.528  15.674  0.00  0.00           C  
HETATM 4110  C17 LIG     1     -42.291  -3.383  15.539  0.00  0.00           C  
HETATM 4111  C17 LIG     1     -42.291  -3.383  15.539  0.00  0.00           C  
HETATM 4112  C17 LIG     1     -42.291  -3.383  15.539  0.00  0.00           C  
HETATM 4113  C17 LIG     1     -14.402  25.029  57.005  0.00  0.00           C  
HETATM 4114  C17 LIG     1     -14.458  25.090  56.973  0.00  0.00           C  
HETATM 4115  C17 LIG     1     -14.409  25.072  57.044  0.00  0.00           C  
HETATM 4116  C17 LIG     1     -14.328  24.914  56.878  0.00  0.00           C  
HETATM 4117  C17 LIG     1     -14.302  24.952  56.875  0.00  0.00           C  
HETATM 4118  C17 LIG     1     -13.481  23.493  56.736  0.00  0.00           C  
HETATM 4119  C17 LIG     1     -28.749   9.536  20.302  0.00  0.00           C  
HETATM 4120  C17 LIG     1     -15.256  24.330  56.607  0.00  0.00           C  
HETATM 4121  C17 LIG     1     -13.946  23.586  57.291  0.00  0.00           C  
HETATM 4122  C17 LIG     1     -20.676  13.086  38.418  0.00  0.00           C  
HETATM 4123  C17 LIG     1     -20.676  13.086  38.418  0.00  0.00           C  
HETATM 4124  C17 LIG     1     -20.660  13.206  38.491  0.00  0.00           C  
HETATM 4125  C17 LIG     1     -20.660  13.206  38.491  0.00  0.00           C  
HETATM 4126  C17 LIG     1     -20.660  13.206  38.491  0.00  0.00           C  
HETATM 4127  C17 LIG     1     -20.733  13.116  38.455  0.00  0.00           C  
HETATM 4128  C17 LIG     1     -20.733  13.116  38.455  0.00  0.00           C  
HETATM 4129  C17 LIG     1     -20.733  13.116  38.455  0.00  0.00           C  
HETATM 4130  C17 LIG     1     -28.704   9.772  21.104  0.00  0.00           C  
HETATM 4131  C17 LIG     1     -43.562  -1.502  41.127  0.00  0.00           C  
HETATM 4132  C17 LIG     1     -43.562  -1.502  41.127  0.00  0.00           C  
HETATM 4133  C17 LIG     1     -43.562  -1.502  41.127  0.00  0.00           C  
HETATM 4134  C17 LIG     1     -43.611   0.318  40.732  0.00  0.00           C  
HETATM 4135  C17 LIG     1     -43.611   0.318  40.732  0.00  0.00           C  
HETATM 4136  C17 LIG     1     -43.665   0.444  40.719  0.00  0.00           C  
HETATM 4137  C17 LIG     1     -43.665   0.444  40.719  0.00  0.00           C  
HETATM 4138  C17 LIG     1     -43.665   0.444  40.719  0.00  0.00           C  
HETATM 4139  C17 LIG     1     -36.975  19.627  35.266  0.00  0.00           C  
HETATM 4140  C17 LIG     1     -37.225  20.898  36.424  0.00  0.00           C  
HETATM 4141  C17 LIG     1     -27.065   8.966  18.835  0.00  0.00           C  
HETATM 4142  C17 LIG     1     -36.377  21.703  34.037  0.00  0.00           C  
HETATM 4143  C17 LIG     1     -37.160  20.936  36.259  0.00  0.00           C  
HETATM 4144  C17 LIG     1     -36.502  20.726  35.584  0.00  0.00           C  
HETATM 4145  C17 LIG     1     -37.029  19.894  35.357  0.00  0.00           C  
HETATM 4146  C17 LIG     1     -37.019  19.828  35.330  0.00  0.00           C  
HETATM 4147  C17 LIG     1     -36.788  19.851  35.478  0.00  0.00           C  
HETATM 4148  C17 LIG     1     -21.482  10.790  32.672  0.00  0.00           C  
HETATM 4149  C17 LIG     1     -21.476  10.780  32.715  0.00  0.00           C  
HETATM 4150  C17 LIG     1     -21.356  11.017  32.636  0.00  0.00           C  
HETATM 4151  C17 LIG     1     -21.508  10.824  32.853  0.00  0.00           C  
HETATM 4152  C17 LIG     1     -27.062   8.965  18.836  0.00  0.00           C  
HETATM 4153  C17 LIG     1     -20.765  10.794  33.784  0.00  0.00           C  
HETATM 4154  C17 LIG     1     -21.521  10.867  32.731  0.00  0.00           C  
HETATM 4155  C17 LIG     1     -21.368  10.606  32.549  0.00  0.00           C  
HETATM 4156  C17 LIG     1     -21.515  10.872  32.794  0.00  0.00           C  
HETATM 4157  C17 LIG     1     -19.834  10.971  37.529  0.00  0.00           C  
HETATM 4158  C17 LIG     1     -19.838  10.975  37.531  0.00  0.00           C  
HETATM 4159  C17 LIG     1     -19.836  10.981  37.534  0.00  0.00           C  
HETATM 4160  C17 LIG     1     -19.770  10.683  37.192  0.00  0.00           C  
HETATM 4161  C17 LIG     1     -19.768  10.955  37.530  0.00  0.00           C  
HETATM 4162  C17 LIG     1     -19.635  10.559  36.855  0.00  0.00           C  
HETATM 4163  C17 LIG     1     -26.479   8.700  18.583  0.00  0.00           C  
HETATM 4164  C17 LIG     1     -19.712  11.098  37.539  0.00  0.00           C  
HETATM 4165  C17 LIG     1     -19.762  10.990  37.556  0.00  0.00           C  
HETATM 4166  C17 LIG     1     -36.008  20.235  29.758  0.00  0.00           C  
HETATM 4167  C17 LIG     1     -36.008  20.235  29.758  0.00  0.00           C  
HETATM 4168  C17 LIG     1     -35.921  20.293  29.875  0.00  0.00           C  
HETATM 4169  C17 LIG     1     -35.921  20.293  29.875  0.00  0.00           C  
HETATM 4170  C17 LIG     1     -35.921  20.293  29.875  0.00  0.00           C  
HETATM 4171  C17 LIG     1     -35.921  20.293  29.875  0.00  0.00           C  
HETATM 4172  C17 LIG     1     -35.580  20.549  29.826  0.00  0.00           C  
HETATM 4173  C17 LIG     1     -35.580  20.549  29.826  0.00  0.00           C  
HETATM 4174  C17 LIG     1     -31.510   7.713  19.715  0.00  0.00           C  
HETATM 4175  C17 LIG     1     -19.122  13.785  38.613  0.00  0.00           C  
HETATM 4176  C17 LIG     1     -19.365  13.980  38.777  0.00  0.00           C  
HETATM 4177  C17 LIG     1     -19.752  15.074  38.771  0.00  0.00           C  
HETATM 4178  C17 LIG     1     -20.981  14.327  40.017  0.00  0.00           C  
HETATM 4179  C17 LIG     1     -20.234  14.475  39.835  0.00  0.00           C  
HETATM 4180  C17 LIG     1     -19.005  14.040  39.091  0.00  0.00           C  
HETATM 4181  C17 LIG     1     -20.641  14.785  38.198  0.00  0.00           C  
HETATM 4182  C17 LIG     1     -20.631  14.776  38.196  0.00  0.00           C  
HETATM 4183  C17 LIG     1     -18.691  26.895  58.243  0.00  0.00           C  
HETATM 4184  C17 LIG     1     -18.657  26.824  57.944  0.00  0.00           C  
HETATM 4185  C17 LIG     1     -31.458   7.736  19.762  0.00  0.00           C  
HETATM 4186  C17 LIG     1     -18.666  26.817  57.920  0.00  0.00           C  
HETATM 4187  C17 LIG     1     -18.558  26.882  58.251  0.00  0.00           C  
HETATM 4188  C17 LIG     1     -17.779  27.184  58.228  0.00  0.00           C  
HETATM 4189  C17 LIG     1     -17.768  27.061  58.015  0.00  0.00           C  
HETATM 4190  C17 LIG     1     -17.649  27.222  58.224  0.00  0.00           C  
HETATM 4191  C17 LIG     1     -18.575  27.057  58.525  0.00  0.00           C  
HETATM 4192  C17 LIG     1     -10.929 -10.953  78.873  0.00  0.00           C  
HETATM 4193  C17 LIG     1     -10.929 -10.953  78.873  0.00  0.00           C  
HETATM 4194  C17 LIG     1     -10.929 -10.953  78.873  0.00  0.00           C  
HETATM 4195  C17 LIG     1     -10.925 -10.954  78.880  0.00  0.00           C  
HETATM 4196  C17 LIG     1     -31.595   7.674  19.664  0.00  0.00           C  
HETATM 4197  C17 LIG     1     -10.925 -10.954  78.880  0.00  0.00           C  
HETATM 4198  C17 LIG     1     -10.918 -10.955  78.893  0.00  0.00           C  
HETATM 4199  C17 LIG     1     -10.918 -10.955  78.893  0.00  0.00           C  
HETATM 4200  C17 LIG     1     -10.918 -10.955  78.893  0.00  0.00           C  
HETATM 4201  C17 LIG     1     -16.130  26.575  56.850  0.00  0.00           C  
HETATM 4202  C17 LIG     1     -17.016  26.588  57.701  0.00  0.00           C  
HETATM 4203  C17 LIG     1     -23.455  25.795  54.284  0.00  0.00           C  
HETATM 4204  C17 LIG     1     -23.404  25.723  54.398  0.00  0.00           C  
HETATM 4205  C17 LIG     1     -23.560  26.074  54.162  0.00  0.00           C  
HETATM 4206  C17 LIG     1     -23.639  26.147  53.962  0.00  0.00           C  
HETATM 4207  C17 LIG     1     -31.882   7.714  19.584  0.00  0.00           C  
HETATM 4208  C17 LIG     1     -28.278   8.148  15.819  0.00  0.00           C  
HETATM 4209  C17 LIG     1     -23.730  26.182  53.765  0.00  0.00           C  
HETATM 4210  C17 LIG     1     -24.299  26.446  53.111  0.00  0.00           C  
HETATM 4211  C17 LIG     1     -24.245  26.526  53.261  0.00  0.00           C  
HETATM 4212  C17 LIG     1     -24.232  26.450  53.247  0.00  0.00           C  
HETATM 4213  C17 LIG     1     -19.406  20.811  58.421  0.00  0.00           C  
HETATM 4214  C17 LIG     1     -20.747  21.164  56.478  0.00  0.00           C  
HETATM 4215  C17 LIG     1     -20.714  20.970  56.355  0.00  0.00           C  
HETATM 4216  C17 LIG     1      -6.055  -9.284  78.270  0.00  0.00           C  
HETATM 4217  C17 LIG     1      -6.052  -9.288  78.276  0.00  0.00           C  
HETATM 4218  C17 LIG     1      -6.042  -9.314  78.327  0.00  0.00           C  
HETATM 4219  C17 LIG     1     -31.611   7.764  19.558  0.00  0.00           C  
HETATM 4220  C17 LIG     1      -5.763  -8.979  77.848  0.00  0.00           C  
HETATM 4221  C17 LIG     1      -5.857  -8.913  77.752  0.00  0.00           C  
HETATM 4222  C17 LIG     1      -5.899  -8.558  77.525  0.00  0.00           C  
HETATM 4223  C17 LIG     1      -5.870  -9.107  77.950  0.00  0.00           C  
HETATM 4224  C17 LIG     1      -5.998  -9.300  78.096  0.00  0.00           C  
HETATM 4225  C17 LIG     1     -18.111  23.342  56.053  0.00  0.00           C  
HETATM 4226  C17 LIG     1     -18.024  23.270  56.074  0.00  0.00           C  
HETATM 4227  C17 LIG     1     -17.855  23.084  56.077  0.00  0.00           C  
HETATM 4228  C17 LIG     1     -18.806  23.420  55.886  0.00  0.00           C  
HETATM 4229  C17 LIG     1     -18.752  23.296  55.876  0.00  0.00           C  
HETATM 4230  C17 LIG     1     -34.583  25.565  16.165  0.00  0.00           C  
HETATM 4231  C17 LIG     1     -22.199  23.407  53.747  0.00  0.00           C  
HETATM 4232  C17 LIG     1     -22.199  23.407  53.747  0.00  0.00           C  
HETATM 4233  C17 LIG     1     -22.160  23.279  53.772  0.00  0.00           C  
HETATM 4234  C17 LIG     1     -22.160  23.279  53.772  0.00  0.00           C  
HETATM 4235  C17 LIG     1     -22.160  23.279  53.772  0.00  0.00           C  
HETATM 4236  C17 LIG     1     -22.007  22.586  53.660  0.00  0.00           C  
HETATM 4237  C17 LIG     1     -22.007  22.586  53.660  0.00  0.00           C  
HETATM 4238  C17 LIG     1     -22.007  22.586  53.660  0.00  0.00           C  
HETATM 4239  C17 LIG     1     -20.211  22.218  56.754  0.00  0.00           C  
HETATM 4240  C17 LIG     1     -20.881  22.483  56.869  0.00  0.00           C  
HETATM 4241  C17 LIG     1     -34.567  25.464  16.191  0.00  0.00           C  
HETATM 4242  C17 LIG     1     -20.729  21.930  56.861  0.00  0.00           C  
HETATM 4243  C17 LIG     1     -16.118  25.944  56.921  0.00  0.00           C  
HETATM 4244  C17 LIG     1     -16.268  26.165  56.983  0.00  0.00           C  
HETATM 4245  C17 LIG     1     -19.386  20.219  54.320  0.00  0.00           C  
HETATM 4246  C17 LIG     1     -20.071  20.647  55.050  0.00  0.00           C  
HETATM 4247  C17 LIG     1     -19.376  19.973  57.047  0.00  0.00           C  
HETATM 4248  C17 LIG     1     -17.952  20.125  55.309  0.00  0.00           C  
HETATM 4249  C17 LIG     1     -18.080  20.133  55.305  0.00  0.00           C  
HETATM 4250  C17 LIG     1     -31.291   7.923  19.608  0.00  0.00           C  
HETATM 4251  C17 LIG     1     -31.636   8.081  19.622  0.00  0.00           C  
HETATM 4252  C17 LIG     1     -34.558  25.602  16.113  0.00  0.00           C  
HETATM 4253  C17 LIG     1     -31.247   7.901  19.642  0.00  0.00           C  
HETATM 4254  C17 LIG     1     -21.830  24.745  56.658  0.00  0.00           C  
HETATM 4255  C17 LIG     1     -21.830  24.745  56.658  0.00  0.00           C  
HETATM 4256  C17 LIG     1     -21.828  24.734  56.588  0.00  0.00           C  
HETATM 4257  C17 LIG     1     -21.799  24.751  56.674  0.00  0.00           C  
HETATM 4258  C17 LIG     1     -19.496  14.408  30.104  0.00  0.00           C  
HETATM 4259  C17 LIG     1     -19.509  14.431  30.106  0.00  0.00           C  
HETATM 4260  C17 LIG     1     -19.359  14.074  30.377  0.00  0.00           C  
HETATM 4261  C17 LIG     1     -19.510  14.455  30.164  0.00  0.00           C  
HETATM 4262  C17 LIG     1     -19.858  14.664  29.957  0.00  0.00           C  
HETATM 4263  C17 LIG     1     -34.595  27.208  15.737  0.00  0.00           C  
HETATM 4264  C17 LIG     1     -19.947  14.647  30.158  0.00  0.00           C  
HETATM 4265  C17 LIG     1     -19.960  14.667  30.167  0.00  0.00           C  
HETATM 4266  C17 LIG     1     -16.288  27.006  58.669  0.00  0.00           C  
HETATM 4267  C17 LIG     1     -15.235  25.307  57.562  0.00  0.00           C  
HETATM 4268  C17 LIG     1     -15.236  25.224  58.271  0.00  0.00           C  
HETATM 4269  C17 LIG     1     -15.587  25.655  57.452  0.00  0.00           C  
HETATM 4270  C17 LIG     1     -34.475  25.568  15.655  0.00  0.00           C  
HETATM 4271  C17 LIG     1     -34.475  25.567  15.655  0.00  0.00           C  
HETATM 4272  C17 LIG     1     -34.475  25.567  15.655  0.00  0.00           C  
HETATM 4273  C17 LIG     1     -34.490  25.387  16.012  0.00  0.00           C  
HETATM 4274  C17 LIG     1     -17.448  45.251  51.999  0.00  0.00           C  
HETATM 4275  C17 LIG     1     -28.188   7.909  14.991  0.00  0.00           C  
HETATM 4276  C17 LIG     1     -17.465  45.292  52.028  0.00  0.00           C  
HETATM 4277  C17 LIG     1     -17.514  45.221  52.056  0.00  0.00           C  
HETATM 4278  C17 LIG     1     -17.329  45.971  52.264  0.00  0.00           C  
HETATM 4279  C17 LIG     1     -17.341  45.825  52.281  0.00  0.00           C  
HETATM 4280  C17 LIG     1     -17.757  44.863  52.006  0.00  0.00           C  
HETATM 4281  C17 LIG     1     -17.613  44.942  51.990  0.00  0.00           C  
HETATM 4282  C17 LIG     1     -17.419  45.275  52.104  0.00  0.00           C  
HETATM 4283  C17 LIG     1     -16.899  13.917  30.198  0.00  0.00           C  
HETATM 4284  C17 LIG     1      -7.384 -13.598  80.861  0.00  0.00           C  
HETATM 4285  C17 LIG     1      -7.384 -13.598  80.861  0.00  0.00           C  
HETATM 4286  C17 LIG     1     -26.330   9.312  16.009  0.00  0.00           C  
HETATM 4287  C17 LIG     1      -7.382 -13.585  80.857  0.00  0.00           C  
HETATM 4288  C17 LIG     1      -7.382 -13.585  80.857  0.00  0.00           C  
HETATM 4289  C17 LIG     1      -7.382 -13.585  80.857  0.00  0.00           C  
HETATM 4290  C17 LIG     1      -7.382 -13.585  80.857  0.00  0.00           C  
HETATM 4291  C17 LIG     1      -7.382 -13.585  80.857  0.00  0.00           C  
HETATM 4292  C17 LIG     1      -7.345 -13.555  80.873  0.00  0.00           C  
HETATM 4293  C17 LIG     1     -44.752   1.413  40.736  0.00  0.00           C  
HETATM 4294  C17 LIG     1     -44.693   1.379  40.700  0.00  0.00           C  
HETATM 4295  C17 LIG     1     -44.855   1.417  40.862  0.00  0.00           C  
HETATM 4296  C17 LIG     1     -46.220   1.134  42.252  0.00  0.00           C  
HETATM 4297  C17 LIG     1     -27.153   9.504  16.584  0.00  0.00           C  
HETATM 4298  C17 LIG     1     -46.226   1.132  42.232  0.00  0.00           C  
HETATM 4299  C17 LIG     1     -44.805   1.257  40.649  0.00  0.00           C  
HETATM 4300  C17 LIG     1     -44.728   1.409  40.759  0.00  0.00           C  
HETATM 4301  C17 LIG     1     -46.552   0.921  41.470  0.00  0.00           C  
HETATM 4302  C17 LIG     1     -20.637  10.775  37.349  0.00  0.00           C  
HETATM 4303  C17 LIG     1     -20.642  10.770  37.364  0.00  0.00           C  
HETATM 4304  C17 LIG     1     -20.679  10.780  37.354  0.00  0.00           C  
HETATM 4305  C17 LIG     1     -19.981  10.683  37.073  0.00  0.00           C  
HETATM 4306  C17 LIG     1     -19.981  10.683  37.073  0.00  0.00           C  
HETATM 4307  C17 LIG     1     -19.981  10.683  37.073  0.00  0.00           C  
HETATM 4308  C17 LIG     1     -26.309   9.205  15.899  0.00  0.00           C  
HETATM 4309  C17 LIG     1     -19.276  10.586  36.782  0.00  0.00           C  
HETATM 4310  C17 LIG     1     -19.028  10.431  36.720  0.00  0.00           C  
HETATM 4311  C17 LIG     1     -14.965  53.704  56.522  0.00  0.00           C  
HETATM 4312  C17 LIG     1     -14.957  53.461  56.408  0.00  0.00           C  
HETATM 4313  C17 LIG     1     -14.949  53.465  56.425  0.00  0.00           C  
HETATM 4314  C17 LIG     1     -14.981  53.455  56.356  0.00  0.00           C  
HETATM 4315  C17 LIG     1     -14.932  53.712  56.496  0.00  0.00           C  
HETATM 4316  C17 LIG     1     -14.805  53.401  56.841  0.00  0.00           C  
HETATM 4317  C17 LIG     1     -14.738  53.845  57.237  0.00  0.00           C  
HETATM 4318  C17 LIG     1     -15.000  53.680  56.360  0.00  0.00           C  
HETATM 4319  C17 LIG     1     -28.041   7.895  14.939  0.00  0.00           C  
HETATM 4320  C17 LIG     1      -6.679  -9.293  77.647  0.00  0.00           C  
HETATM 4321  C17 LIG     1      -6.679  -9.293  77.647  0.00  0.00           C  
HETATM 4322  C17 LIG     1      -6.679  -9.293  77.647  0.00  0.00           C  
HETATM 4323  C17 LIG     1      -6.582  -9.345  77.702  0.00  0.00           C  
HETATM 4324  C17 LIG     1      -6.582  -9.345  77.702  0.00  0.00           C  
HETATM 4325  C17 LIG     1      -6.582  -9.345  77.702  0.00  0.00           C  
HETATM 4326  C17 LIG     1      -6.604  -9.343  77.686  0.00  0.00           C  
HETATM 4327  C17 LIG     1      -6.604  -9.343  77.686  0.00  0.00           C  
HETATM 4328  C17 LIG     1     -22.275  22.776  52.863  0.00  0.00           C  
HETATM 4329  C17 LIG     1     -22.819  23.100  52.153  0.00  0.00           C  
HETATM 4330  C17 LIG     1     -26.797   9.385  17.555  0.00  0.00           C  
HETATM 4331  C17 LIG     1     -22.472  22.810  52.622  0.00  0.00           C  
HETATM 4332  C17 LIG     1     -22.584  24.274  53.799  0.00  0.00           C  
HETATM 4333  C17 LIG     1     -22.584  24.274  53.799  0.00  0.00           C  
HETATM 4334  C17 LIG     1     -22.609  24.326  53.932  0.00  0.00           C  
HETATM 4335  C17 LIG     1     -22.549  24.256  54.021  0.00  0.00           C  
HETATM 4336  C17 LIG     1     -21.255  23.050  53.357  0.00  0.00           C  
HETATM 4337  C17 LIG     1     -21.453  22.562  53.192  0.00  0.00           C  
HETATM 4338  C17 LIG     1     -22.336  22.685  52.664  0.00  0.00           C  
HETATM 4339  C17 LIG     1     -21.635  22.677  52.564  0.00  0.00           C  
HETATM 4340  C17 LIG     1     -22.585  22.714  52.620  0.00  0.00           C  
HETATM 4341  C17 LIG     1     -28.689   9.780  21.097  0.00  0.00           C  
HETATM 4342  C17 LIG     1     -24.633  37.287  58.980  0.00  0.00           C  
HETATM 4343  C17 LIG     1     -24.633  37.287  58.980  0.00  0.00           C  
HETATM 4344  C17 LIG     1     -24.643  37.288  58.978  0.00  0.00           C  
HETATM 4345  C17 LIG     1     -24.643  37.288  58.978  0.00  0.00           C  
HETATM 4346  C17 LIG     1     -24.649  37.291  58.955  0.00  0.00           C  
HETATM 4347  C17 LIG     1     -24.649  37.291  58.955  0.00  0.00           C  
HETATM 4348  C17 LIG     1     -24.649  37.291  58.955  0.00  0.00           C  
HETATM 4349  C17 LIG     1     -24.649  37.291  58.955  0.00  0.00           C  
HETATM 4350  C17 LIG     1      -5.430  38.438  54.120  0.00  0.00           C  
HETATM 4351  C17 LIG     1      -5.408  38.443  54.146  0.00  0.00           C  
HETATM 4352  C17 LIG     1     -27.651   9.872  19.834  0.00  0.00           C  
HETATM 4353  O18 LIG     1     -26.724   9.081  15.456  0.00  0.00           O  
HETATM 4354  O18 LIG     1      -6.294  38.356  54.981  0.00  0.00           O  
HETATM 4355  O18 LIG     1      -6.294  38.356  54.981  0.00  0.00           O  
HETATM 4356  O18 LIG     1      -6.294  38.356  54.981  0.00  0.00           O  
HETATM 4357  O18 LIG     1      -6.274  38.339  54.973  0.00  0.00           O  
HETATM 4358  O18 LIG     1      -6.274  38.339  54.973  0.00  0.00           O  
HETATM 4359  O18 LIG     1      -6.274  38.339  54.973  0.00  0.00           O  
HETATM 4360  O18 LIG     1     -42.951  -3.993  16.614  0.00  0.00           O  
HETATM 4361  O18 LIG     1     -42.951  -3.993  16.614  0.00  0.00           O  
HETATM 4362  O18 LIG     1     -42.951  -3.993  16.614  0.00  0.00           O  
HETATM 4363  O18 LIG     1     -43.134  -3.956  16.478  0.00  0.00           O  
HETATM 4364  O18 LIG     1     -28.840   9.993  22.010  0.00  0.00           O  
HETATM 4365  O18 LIG     1     -43.134  -3.956  16.478  0.00  0.00           O  
HETATM 4366  O18 LIG     1     -43.142  -3.747  16.334  0.00  0.00           O  
HETATM 4367  O18 LIG     1     -43.142  -3.747  16.334  0.00  0.00           O  
HETATM 4368  O18 LIG     1     -43.142  -3.747  16.334  0.00  0.00           O  
HETATM 4369  O18 LIG     1     -13.267  25.102  56.564  0.00  0.00           O  
HETATM 4370  O18 LIG     1     -13.334  25.117  56.497  0.00  0.00           O  
HETATM 4371  O18 LIG     1     -13.306  25.017  56.524  0.00  0.00           O  
HETATM 4372  O18 LIG     1     -13.189  25.184  56.535  0.00  0.00           O  
HETATM 4373  O18 LIG     1     -13.163  25.199  56.511  0.00  0.00           O  
HETATM 4374  O18 LIG     1     -12.630  22.799  56.201  0.00  0.00           O  
HETATM 4375  O18 LIG     1     -29.051   9.723  21.469  0.00  0.00           O  
HETATM 4376  O18 LIG     1     -14.103  24.466  56.235  0.00  0.00           O  
HETATM 4377  O18 LIG     1     -13.030  22.938  56.810  0.00  0.00           O  
HETATM 4378  O18 LIG     1     -19.958  13.160  39.402  0.00  0.00           O  
HETATM 4379  O18 LIG     1     -19.958  13.160  39.402  0.00  0.00           O  
HETATM 4380  O18 LIG     1     -19.963  13.346  39.482  0.00  0.00           O  
HETATM 4381  O18 LIG     1     -19.963  13.346  39.482  0.00  0.00           O  
HETATM 4382  O18 LIG     1     -19.963  13.346  39.482  0.00  0.00           O  
HETATM 4383  O18 LIG     1     -20.036  13.204  39.454  0.00  0.00           O  
HETATM 4384  O18 LIG     1     -20.036  13.204  39.454  0.00  0.00           O  
HETATM 4385  O18 LIG     1     -20.036  13.204  39.454  0.00  0.00           O  
HETATM 4386  O18 LIG     1     -28.835  10.119  22.266  0.00  0.00           O  
HETATM 4387  O18 LIG     1     -43.275  -2.548  41.689  0.00  0.00           O  
HETATM 4388  O18 LIG     1     -43.275  -2.548  41.689  0.00  0.00           O  
HETATM 4389  O18 LIG     1     -43.275  -2.548  41.689  0.00  0.00           O  
HETATM 4390  O18 LIG     1     -43.243  -0.424  41.630  0.00  0.00           O  
HETATM 4391  O18 LIG     1     -43.243  -0.424  41.630  0.00  0.00           O  
HETATM 4392  O18 LIG     1     -43.333  -0.289  41.637  0.00  0.00           O  
HETATM 4393  O18 LIG     1     -43.333  -0.289  41.637  0.00  0.00           O  
HETATM 4394  O18 LIG     1     -43.333  -0.289  41.637  0.00  0.00           O  
HETATM 4395  O18 LIG     1     -37.602  19.698  34.222  0.00  0.00           O  
HETATM 4396  O18 LIG     1     -37.964  21.344  35.562  0.00  0.00           O  
HETATM 4397  O18 LIG     1     -26.133   8.638  19.550  0.00  0.00           O  
HETATM 4398  O18 LIG     1     -36.612  22.470  33.114  0.00  0.00           O  
HETATM 4399  O18 LIG     1     -37.740  21.331  35.261  0.00  0.00           O  
HETATM 4400  O18 LIG     1     -37.007  21.105  34.541  0.00  0.00           O  
HETATM 4401  O18 LIG     1     -37.702  20.045  34.351  0.00  0.00           O  
HETATM 4402  O18 LIG     1     -37.700  19.955  34.326  0.00  0.00           O  
HETATM 4403  O18 LIG     1     -37.307  19.909  34.374  0.00  0.00           O  
HETATM 4404  O18 LIG     1     -21.742  10.302  31.585  0.00  0.00           O  
HETATM 4405  O18 LIG     1     -21.807  10.175  31.709  0.00  0.00           O  
HETATM 4406  O18 LIG     1     -21.430  10.751  31.447  0.00  0.00           O  
HETATM 4407  O18 LIG     1     -21.773  10.304  31.781  0.00  0.00           O  
HETATM 4408  O18 LIG     1     -26.130   8.636  19.550  0.00  0.00           O  
HETATM 4409  O18 LIG     1     -20.459  10.080  32.844  0.00  0.00           O  
HETATM 4410  O18 LIG     1     -21.799  10.400  31.640  0.00  0.00           O  
HETATM 4411  O18 LIG     1     -21.578  10.117  31.453  0.00  0.00           O  
HETATM 4412  O18 LIG     1     -21.823  10.399  31.710  0.00  0.00           O  
HETATM 4413  O18 LIG     1     -19.349  10.829  38.639  0.00  0.00           O  
HETATM 4414  O18 LIG     1     -19.350  10.834  38.640  0.00  0.00           O  
HETATM 4415  O18 LIG     1     -19.347  10.841  38.642  0.00  0.00           O  
HETATM 4416  O18 LIG     1     -19.448  10.444  38.345  0.00  0.00           O  
HETATM 4417  O18 LIG     1     -19.240  10.820  38.622  0.00  0.00           O  
HETATM 4418  O18 LIG     1     -19.386  10.250  38.009  0.00  0.00           O  
HETATM 4419  O18 LIG     1     -25.553   8.382  19.301  0.00  0.00           O  
HETATM 4420  O18 LIG     1     -19.184  11.030  38.636  0.00  0.00           O  
HETATM 4421  O18 LIG     1     -19.255  10.920  38.664  0.00  0.00           O  
HETATM 4422  O18 LIG     1     -35.269  20.370  28.797  0.00  0.00           O  
HETATM 4423  O18 LIG     1     -35.269  20.370  28.797  0.00  0.00           O  
HETATM 4424  O18 LIG     1     -35.166  20.444  28.929  0.00  0.00           O  
HETATM 4425  O18 LIG     1     -35.166  20.444  28.929  0.00  0.00           O  
HETATM 4426  O18 LIG     1     -35.166  20.444  28.929  0.00  0.00           O  
HETATM 4427  O18 LIG     1     -35.166  20.444  28.929  0.00  0.00           O  
HETATM 4428  O18 LIG     1     -34.782  20.754  28.926  0.00  0.00           O  
HETATM 4429  O18 LIG     1     -34.782  20.754  28.926  0.00  0.00           O  
HETATM 4430  O18 LIG     1     -32.328   7.029  20.307  0.00  0.00           O  
HETATM 4431  O18 LIG     1     -18.217  14.371  39.185  0.00  0.00           O  
HETATM 4432  O18 LIG     1     -18.529  14.626  39.388  0.00  0.00           O  
HETATM 4433  O18 LIG     1     -19.339  16.151  39.171  0.00  0.00           O  
HETATM 4434  O18 LIG     1     -20.992  15.140  40.925  0.00  0.00           O  
HETATM 4435  O18 LIG     1     -19.930  15.324  40.659  0.00  0.00           O  
HETATM 4436  O18 LIG     1     -18.248  14.786  39.692  0.00  0.00           O  
HETATM 4437  O18 LIG     1     -20.097  15.757  38.698  0.00  0.00           O  
HETATM 4438  O18 LIG     1     -20.097  15.760  38.680  0.00  0.00           O  
HETATM 4439  O18 LIG     1     -19.790  27.359  58.499  0.00  0.00           O  
HETATM 4440  O18 LIG     1     -19.793  27.258  58.039  0.00  0.00           O  
HETATM 4441  O18 LIG     1     -32.365   7.060  20.217  0.00  0.00           O  
HETATM 4442  O18 LIG     1     -19.803  27.250  58.007  0.00  0.00           O  
HETATM 4443  O18 LIG     1     -19.576  27.460  58.596  0.00  0.00           O  
HETATM 4444  O18 LIG     1     -18.628  27.981  58.593  0.00  0.00           O  
HETATM 4445  O18 LIG     1     -18.625  27.876  58.313  0.00  0.00           O  
HETATM 4446  O18 LIG     1     -18.470  28.045  58.594  0.00  0.00           O  
HETATM 4447  O18 LIG     1     -19.606  27.597  58.891  0.00  0.00           O  
HETATM 4448  O18 LIG     1     -11.912 -10.756  78.177  0.00  0.00           O  
HETATM 4449  O18 LIG     1     -11.912 -10.756  78.177  0.00  0.00           O  
HETATM 4450  O18 LIG     1     -11.912 -10.756  78.177  0.00  0.00           O  
HETATM 4451  O18 LIG     1     -11.910 -10.769  78.184  0.00  0.00           O  
HETATM 4452  O18 LIG     1     -32.354   6.985  20.324  0.00  0.00           O  
HETATM 4453  O18 LIG     1     -11.910 -10.769  78.184  0.00  0.00           O  
HETATM 4454  O18 LIG     1     -11.905 -10.775  78.197  0.00  0.00           O  
HETATM 4455  O18 LIG     1     -11.905 -10.775  78.197  0.00  0.00           O  
HETATM 4456  O18 LIG     1     -11.905 -10.775  78.197  0.00  0.00           O  
HETATM 4457  O18 LIG     1     -15.126  26.347  56.197  0.00  0.00           O  
HETATM 4458  O18 LIG     1     -15.970  26.776  57.099  0.00  0.00           O  
HETATM 4459  O18 LIG     1     -23.991  26.881  54.138  0.00  0.00           O  
HETATM 4460  O18 LIG     1     -23.948  26.805  54.250  0.00  0.00           O  
HETATM 4461  O18 LIG     1     -24.053  27.188  54.089  0.00  0.00           O  
HETATM 4462  O18 LIG     1     -24.153  27.251  53.880  0.00  0.00           O  
HETATM 4463  O18 LIG     1     -32.650   7.049  20.260  0.00  0.00           O  
HETATM 4464  O18 LIG     1     -28.362   7.761  14.665  0.00  0.00           O  
HETATM 4465  O18 LIG     1     -24.274  27.262  53.600  0.00  0.00           O  
HETATM 4466  O18 LIG     1     -24.892  27.505  52.983  0.00  0.00           O  
HETATM 4467  O18 LIG     1     -24.817  27.593  53.105  0.00  0.00           O  
HETATM 4468  O18 LIG     1     -24.817  27.507  53.073  0.00  0.00           O  
HETATM 4469  O18 LIG     1     -18.773  20.016  59.093  0.00  0.00           O  
HETATM 4470  O18 LIG     1     -20.405  20.007  56.296  0.00  0.00           O  
HETATM 4471  O18 LIG     1     -20.328  19.820  56.227  0.00  0.00           O  
HETATM 4472  O18 LIG     1      -5.011  -8.963  77.725  0.00  0.00           O  
HETATM 4473  O18 LIG     1      -5.007  -8.968  77.733  0.00  0.00           O  
HETATM 4474  O18 LIG     1      -4.985  -9.003  77.802  0.00  0.00           O  
HETATM 4475  O18 LIG     1     -32.401   7.098  20.207  0.00  0.00           O  
HETATM 4476  O18 LIG     1      -4.847  -8.595  77.138  0.00  0.00           O  
HETATM 4477  O18 LIG     1      -4.983  -8.516  76.999  0.00  0.00           O  
HETATM 4478  O18 LIG     1      -5.141  -7.961  76.777  0.00  0.00           O  
HETATM 4479  O18 LIG     1      -4.907  -8.746  77.292  0.00  0.00           O  
HETATM 4480  O18 LIG     1      -4.995  -8.959  77.490  0.00  0.00           O  
HETATM 4481  O18 LIG     1     -18.804  22.748  55.243  0.00  0.00           O  
HETATM 4482  O18 LIG     1     -18.695  22.642  55.271  0.00  0.00           O  
HETATM 4483  O18 LIG     1     -18.488  22.406  55.285  0.00  0.00           O  
HETATM 4484  O18 LIG     1     -19.805  23.148  55.240  0.00  0.00           O  
HETATM 4485  O18 LIG     1     -19.723  22.966  55.215  0.00  0.00           O  
HETATM 4486  O18 LIG     1     -34.878  26.639  16.663  0.00  0.00           O  
HETATM 4487  O18 LIG     1     -23.120  24.167  53.496  0.00  0.00           O  
HETATM 4488  O18 LIG     1     -23.120  24.167  53.496  0.00  0.00           O  
HETATM 4489  O18 LIG     1     -23.101  24.009  53.510  0.00  0.00           O  
HETATM 4490  O18 LIG     1     -23.101  24.009  53.510  0.00  0.00           O  
HETATM 4491  O18 LIG     1     -23.101  24.009  53.510  0.00  0.00           O  
HETATM 4492  O18 LIG     1     -23.021  23.158  53.291  0.00  0.00           O  
HETATM 4493  O18 LIG     1     -23.021  23.158  53.291  0.00  0.00           O  
HETATM 4494  O18 LIG     1     -23.021  23.158  53.291  0.00  0.00           O  
HETATM 4495  O18 LIG     1     -20.922  21.373  56.233  0.00  0.00           O  
HETATM 4496  O18 LIG     1     -21.623  21.638  56.400  0.00  0.00           O  
HETATM 4497  O18 LIG     1     -34.879  26.514  16.728  0.00  0.00           O  
HETATM 4498  O18 LIG     1     -21.495  21.070  56.457  0.00  0.00           O  
HETATM 4499  O18 LIG     1     -15.201  26.366  56.239  0.00  0.00           O  
HETATM 4500  O18 LIG     1     -15.386  26.526  56.220  0.00  0.00           O  
HETATM 4501  O18 LIG     1     -18.623  19.275  54.438  0.00  0.00           O  
HETATM 4502  O18 LIG     1     -19.424  19.617  55.164  0.00  0.00           O  
HETATM 4503  O18 LIG     1     -18.735  19.152  57.683  0.00  0.00           O  
HETATM 4504  O18 LIG     1     -17.009  19.408  55.601  0.00  0.00           O  
HETATM 4505  O18 LIG     1     -17.146  19.375  55.510  0.00  0.00           O  
HETATM 4506  O18 LIG     1     -32.365   7.347  19.636  0.00  0.00           O  
HETATM 4507  O18 LIG     1     -32.752   7.589  19.602  0.00  0.00           O  
HETATM 4508  O18 LIG     1     -34.836  26.683  16.606  0.00  0.00           O  
HETATM 4509  O18 LIG     1     -32.282   7.264  19.550  0.00  0.00           O  
HETATM 4510  O18 LIG     1     -22.344  24.575  55.564  0.00  0.00           O  
HETATM 4511  O18 LIG     1     -22.344  24.575  55.564  0.00  0.00           O  
HETATM 4512  O18 LIG     1     -22.341  24.566  55.493  0.00  0.00           O  
HETATM 4513  O18 LIG     1     -22.302  24.566  55.578  0.00  0.00           O  
HETATM 4514  O18 LIG     1     -19.062  15.436  29.610  0.00  0.00           O  
HETATM 4515  O18 LIG     1     -19.080  15.463  29.615  0.00  0.00           O  
HETATM 4516  O18 LIG     1     -18.940  15.092  29.853  0.00  0.00           O  
HETATM 4517  O18 LIG     1     -19.082  15.494  29.690  0.00  0.00           O  
HETATM 4518  O18 LIG     1     -19.550  15.719  29.426  0.00  0.00           O  
HETATM 4519  O18 LIG     1     -34.709  28.424  15.748  0.00  0.00           O  
HETATM 4520  O18 LIG     1     -19.671  15.573  29.412  0.00  0.00           O  
HETATM 4521  O18 LIG     1     -19.693  15.591  29.416  0.00  0.00           O  
HETATM 4522  O18 LIG     1     -15.555  27.937  58.389  0.00  0.00           O  
HETATM 4523  O18 LIG     1     -14.390  25.562  56.716  0.00  0.00           O  
HETATM 4524  O18 LIG     1     -14.279  25.452  57.549  0.00  0.00           O  
HETATM 4525  O18 LIG     1     -14.771  25.943  56.592  0.00  0.00           O  
HETATM 4526  O18 LIG     1     -34.702  26.705  16.035  0.00  0.00           O  
HETATM 4527  O18 LIG     1     -34.702  26.704  16.035  0.00  0.00           O  
HETATM 4528  O18 LIG     1     -34.702  26.705  16.035  0.00  0.00           O  
HETATM 4529  O18 LIG     1     -34.876  26.422  16.525  0.00  0.00           O  
HETATM 4530  O18 LIG     1     -17.560  45.462  50.802  0.00  0.00           O  
HETATM 4531  O18 LIG     1     -28.182   7.470  13.851  0.00  0.00           O  
HETATM 4532  O18 LIG     1     -17.584  45.515  50.834  0.00  0.00           O  
HETATM 4533  O18 LIG     1     -17.645  45.429  50.861  0.00  0.00           O  
HETATM 4534  O18 LIG     1     -17.401  46.388  51.120  0.00  0.00           O  
HETATM 4535  O18 LIG     1     -17.418  46.197  51.122  0.00  0.00           O  
HETATM 4536  O18 LIG     1     -17.931  44.977  50.804  0.00  0.00           O  
HETATM 4537  O18 LIG     1     -17.745  45.082  50.786  0.00  0.00           O  
HETATM 4538  O18 LIG     1     -17.512  45.489  50.907  0.00  0.00           O  
HETATM 4539  O18 LIG     1     -15.782  14.381  30.356  0.00  0.00           O  
HETATM 4540  O18 LIG     1      -6.854 -14.457  81.546  0.00  0.00           O  
HETATM 4541  O18 LIG     1      -6.854 -14.457  81.546  0.00  0.00           O  
HETATM 4542  O18 LIG     1     -25.649   9.282  15.000  0.00  0.00           O  
HETATM 4543  O18 LIG     1      -6.848 -14.439  81.546  0.00  0.00           O  
HETATM 4544  O18 LIG     1      -6.848 -14.439  81.546  0.00  0.00           O  
HETATM 4545  O18 LIG     1      -6.848 -14.439  81.546  0.00  0.00           O  
HETATM 4546  O18 LIG     1      -6.848 -14.439  81.546  0.00  0.00           O  
HETATM 4547  O18 LIG     1      -6.848 -14.439  81.546  0.00  0.00           O  
HETATM 4548  O18 LIG     1      -6.802 -14.393  81.574  0.00  0.00           O  
HETATM 4549  O18 LIG     1     -44.405   0.612  41.589  0.00  0.00           O  
HETATM 4550  O18 LIG     1     -44.340   0.564  41.538  0.00  0.00           O  
HETATM 4551  O18 LIG     1     -44.548   0.585  41.701  0.00  0.00           O  
HETATM 4552  O18 LIG     1     -46.395   0.596  43.333  0.00  0.00           O  
HETATM 4553  O18 LIG     1     -26.593   9.497  15.500  0.00  0.00           O  
HETATM 4554  O18 LIG     1     -46.398   0.585  43.309  0.00  0.00           O  
HETATM 4555  O18 LIG     1     -44.589   0.723  41.725  0.00  0.00           O  
HETATM 4556  O18 LIG     1     -44.415   0.573  41.593  0.00  0.00           O  
HETATM 4557  O18 LIG     1     -46.919   0.110  42.305  0.00  0.00           O  
HETATM 4558  O18 LIG     1     -19.993   9.924  37.941  0.00  0.00           O  
HETATM 4559  O18 LIG     1     -20.000   9.919  37.957  0.00  0.00           O  
HETATM 4560  O18 LIG     1     -20.044   9.925  37.950  0.00  0.00           O  
HETATM 4561  O18 LIG     1     -19.195   9.844  37.484  0.00  0.00           O  
HETATM 4562  O18 LIG     1     -19.195   9.844  37.484  0.00  0.00           O  
HETATM 4563  O18 LIG     1     -19.195   9.844  37.484  0.00  0.00           O  
HETATM 4564  O18 LIG     1     -25.693   9.061  14.859  0.00  0.00           O  
HETATM 4565  O18 LIG     1     -18.364   9.792  36.955  0.00  0.00           O  
HETATM 4566  O18 LIG     1     -18.108   9.636  36.808  0.00  0.00           O  
HETATM 4567  O18 LIG     1     -15.594  54.720  56.770  0.00  0.00           O  
HETATM 4568  O18 LIG     1     -15.541  54.515  56.602  0.00  0.00           O  
HETATM 4569  O18 LIG     1     -15.527  54.520  56.627  0.00  0.00           O  
HETATM 4570  O18 LIG     1     -15.562  54.514  56.534  0.00  0.00           O  
HETATM 4571  O18 LIG     1     -15.572  54.721  56.749  0.00  0.00           O  
HETATM 4572  O18 LIG     1     -15.422  54.398  57.178  0.00  0.00           O  
HETATM 4573  O18 LIG     1     -15.259  54.886  57.602  0.00  0.00           O  
HETATM 4574  O18 LIG     1     -15.658  54.686  56.575  0.00  0.00           O  
HETATM 4575  O18 LIG     1     -28.084   7.429  13.810  0.00  0.00           O  
HETATM 4576  O18 LIG     1      -5.901  -8.521  77.110  0.00  0.00           O  
HETATM 4577  O18 LIG     1      -5.901  -8.521  77.110  0.00  0.00           O  
HETATM 4578  O18 LIG     1      -5.901  -8.521  77.110  0.00  0.00           O  
HETATM 4579  O18 LIG     1      -5.758  -8.603  77.190  0.00  0.00           O  
HETATM 4580  O18 LIG     1      -5.758  -8.603  77.190  0.00  0.00           O  
HETATM 4581  O18 LIG     1      -5.758  -8.603  77.190  0.00  0.00           O  
HETATM 4582  O18 LIG     1      -5.775  -8.607  77.175  0.00  0.00           O  
HETATM 4583  O18 LIG     1      -5.775  -8.607  77.175  0.00  0.00           O  
HETATM 4584  O18 LIG     1     -22.434  22.248  51.774  0.00  0.00           O  
HETATM 4585  O18 LIG     1     -23.041  22.678  51.029  0.00  0.00           O  
HETATM 4586  O18 LIG     1     -25.654   9.438  17.129  0.00  0.00           O  
HETATM 4587  O18 LIG     1     -22.653  22.261  51.549  0.00  0.00           O  
HETATM 4588  O18 LIG     1     -23.122  24.279  52.704  0.00  0.00           O  
HETATM 4589  O18 LIG     1     -23.122  24.279  52.704  0.00  0.00           O  
HETATM 4590  O18 LIG     1     -23.164  24.339  52.846  0.00  0.00           O  
HETATM 4591  O18 LIG     1     -23.097  24.257  52.931  0.00  0.00           O  
HETATM 4592  O18 LIG     1     -21.100  22.611  52.227  0.00  0.00           O  
HETATM 4593  O18 LIG     1     -21.374  21.927  52.153  0.00  0.00           O  
HETATM 4594  O18 LIG     1     -22.562  22.152  51.590  0.00  0.00           O  
HETATM 4595  O18 LIG     1     -21.676  22.096  51.491  0.00  0.00           O  
HETATM 4596  O18 LIG     1     -22.928  22.215  51.560  0.00  0.00           O  
HETATM 4597  O18 LIG     1     -28.798  10.043  22.282  0.00  0.00           O  
HETATM 4598  O18 LIG     1     -24.258  37.598  57.861  0.00  0.00           O  
HETATM 4599  O18 LIG     1     -24.258  37.598  57.861  0.00  0.00           O  
HETATM 4600  O18 LIG     1     -24.267  37.602  57.863  0.00  0.00           O  
HETATM 4601  O18 LIG     1     -24.267  37.602  57.863  0.00  0.00           O  
HETATM 4602  O18 LIG     1     -24.255  37.653  57.860  0.00  0.00           O  
HETATM 4603  O18 LIG     1     -24.255  37.653  57.860  0.00  0.00           O  
HETATM 4604  O18 LIG     1     -24.255  37.653  57.860  0.00  0.00           O  
HETATM 4605  O18 LIG     1     -24.255  37.653  57.860  0.00  0.00           O  
HETATM 4606  O18 LIG     1      -6.310  38.362  54.964  0.00  0.00           O  
HETATM 4607  O18 LIG     1      -6.294  38.356  54.981  0.00  0.00           O  
HETATM 4608  O18 LIG     1     -27.328  10.329  20.917  0.00  0.00           O  
HETATM 4609  N19 LIG     1     -28.425   8.594  16.955  0.00  0.00           N  
HETATM 4610  N19 LIG     1      -5.578  38.461  52.782  0.00  0.00           N  
HETATM 4611  N19 LIG     1      -5.578  38.461  52.782  0.00  0.00           N  
HETATM 4612  N19 LIG     1      -5.578  38.461  52.782  0.00  0.00           N  
HETATM 4613  N19 LIG     1      -5.543  38.406  52.777  0.00  0.00           N  
HETATM 4614  N19 LIG     1      -5.543  38.406  52.777  0.00  0.00           N  
HETATM 4615  N19 LIG     1      -5.543  38.406  52.777  0.00  0.00           N  
HETATM 4616  N19 LIG     1     -41.294  -4.240  15.014  0.00  0.00           N  
HETATM 4617  N19 LIG     1     -41.294  -4.240  15.014  0.00  0.00           N  
HETATM 4618  N19 LIG     1     -41.294  -4.240  15.014  0.00  0.00           N  
HETATM 4619  N19 LIG     1     -41.379  -4.268  14.997  0.00  0.00           N  
HETATM 4620  N19 LIG     1     -29.415   9.663  19.797  0.00  0.00           N  
HETATM 4621  N19 LIG     1     -41.379  -4.268  14.997  0.00  0.00           N  
HETATM 4622  N19 LIG     1     -41.393  -4.194  14.883  0.00  0.00           N  
HETATM 4623  N19 LIG     1     -41.393  -4.194  14.883  0.00  0.00           N  
HETATM 4624  N19 LIG     1     -41.393  -4.194  14.883  0.00  0.00           N  
HETATM 4625  N19 LIG     1     -14.778  24.511  58.227  0.00  0.00           N  
HETATM 4626  N19 LIG     1     -14.818  24.546  58.187  0.00  0.00           N  
HETATM 4627  N19 LIG     1     -14.767  24.543  58.266  0.00  0.00           N  
HETATM 4628  N19 LIG     1     -14.716  24.347  58.073  0.00  0.00           N  
HETATM 4629  N19 LIG     1     -14.679  24.407  58.084  0.00  0.00           N  
HETATM 4630  N19 LIG     1     -14.058  23.274  57.967  0.00  0.00           N  
HETATM 4631  N19 LIG     1     -29.592   9.090  19.305  0.00  0.00           N  
HETATM 4632  N19 LIG     1     -15.733  23.320  57.411  0.00  0.00           N  
HETATM 4633  N19 LIG     1     -15.100  23.075  57.843  0.00  0.00           N  
HETATM 4634  N19 LIG     1     -20.906  14.090  37.503  0.00  0.00           N  
HETATM 4635  N19 LIG     1     -20.906  14.090  37.503  0.00  0.00           N  
HETATM 4636  N19 LIG     1     -20.914  14.162  37.532  0.00  0.00           N  
HETATM 4637  N19 LIG     1     -20.914  14.162  37.532  0.00  0.00           N  
HETATM 4638  N19 LIG     1     -20.914  14.162  37.532  0.00  0.00           N  
HETATM 4639  N19 LIG     1     -20.962  14.113  37.533  0.00  0.00           N  
HETATM 4640  N19 LIG     1     -20.962  14.113  37.533  0.00  0.00           N  
HETATM 4641  N19 LIG     1     -20.962  14.113  37.533  0.00  0.00           N  
HETATM 4642  N19 LIG     1     -29.676   9.180  20.335  0.00  0.00           N  
HETATM 4643  N19 LIG     1     -44.181  -1.389  39.906  0.00  0.00           N  
HETATM 4644  N19 LIG     1     -44.181  -1.389  39.906  0.00  0.00           N  
HETATM 4645  N19 LIG     1     -44.181  -1.389  39.906  0.00  0.00           N  
HETATM 4646  N19 LIG     1     -44.163  -0.073  39.533  0.00  0.00           N  
HETATM 4647  N19 LIG     1     -44.163  -0.073  39.533  0.00  0.00           N  
HETATM 4648  N19 LIG     1     -44.152   0.041  39.495  0.00  0.00           N  
HETATM 4649  N19 LIG     1     -44.152   0.041  39.495  0.00  0.00           N  
HETATM 4650  N19 LIG     1     -44.152   0.041  39.495  0.00  0.00           N  
HETATM 4651  N19 LIG     1     -36.747  20.660  36.150  0.00  0.00           N  
HETATM 4652  N19 LIG     1     -36.917  21.503  37.622  0.00  0.00           N  
HETATM 4653  N19 LIG     1     -28.413   8.891  19.135  0.00  0.00           N  
HETATM 4654  N19 LIG     1     -36.571  21.958  35.377  0.00  0.00           N  
HETATM 4655  N19 LIG     1     -37.069  21.598  37.461  0.00  0.00           N  
HETATM 4656  N19 LIG     1     -36.248  21.507  36.693  0.00  0.00           N  
HETATM 4657  N19 LIG     1     -36.666  20.880  36.248  0.00  0.00           N  
HETATM 4658  N19 LIG     1     -36.659  20.831  36.202  0.00  0.00           N  
HETATM 4659  N19 LIG     1     -36.778  20.852  36.425  0.00  0.00           N  
HETATM 4660  N19 LIG     1     -22.316  11.583  33.425  0.00  0.00           N  
HETATM 4661  N19 LIG     1     -22.293  11.565  33.496  0.00  0.00           N  
HETATM 4662  N19 LIG     1     -22.210  11.833  33.339  0.00  0.00           N  
HETATM 4663  N19 LIG     1     -22.339  11.634  33.592  0.00  0.00           N  
HETATM 4664  N19 LIG     1     -28.410   8.891  19.136  0.00  0.00           N  
HETATM 4665  N19 LIG     1     -21.864  11.618  33.842  0.00  0.00           N  
HETATM 4666  N19 LIG     1     -22.285  11.746  33.465  0.00  0.00           N  
HETATM 4667  N19 LIG     1     -22.134  11.572  33.145  0.00  0.00           N  
HETATM 4668  N19 LIG     1     -22.253  11.759  33.541  0.00  0.00           N  
HETATM 4669  N19 LIG     1     -20.997  11.644  37.225  0.00  0.00           N  
HETATM 4670  N19 LIG     1     -21.000  11.651  37.228  0.00  0.00           N  
HETATM 4671  N19 LIG     1     -20.997  11.657  37.231  0.00  0.00           N  
HETATM 4672  N19 LIG     1     -21.007  11.102  36.762  0.00  0.00           N  
HETATM 4673  N19 LIG     1     -20.944  11.623  37.270  0.00  0.00           N  
HETATM 4674  N19 LIG     1     -20.872  10.885  36.353  0.00  0.00           N  
HETATM 4675  N19 LIG     1     -27.784   8.334  18.771  0.00  0.00           N  
HETATM 4676  N19 LIG     1     -20.931  11.670  37.259  0.00  0.00           N  
HETATM 4677  N19 LIG     1     -20.989  11.538  37.256  0.00  0.00           N  
HETATM 4678  N19 LIG     1     -35.676  19.666  30.968  0.00  0.00           N  
HETATM 4679  N19 LIG     1     -35.676  19.666  30.968  0.00  0.00           N  
HETATM 4680  N19 LIG     1     -35.608  19.703  31.079  0.00  0.00           N  
HETATM 4681  N19 LIG     1     -35.608  19.703  31.079  0.00  0.00           N  
HETATM 4682  N19 LIG     1     -35.608  19.703  31.079  0.00  0.00           N  
HETATM 4683  N19 LIG     1     -35.608  19.703  31.079  0.00  0.00           N  
HETATM 4684  N19 LIG     1     -35.308  19.938  31.030  0.00  0.00           N  
HETATM 4685  N19 LIG     1     -35.308  19.938  31.030  0.00  0.00           N  
HETATM 4686  N19 LIG     1     -31.464   7.905  18.357  0.00  0.00           N  
HETATM 4687  N19 LIG     1     -20.074  14.359  37.801  0.00  0.00           N  
HETATM 4688  N19 LIG     1     -20.331  14.491  37.938  0.00  0.00           N  
HETATM 4689  N19 LIG     1     -20.876  14.873  38.003  0.00  0.00           N  
HETATM 4690  N19 LIG     1     -21.781  14.351  38.895  0.00  0.00           N  
HETATM 4691  N19 LIG     1     -21.188  14.602  38.851  0.00  0.00           N  
HETATM 4692  N19 LIG     1     -20.135  14.415  38.401  0.00  0.00           N  
HETATM 4693  N19 LIG     1     -21.464  14.793  37.096  0.00  0.00           N  
HETATM 4694  N19 LIG     1     -21.495  14.764  37.127  0.00  0.00           N  
HETATM 4695  N19 LIG     1     -18.422  25.922  57.307  0.00  0.00           N  
HETATM 4696  N19 LIG     1     -18.259  25.780  57.141  0.00  0.00           N  
HETATM 4697  N19 LIG     1     -31.324   8.126  18.453  0.00  0.00           N  
HETATM 4698  N19 LIG     1     -18.263  25.765  57.133  0.00  0.00           N  
HETATM 4699  N19 LIG     1     -18.478  25.855  57.341  0.00  0.00           N  
HETATM 4700  N19 LIG     1     -17.958  26.179  57.304  0.00  0.00           N  
HETATM 4701  N19 LIG     1     -17.922  26.013  57.134  0.00  0.00           N  
HETATM 4702  N19 LIG     1     -17.867  26.216  57.309  0.00  0.00           N  
HETATM 4703  N19 LIG     1     -18.461  26.128  57.515  0.00  0.00           N  
HETATM 4704  N19 LIG     1     -10.232 -10.010  79.587  0.00  0.00           N  
HETATM 4705  N19 LIG     1     -10.232 -10.010  79.587  0.00  0.00           N  
HETATM 4706  N19 LIG     1     -10.232 -10.010  79.587  0.00  0.00           N  
HETATM 4707  N19 LIG     1     -10.248 -10.004  79.605  0.00  0.00           N  
HETATM 4708  N19 LIG     1     -31.755   8.002  18.340  0.00  0.00           N  
HETATM 4709  N19 LIG     1     -10.248 -10.004  79.605  0.00  0.00           N  
HETATM 4710  N19 LIG     1     -10.248 -10.002  79.621  0.00  0.00           N  
HETATM 4711  N19 LIG     1     -10.248 -10.002  79.621  0.00  0.00           N  
HETATM 4712  N19 LIG     1     -10.248 -10.002  79.621  0.00  0.00           N  
HETATM 4713  N19 LIG     1     -17.352  25.966  56.683  0.00  0.00           N  
HETATM 4714  N19 LIG     1     -18.259  26.427  57.130  0.00  0.00           N  
HETATM 4715  N19 LIG     1     -22.948  25.292  55.462  0.00  0.00           N  
HETATM 4716  N19 LIG     1     -22.880  25.231  55.573  0.00  0.00           N  
HETATM 4717  N19 LIG     1     -23.091  25.467  55.306  0.00  0.00           N  
HETATM 4718  N19 LIG     1     -23.196  25.541  55.117  0.00  0.00           N  
HETATM 4719  N19 LIG     1     -32.047   8.028  18.258  0.00  0.00           N  
HETATM 4720  N19 LIG     1     -29.270   8.093  16.765  0.00  0.00           N  
HETATM 4721  N19 LIG     1     -23.286  25.672  54.964  0.00  0.00           N  
HETATM 4722  N19 LIG     1     -23.548  26.060  54.197  0.00  0.00           N  
HETATM 4723  N19 LIG     1     -23.499  26.156  54.356  0.00  0.00           N  
HETATM 4724  N19 LIG     1     -23.480  26.109  54.348  0.00  0.00           N  
HETATM 4725  N19 LIG     1     -19.655  22.128  58.741  0.00  0.00           N  
HETATM 4726  N19 LIG     1     -20.384  21.964  57.539  0.00  0.00           N  
HETATM 4727  N19 LIG     1     -20.441  21.807  57.416  0.00  0.00           N  
HETATM 4728  N19 LIG     1      -6.397  -9.028  79.577  0.00  0.00           N  
HETATM 4729  N19 LIG     1      -6.396  -9.032  79.583  0.00  0.00           N  
HETATM 4730  N19 LIG     1      -6.403  -9.062  79.630  0.00  0.00           N  
HETATM 4731  N19 LIG     1     -31.759   8.136  18.243  0.00  0.00           N  
HETATM 4732  N19 LIG     1      -5.843  -8.845  79.215  0.00  0.00           N  
HETATM 4733  N19 LIG     1      -5.854  -8.817  79.125  0.00  0.00           N  
HETATM 4734  N19 LIG     1      -5.718  -8.764  78.874  0.00  0.00           N  
HETATM 4735  N19 LIG     1      -6.104  -8.814  79.274  0.00  0.00           N  
HETATM 4736  N19 LIG     1      -6.356  -8.894  79.359  0.00  0.00           N  
HETATM 4737  N19 LIG     1     -17.946  23.002  57.377  0.00  0.00           N  
HETATM 4738  N19 LIG     1     -17.812  22.926  57.390  0.00  0.00           N  
HETATM 4739  N19 LIG     1     -17.641  22.777  57.401  0.00  0.00           N  
HETATM 4740  N19 LIG     1     -18.530  23.010  57.172  0.00  0.00           N  
HETATM 4741  N19 LIG     1     -18.486  22.923  57.176  0.00  0.00           N  
HETATM 4742  N19 LIG     1     -34.255  25.343  14.846  0.00  0.00           N  
HETATM 4743  N19 LIG     1     -21.141  23.670  54.588  0.00  0.00           N  
HETATM 4744  N19 LIG     1     -21.141  23.670  54.588  0.00  0.00           N  
HETATM 4745  N19 LIG     1     -21.107  23.583  54.606  0.00  0.00           N  
HETATM 4746  N19 LIG     1     -21.107  23.583  54.606  0.00  0.00           N  
HETATM 4747  N19 LIG     1     -21.107  23.583  54.606  0.00  0.00           N  
HETATM 4748  N19 LIG     1     -21.034  23.108  54.483  0.00  0.00           N  
HETATM 4749  N19 LIG     1     -21.034  23.108  54.483  0.00  0.00           N  
HETATM 4750  N19 LIG     1     -21.034  23.108  54.483  0.00  0.00           N  
HETATM 4751  N19 LIG     1     -19.933  22.330  58.098  0.00  0.00           N  
HETATM 4752  N19 LIG     1     -20.477  22.569  58.183  0.00  0.00           N  
HETATM 4753  N19 LIG     1     -34.266  25.290  14.860  0.00  0.00           N  
HETATM 4754  N19 LIG     1     -20.343  22.126  58.168  0.00  0.00           N  
HETATM 4755  N19 LIG     1     -17.375  25.612  56.470  0.00  0.00           N  
HETATM 4756  N19 LIG     1     -17.581  25.928  56.644  0.00  0.00           N  
HETATM 4757  N19 LIG     1     -19.392  21.365  55.082  0.00  0.00           N  
HETATM 4758  N19 LIG     1     -20.009  21.742  55.881  0.00  0.00           N  
HETATM 4759  N19 LIG     1     -19.314  21.337  57.188  0.00  0.00           N  
HETATM 4760  N19 LIG     1     -18.042  21.479  55.541  0.00  0.00           N  
HETATM 4761  N19 LIG     1     -18.076  21.496  55.499  0.00  0.00           N  
HETATM 4762  N19 LIG     1     -30.434   8.009  18.542  0.00  0.00           N  
HETATM 4763  N19 LIG     1     -30.634   7.841  18.723  0.00  0.00           N  
HETATM 4764  N19 LIG     1     -34.238  25.369  14.795  0.00  0.00           N  
HETATM 4765  N19 LIG     1     -30.178   7.863  18.784  0.00  0.00           N  
HETATM 4766  N19 LIG     1     -20.920  23.912  57.270  0.00  0.00           N  
HETATM 4767  N19 LIG     1     -20.920  23.912  57.270  0.00  0.00           N  
HETATM 4768  N19 LIG     1     -20.925  23.895  57.202  0.00  0.00           N  
HETATM 4769  N19 LIG     1     -20.898  23.925  57.308  0.00  0.00           N  
HETATM 4770  N19 LIG     1     -19.259  13.962  31.387  0.00  0.00           N  
HETATM 4771  N19 LIG     1     -19.273  13.983  31.387  0.00  0.00           N  
HETATM 4772  N19 LIG     1     -18.879  13.501  31.536  0.00  0.00           N  
HETATM 4773  N19 LIG     1     -19.288  13.995  31.445  0.00  0.00           N  
HETATM 4774  N19 LIG     1     -19.555  14.291  31.249  0.00  0.00           N  
HETATM 4775  N19 LIG     1     -34.264  26.434  14.649  0.00  0.00           N  
HETATM 4776  N19 LIG     1     -19.787  14.633  31.525  0.00  0.00           N  
HETATM 4777  N19 LIG     1     -19.803  14.665  31.535  0.00  0.00           N  
HETATM 4778  N19 LIG     1     -17.602  26.869  58.288  0.00  0.00           N  
HETATM 4779  N19 LIG     1     -16.550  25.711  57.538  0.00  0.00           N  
HETATM 4780  N19 LIG     1     -16.496  25.765  58.149  0.00  0.00           N  
HETATM 4781  N19 LIG     1     -16.930  25.950  57.422  0.00  0.00           N  
HETATM 4782  N19 LIG     1     -34.029  25.199  14.407  0.00  0.00           N  
HETATM 4783  N19 LIG     1     -34.029  25.199  14.407  0.00  0.00           N  
HETATM 4784  N19 LIG     1     -34.029  25.199  14.408  0.00  0.00           N  
HETATM 4785  N19 LIG     1     -34.266  25.175  14.672  0.00  0.00           N  
HETATM 4786  N19 LIG     1     -16.962  46.136  52.936  0.00  0.00           N  
HETATM 4787  N19 LIG     1     -29.163   7.685  15.933  0.00  0.00           N  
HETATM 4788  N19 LIG     1     -16.967  46.166  52.969  0.00  0.00           N  
HETATM 4789  N19 LIG     1     -17.023  46.111  52.985  0.00  0.00           N  
HETATM 4790  N19 LIG     1     -16.879  46.675  53.358  0.00  0.00           N  
HETATM 4791  N19 LIG     1     -16.891  46.572  53.345  0.00  0.00           N  
HETATM 4792  N19 LIG     1     -17.360  45.860  52.869  0.00  0.00           N  
HETATM 4793  N19 LIG     1     -17.210  45.912  52.880  0.00  0.00           N  
HETATM 4794  N19 LIG     1     -16.927  46.149  53.047  0.00  0.00           N  
HETATM 4795  N19 LIG     1     -17.626  13.214  31.133  0.00  0.00           N  
HETATM 4796  N19 LIG     1      -6.743 -12.572  80.207  0.00  0.00           N  
HETATM 4797  N19 LIG     1      -6.743 -12.572  80.207  0.00  0.00           N  
HETATM 4798  N19 LIG     1     -27.696   9.196  16.062  0.00  0.00           N  
HETATM 4799  N19 LIG     1      -6.744 -12.559  80.201  0.00  0.00           N  
HETATM 4800  N19 LIG     1      -6.744 -12.559  80.201  0.00  0.00           N  
HETATM 4801  N19 LIG     1      -6.744 -12.559  80.201  0.00  0.00           N  
HETATM 4802  N19 LIG     1      -6.744 -12.559  80.201  0.00  0.00           N  
HETATM 4803  N19 LIG     1      -6.744 -12.559  80.201  0.00  0.00           N  
HETATM 4804  N19 LIG     1      -6.723 -12.517  80.222  0.00  0.00           N  
HETATM 4805  N19 LIG     1     -46.013   1.526  40.193  0.00  0.00           N  
HETATM 4806  N19 LIG     1     -45.950   1.482  40.147  0.00  0.00           N  
HETATM 4807  N19 LIG     1     -46.124   1.657  40.384  0.00  0.00           N  
HETATM 4808  N19 LIG     1     -47.183   1.768  41.501  0.00  0.00           N  
HETATM 4809  N19 LIG     1     -28.514   9.500  16.802  0.00  0.00           N  
HETATM 4810  N19 LIG     1     -47.190   1.772  41.488  0.00  0.00           N  
HETATM 4811  N19 LIG     1     -45.767   2.209  40.393  0.00  0.00           N  
HETATM 4812  N19 LIG     1     -45.986   1.599  40.232  0.00  0.00           N  
HETATM 4813  N19 LIG     1     -47.359   1.763  40.734  0.00  0.00           N  
HETATM 4814  N19 LIG     1     -21.007  10.737  36.025  0.00  0.00           N  
HETATM 4815  N19 LIG     1     -21.013  10.729  36.039  0.00  0.00           N  
HETATM 4816  N19 LIG     1     -21.044  10.742  36.029  0.00  0.00           N  
HETATM 4817  N19 LIG     1     -20.501  10.758  35.801  0.00  0.00           N  
HETATM 4818  N19 LIG     1     -20.501  10.758  35.801  0.00  0.00           N  
HETATM 4819  N19 LIG     1     -20.501  10.758  35.801  0.00  0.00           N  
HETATM 4820  N19 LIG     1     -27.675   9.188  16.043  0.00  0.00           N  
HETATM 4821  N19 LIG     1     -19.919  10.841  35.590  0.00  0.00           N  
HETATM 4822  N19 LIG     1     -19.781  10.698  35.594  0.00  0.00           N  
HETATM 4823  N19 LIG     1     -15.374  52.415  56.773  0.00  0.00           N  
HETATM 4824  N19 LIG     1     -15.462  52.199  56.624  0.00  0.00           N  
HETATM 4825  N19 LIG     1     -15.461  52.204  56.632  0.00  0.00           N  
HETATM 4826  N19 LIG     1     -15.489  52.199  56.595  0.00  0.00           N  
HETATM 4827  N19 LIG     1     -15.316  52.419  56.769  0.00  0.00           N  
HETATM 4828  N19 LIG     1     -15.304  52.121  56.771  0.00  0.00           N  
HETATM 4829  N19 LIG     1     -15.390  52.747  56.721  0.00  0.00           N  
HETATM 4830  N19 LIG     1     -15.358  52.392  56.686  0.00  0.00           N  
HETATM 4831  N19 LIG     1     -28.908   7.609  15.963  0.00  0.00           N  
HETATM 4832  N19 LIG     1      -6.348 -10.343  78.471  0.00  0.00           N  
HETATM 4833  N19 LIG     1      -6.348 -10.343  78.471  0.00  0.00           N  
HETATM 4834  N19 LIG     1      -6.348 -10.343  78.471  0.00  0.00           N  
HETATM 4835  N19 LIG     1      -6.315 -10.422  78.514  0.00  0.00           N  
HETATM 4836  N19 LIG     1      -6.315 -10.422  78.514  0.00  0.00           N  
HETATM 4837  N19 LIG     1      -6.315 -10.422  78.514  0.00  0.00           N  
HETATM 4838  N19 LIG     1      -6.345 -10.428  78.490  0.00  0.00           N  
HETATM 4839  N19 LIG     1      -6.345 -10.428  78.490  0.00  0.00           N  
HETATM 4840  N19 LIG     1     -21.433  22.345  53.864  0.00  0.00           N  
HETATM 4841  N19 LIG     1     -21.991  22.523  53.090  0.00  0.00           N  
HETATM 4842  N19 LIG     1     -27.940   9.629  16.831  0.00  0.00           N  
HETATM 4843  N19 LIG     1     -21.593  22.411  53.604  0.00  0.00           N  
HETATM 4844  N19 LIG     1     -21.416  23.622  54.128  0.00  0.00           N  
HETATM 4845  N19 LIG     1     -21.416  23.622  54.128  0.00  0.00           N  
HETATM 4846  N19 LIG     1     -21.444  23.661  54.243  0.00  0.00           N  
HETATM 4847  N19 LIG     1     -21.398  23.576  54.350  0.00  0.00           N  
HETATM 4848  N19 LIG     1     -20.468  22.769  54.451  0.00  0.00           N  
HETATM 4849  N19 LIG     1     -20.619  22.443  54.282  0.00  0.00           N  
HETATM 4850  N19 LIG     1     -21.352  22.330  53.560  0.00  0.00           N  
HETATM 4851  N19 LIG     1     -20.614  22.608  53.484  0.00  0.00           N  
HETATM 4852  N19 LIG     1     -21.564  22.279  53.435  0.00  0.00           N  
HETATM 4853  N19 LIG     1     -29.733   9.631  20.220  0.00  0.00           N  
HETATM 4854  N19 LIG     1     -25.783  37.722  59.592  0.00  0.00           N  
HETATM 4855  N19 LIG     1     -25.783  37.722  59.592  0.00  0.00           N  
HETATM 4856  N19 LIG     1     -25.803  37.707  59.586  0.00  0.00           N  
HETATM 4857  N19 LIG     1     -25.803  37.707  59.586  0.00  0.00           N  
HETATM 4858  N19 LIG     1     -25.763  37.763  59.608  0.00  0.00           N  
HETATM 4859  N19 LIG     1     -25.763  37.763  59.608  0.00  0.00           N  
HETATM 4860  N19 LIG     1     -25.763  37.763  59.608  0.00  0.00           N  
HETATM 4861  N19 LIG     1     -25.763  37.763  59.608  0.00  0.00           N  
HETATM 4862  N19 LIG     1      -5.616  38.531  52.762  0.00  0.00           N  
HETATM 4863  N19 LIG     1      -5.578  38.461  52.782  0.00  0.00           N  
HETATM 4864  N19 LIG     1     -28.869   9.316  19.521  0.00  0.00           N  
HETATM 4865  H1  LIG     1     -35.505   8.802  14.936  0.00  0.00           H  
HETATM 4866  H1  LIG     1      -5.377  42.378  47.046  0.00  0.00           H  
HETATM 4867  H1  LIG     1      -5.377  42.378  47.046  0.00  0.00           H  
HETATM 4868  H1  LIG     1      -5.377  42.378  47.046  0.00  0.00           H  
HETATM 4869  H1  LIG     1      -5.519  42.388  47.319  0.00  0.00           H  
HETATM 4870  H1  LIG     1      -5.519  42.388  47.319  0.00  0.00           H  
HETATM 4871  H1  LIG     1      -5.519  42.388  47.319  0.00  0.00           H  
HETATM 4872  H1  LIG     1     -43.439  -7.239  12.625  0.00  0.00           H  
HETATM 4873  H1  LIG     1     -43.439  -7.239  12.625  0.00  0.00           H  
HETATM 4874  H1  LIG     1     -43.439  -7.239  12.625  0.00  0.00           H  
HETATM 4875  H1  LIG     1     -43.469  -7.067  12.449  0.00  0.00           H  
HETATM 4876  H1  LIG     1     -35.709   8.624  15.260  0.00  0.00           H  
HETATM 4877  H1  LIG     1     -43.469  -7.067  12.449  0.00  0.00           H  
HETATM 4878  H1  LIG     1     -43.635  -6.659  12.206  0.00  0.00           H  
HETATM 4879  H1  LIG     1     -43.635  -6.659  12.206  0.00  0.00           H  
HETATM 4880  H1  LIG     1     -43.635  -6.659  12.206  0.00  0.00           H  
HETATM 4881  H1  LIG     1     -14.476  23.565  64.559  0.00  0.00           H  
HETATM 4882  H1  LIG     1     -14.494  23.494  64.607  0.00  0.00           H  
HETATM 4883  H1  LIG     1     -14.442  23.540  64.630  0.00  0.00           H  
HETATM 4884  H1  LIG     1     -18.746  21.389  64.803  0.00  0.00           H  
HETATM 4885  H1  LIG     1     -18.643  21.378  64.827  0.00  0.00           H  
HETATM 4886  H1  LIG     1     -19.768  24.351  62.884  0.00  0.00           H  
HETATM 4887  H1  LIG     1     -34.649   7.128  12.091  0.00  0.00           H  
HETATM 4888  H1  LIG     1     -18.691  22.020  63.190  0.00  0.00           H  
HETATM 4889  H1  LIG     1     -19.543  21.493  64.902  0.00  0.00           H  
HETATM 4890  H1  LIG     1     -17.427  13.736  34.985  0.00  0.00           H  
HETATM 4891  H1  LIG     1     -17.427  13.736  34.985  0.00  0.00           H  
HETATM 4892  H1  LIG     1     -17.196  14.373  34.874  0.00  0.00           H  
HETATM 4893  H1  LIG     1     -17.196  14.373  34.874  0.00  0.00           H  
HETATM 4894  H1  LIG     1     -17.196  14.373  34.874  0.00  0.00           H  
HETATM 4895  H1  LIG     1     -17.465  13.730  35.092  0.00  0.00           H  
HETATM 4896  H1  LIG     1     -17.465  13.730  35.092  0.00  0.00           H  
HETATM 4897  H1  LIG     1     -17.465  13.730  35.092  0.00  0.00           H  
HETATM 4898  H1  LIG     1     -36.009   8.058  14.830  0.00  0.00           H  
HETATM 4899  H1  LIG     1     -49.632   1.074  35.887  0.00  0.00           H  
HETATM 4900  H1  LIG     1     -49.632   1.074  35.887  0.00  0.00           H  
HETATM 4901  H1  LIG     1     -49.632   1.074  35.887  0.00  0.00           H  
HETATM 4902  H1  LIG     1     -49.860   0.927  35.482  0.00  0.00           H  
HETATM 4903  H1  LIG     1     -49.860   0.927  35.482  0.00  0.00           H  
HETATM 4904  H1  LIG     1     -49.772   0.891  35.468  0.00  0.00           H  
HETATM 4905  H1  LIG     1     -49.772   0.891  35.468  0.00  0.00           H  
HETATM 4906  H1  LIG     1     -49.772   0.891  35.468  0.00  0.00           H  
HETATM 4907  H1  LIG     1     -39.235  21.007  43.856  0.00  0.00           H  
HETATM 4908  H1  LIG     1     -40.256  19.801  40.846  0.00  0.00           H  
HETATM 4909  H1  LIG     1     -35.764   8.568  15.073  0.00  0.00           H  
HETATM 4910  H1  LIG     1     -38.000  22.810  43.233  0.00  0.00           H  
HETATM 4911  H1  LIG     1     -41.149  21.996  42.036  0.00  0.00           H  
HETATM 4912  H1  LIG     1     -37.854  19.129  42.288  0.00  0.00           H  
HETATM 4913  H1  LIG     1     -37.904  23.457  41.813  0.00  0.00           H  
HETATM 4914  H1  LIG     1     -38.045  23.483  41.750  0.00  0.00           H  
HETATM 4915  H1  LIG     1     -37.065  21.707  43.673  0.00  0.00           H  
HETATM 4916  H1  LIG     1     -20.320  14.691  31.187  0.00  0.00           H  
HETATM 4917  H1  LIG     1     -20.346  14.818  31.095  0.00  0.00           H  
HETATM 4918  H1  LIG     1     -22.078  18.030  31.828  0.00  0.00           H  
HETATM 4919  H1  LIG     1     -20.569  14.725  31.062  0.00  0.00           H  
HETATM 4920  H1  LIG     1     -31.638   7.868  14.080  0.00  0.00           H  
HETATM 4921  H1  LIG     1     -20.650  14.417  30.785  0.00  0.00           H  
HETATM 4922  H1  LIG     1     -19.893  17.212  36.468  0.00  0.00           H  
HETATM 4923  H1  LIG     1     -21.489  18.687  31.862  0.00  0.00           H  
HETATM 4924  H1  LIG     1     -19.856  17.218  36.461  0.00  0.00           H  
HETATM 4925  H1  LIG     1     -20.071  16.485  34.650  0.00  0.00           H  
HETATM 4926  H1  LIG     1     -20.075  16.494  34.654  0.00  0.00           H  
HETATM 4927  H1  LIG     1     -20.072  16.497  34.654  0.00  0.00           H  
HETATM 4928  H1  LIG     1     -19.928  14.353  35.714  0.00  0.00           H  
HETATM 4929  H1  LIG     1     -20.142  18.483  34.824  0.00  0.00           H  
HETATM 4930  H1  LIG     1     -20.165  14.656  37.116  0.00  0.00           H  
HETATM 4931  H1  LIG     1     -32.650   6.319  13.737  0.00  0.00           H  
HETATM 4932  H1  LIG     1     -20.243  18.223  35.161  0.00  0.00           H  
HETATM 4933  H1  LIG     1     -20.335  18.121  35.316  0.00  0.00           H  
HETATM 4934  H1  LIG     1     -32.204  22.679  36.816  0.00  0.00           H  
HETATM 4935  H1  LIG     1     -32.204  22.679  36.816  0.00  0.00           H  
HETATM 4936  H1  LIG     1     -32.186  22.707  36.886  0.00  0.00           H  
HETATM 4937  H1  LIG     1     -32.186  22.707  36.886  0.00  0.00           H  
HETATM 4938  H1  LIG     1     -32.186  22.707  36.886  0.00  0.00           H
[truncated: 630,939 more chars]
