# Supplementary material for: Predicting compounds that interact with the 2 known agonist-induced conformations of the human β1-adrenoceptor
Source: Mol Pharmacol. 2025 Oct 1;107(11):100081. doi: 10.1016/j.molpha.2025.100081 (PMC12799587; doi:10.1016/j.molpha.2025.100081)
Supplement: Supplementary Material 3 [file mmc3.zip › b1AR_cgp12177_altconf.pdb]

REMARK  99                                                                      
REMARK  99 MOE v2019.01 (Chemical Computing Group ULC) Thu Jul 30 10:58:15 2020 
HELIX    1   1 GLN R   56  LYS R   85  1               Generated by MOE   30
HELIX    2   2 LEU R   92  LEU R  109  1               Generated by MOE   18
HELIX    3   3 VAL R  111  TRP R  121  1               Generated by MOE   11
HELIX    4   4 SER R  128  THR R  161  1               Generated by MOE   34
HELIX    5   5 PRO R  163  LEU R  169  1               Generated by MOE    7
HELIX    6   6 ARG R  172  LEU R  188  1               Generated by MOE   17
HELIX    7   7 PHE R  191  LEU R  195  1               Generated by MOE    5
HELIX    8   8 ASP R  204  ASN R  211  1               Generated by MOE    8
HELIX    9   9 ARG R  222  SER R  232  1               Generated by MOE   11
HELIX   10  10 TYR R  234  GLU R  250  1               Generated by MOE   17
HELIX   11  11 ARG R  318  PHE R  349  1               Generated by MOE   32
HELIX   12  12 ASP R  356  TYR R  377  1               Generated by MOE   22
HELIX   13  13 PRO R  381  LEU R  391  1               Generated by MOE   11
HELIX   14  14 CYS R  394  ARG R  429  1               Generated by MOE   36
HELIX   15  15 LYS R  444  THR R  446  5               Generated by MOE    3
HELIX   16  16 ILE R  447  GLN R  450  1               Generated by MOE    4
HELIX   17  17 GLU R  466  SER R  475  1               Generated by MOE   10
HELIX   18  18 LYS R  479  MET R  501  1               Generated by MOE   23
HELIX   19  19 PRO R  513  ASN R  515  5               Generated by MOE    3
HELIX   20  20 GLN R  516  VAL R  525  1               Generated by MOE   10
HELIX   21  21 PRO R  535  GLU R  546  1               Generated by MOE   12
HELIX   22  22 GLU R  548  GLU R  555  1               Generated by MOE    8
HELIX   23  23 ARG R  556  GLU R  559  5               Generated by MOE    4
HELIX   24  24 ALA R  566  LEU R  570  1               Generated by MOE    5
HELIX   25  25 ILE R  573  ILE R  576  1               Generated by MOE    4
HELIX   26  26 ASP R  585  LEU R  588  1               Generated by MOE    4
HELIX   27  27 TRP R  625  PHE R  629  5               Generated by MOE    5
HELIX   28  28 SER R  641  ASN R  645  5               Generated by MOE    5
HELIX   29  29 ARG R  656  ILE R  667  1               Generated by MOE   12
HELIX   30  30 ASP R  686  ALA R  694  1               Generated by MOE    9
HELIX   31  31 PHE R  706  ARG R  708  5               Generated by MOE    3
HELIX   32  32 PRO R  723  SER R  740  1               Generated by MOE   18
HELIX   33  33 ASN R  762  GLN R  781  1               Generated by MOE   20
SHEET    1       THR R 431  GLY R 438                  Generated by MOE
SHEET    2       GLU R 600  VAL R 605                  Generated by MOE
SHEET    3       VAL R 608  VAL R 608                  Generated by MOE
SHEET    4       ASN R 609  HIE R 611                  Generated by MOE
SHEET    5       MET R 612  PHE R 613                  Generated by MOE
SHEET    6       ALA R 634  ALA R 640                  Generated by MOE
SHEET    7       VAL R 678  ASN R 683                  Generated by MOE
SHEET    8       CYS R 750  PHE R 754                  Generated by MOE
SSBOND   1 CYS R  131    CYS R  216			     1555   1555  1.92
SSBOND   2 CYS R  209    CYS R  215			     1555   1555  2.01
ATOM      1  N   GLN R  55     -51.853  -5.323   6.334  1.00270.87           N1+
ATOM      2  CA  GLN R  55     -52.281  -4.067   6.858  1.00270.87           C  
ATOM      3  C   GLN R  55     -52.553  -4.230   8.320  1.00270.87           C  
ATOM      4  O   GLN R  55     -52.281  -3.340   9.126  1.00270.87           O  
ATOM      5  CB  GLN R  55     -53.552  -3.549   6.168  1.00270.87           C  
ATOM      6  CG  GLN R  55     -53.398  -3.400   4.647  1.00270.87           C  
ATOM      7  CD  GLN R  55     -52.527  -2.195   4.308  1.00270.87           C  
ATOM      8  NE2 GLN R  55     -52.820  -1.451   3.371  1.00270.87           N  
ATOM      9  OE1 GLN R  55     -51.426  -1.984   5.081  1.00270.87           O  
ATOM     10  H1  GLN R  55     -51.012  -5.618   6.810  1.00270.87           H  
ATOM     11  H2  GLN R  55     -51.665  -5.229   5.346  1.00270.87           H  
ATOM     12  HA  GLN R  55     -51.483  -3.335   6.727  1.00270.87           H  
ATOM     13  HB2 GLN R  55     -54.364  -4.251   6.366  1.00270.87           H  
ATOM     14  HB3 GLN R  55     -53.815  -2.580   6.592  1.00270.87           H  
ATOM     15  HG2 GLN R  55     -52.934  -4.300   4.245  1.00270.87           H  
ATOM     16  HG3 GLN R  55     -54.382  -3.269   4.196  1.00270.87           H  
ATOM     17 HE21 GLN R  55     -52.238  -0.656   3.156  1.00270.87           H  
ATOM     18 HE22 GLN R  55     -53.644  -1.638   2.818  1.00270.87           H  
ATOM     19  N   GLN R  56     -53.145  -5.384   8.688  1.00222.26           N  
ATOM     20  CA  GLN R  56     -53.450  -5.641  10.066  1.00222.26           C  
ATOM     21  C   GLN R  56     -52.171  -5.735  10.817  1.00222.26           C  
ATOM     22  O   GLN R  56     -52.071  -5.290  11.961  1.00222.26           O  
ATOM     23  CB  GLN R  56     -54.230  -6.939  10.314  1.00222.26           C  
ATOM     24  CG  GLN R  56     -55.661  -6.870   9.784  1.00222.26           C  
ATOM     25  CD  GLN R  56     -56.363  -8.180  10.124  1.00222.26           C  
ATOM     26  NE2 GLN R  56     -57.148  -8.716   9.156  1.00222.26           N  
ATOM     27  OE1 GLN R  56     -56.210  -8.705  11.227  1.00222.26           O  
ATOM     28  H   GLN R  56     -53.376  -6.075   7.989  1.00222.26           H  
ATOM     29  HA  GLN R  56     -54.027  -4.802  10.459  1.00222.26           H  
ATOM     30  HB2 GLN R  56     -53.711  -7.759   9.819  1.00222.26           H  
ATOM     31  HB3 GLN R  56     -54.259  -7.134  11.385  1.00222.26           H  
ATOM     32  HG2 GLN R  56     -56.187  -6.038  10.250  1.00222.26           H  
ATOM     33  HG3 GLN R  56     -55.645  -6.734   8.701  1.00222.26           H  
ATOM     34 HE21 GLN R  56     -57.244  -8.249   8.266  1.00222.26           H  
ATOM     35 HE22 GLN R  56     -57.638  -9.584   9.327  1.00222.26           H  
ATOM     36  N   TRP R  57     -51.162  -6.364  10.184  1.00179.84           N  
ATOM     37  CA  TRP R  57     -49.891  -6.508  10.818  1.00179.84           C  
ATOM     38  C   TRP R  57     -49.305  -5.147  11.000  1.00179.84           C  
ATOM     39  O   TRP R  57     -48.689  -4.874  12.026  1.00179.84           O  
ATOM     40  CB  TRP R  57     -48.916  -7.276   9.917  1.00179.84           C  
ATOM     41  CG  TRP R  57     -49.282  -8.729   9.743  1.00179.84           C  
ATOM     42  CD1 TRP R  57     -50.458  -9.285   9.327  1.00179.84           C  
ATOM     43  CD2 TRP R  57     -48.369  -9.816   9.954  1.00179.84           C  
ATOM     44  CE2 TRP R  57     -49.059 -10.993   9.671  1.00179.84           C  
ATOM     45  CE3 TRP R  57     -47.061  -9.828  10.345  1.00179.84           C  
ATOM     46  NE1 TRP R  57     -50.341 -10.654   9.295  1.00179.84           N  
ATOM     47  CZ2 TRP R  57     -48.450 -12.210   9.778  1.00179.84           C  
ATOM     48  CZ3 TRP R  57     -46.448 -11.060  10.458  1.00179.84           C  
ATOM     49  CH2 TRP R  57     -47.132 -12.223  10.180  1.00179.84           C  
ATOM     50  H   TRP R  57     -51.305  -6.737   9.255  1.00179.84           H  
ATOM     51  HA  TRP R  57     -49.999  -7.010  11.780  1.00179.84           H  
ATOM     52  HB2 TRP R  57     -48.906  -6.802   8.935  1.00179.84           H  
ATOM     53  HB3 TRP R  57     -47.916  -7.212  10.346  1.00179.84           H  
ATOM     54  HD1 TRP R  57     -51.347  -8.732   9.063  1.00179.84           H  
ATOM     55  HE1 TRP R  57     -51.071 -11.301   9.038  1.00179.84           H  
ATOM     56  HE3 TRP R  57     -46.529  -8.912  10.557  1.00179.84           H  
ATOM     57  HZ2 TRP R  57     -48.979 -13.125   9.557  1.00179.84           H  
ATOM     58  HZ3 TRP R  57     -45.415 -11.112  10.770  1.00179.84           H  
ATOM     59  HH2 TRP R  57     -46.621 -13.170  10.277  1.00179.84           H  
ATOM     60  N   THR R  58     -49.474  -4.247  10.012  1.00122.75           N  
ATOM     61  CA  THR R  58     -48.897  -2.954  10.226  1.00122.75           C  
ATOM     62  C   THR R  58     -49.629  -2.360  11.383  1.00122.75           C  
ATOM     63  O   THR R  58     -49.043  -1.730  12.261  1.00122.75           O  
ATOM     64  CB  THR R  58     -48.995  -2.038   9.032  1.00122.75           C  
ATOM     65  CG2 THR R  58     -50.457  -1.817   8.618  1.00122.75           C  
ATOM     66  OG1 THR R  58     -48.376  -0.793   9.329  1.00122.75           O  
ATOM     67  H   THR R  58     -49.979  -4.471   9.166  1.00122.75           H  
ATOM     68  HA  THR R  58     -47.847  -3.075  10.496  1.00122.75           H  
ATOM     69  HB  THR R  58     -48.466  -2.497   8.197  1.00122.75           H  
ATOM     70 HG21 THR R  58     -51.027  -2.730   8.794  1.00122.75           H  
ATOM     71 HG22 THR R  58     -50.884  -1.005   9.209  1.00122.75           H  
ATOM     72 HG23 THR R  58     -50.504  -1.558   7.560  1.00122.75           H  
ATOM     73  HG1 THR R  58     -48.441  -0.215   8.566  1.00122.75           H  
ATOM     74  N   ALA R  59     -50.950  -2.599  11.416  1.00 36.80           N  
ATOM     75  CA  ALA R  59     -51.793  -2.104  12.451  1.00 36.80           C  
ATOM     76  C   ALA R  59     -51.359  -2.766  13.704  1.00 36.80           C  
ATOM     77  O   ALA R  59     -51.301  -2.142  14.761  1.00 36.80           O  
ATOM     78  CB  ALA R  59     -53.261  -2.483  12.250  1.00 36.80           C  
ATOM     79  H   ALA R  59     -51.360  -3.152  10.678  1.00 36.80           H  
ATOM     80  HA  ALA R  59     -51.691  -1.023  12.538  1.00 36.80           H  
ATOM     81  HB1 ALA R  59     -53.821  -2.264  13.161  1.00 36.80           H  
ATOM     82  HB2 ALA R  59     -53.675  -1.909  11.421  1.00 36.80           H  
ATOM     83  HB3 ALA R  59     -53.335  -3.548  12.027  1.00 36.80           H  
ATOM     84  N   GLY R  60     -51.017  -4.061  13.583  1.00 35.47           N  
ATOM     85  CA  GLY R  60     -50.681  -4.869  14.716  1.00 35.47           C  
ATOM     86  C   GLY R  60     -49.513  -4.256  15.409  1.00 35.47           C  
ATOM     87  O   GLY R  60     -49.431  -4.293  16.633  1.00 35.47           O  
ATOM     88  H   GLY R  60     -50.996  -4.475  12.663  1.00 35.47           H  
ATOM     89  HA2 GLY R  60     -51.529  -4.914  15.399  1.00 35.47           H  
ATOM     90  HA3 GLY R  60     -50.423  -5.875  14.384  1.00 35.47           H  
ATOM     91  N   MET R  61     -48.524  -3.758  14.656  1.00107.28           N  
ATOM     92  CA  MET R  61     -47.426  -3.099  15.297  1.00107.28           C  
ATOM     93  C   MET R  61     -47.877  -1.765  15.811  1.00107.28           C  
ATOM     94  O   MET R  61     -47.414  -1.289  16.847  1.00107.28           O  
ATOM     95  CB  MET R  61     -46.211  -2.867  14.375  1.00107.28           C  
ATOM     96  CG  MET R  61     -46.388  -1.752  13.345  1.00107.28           C  
ATOM     97  SD  MET R  61     -44.875  -1.367  12.406  1.00107.28           S  
ATOM     98  CE  MET R  61     -45.563   0.077  11.548  1.00107.28           C  
ATOM     99  H   MET R  61     -48.552  -3.845  13.650  1.00107.28           H  
ATOM    100  HA  MET R  61     -47.106  -3.706  16.144  1.00107.28           H  
ATOM    101  HB2 MET R  61     -46.012  -3.795  13.839  1.00107.28           H  
ATOM    102  HB3 MET R  61     -45.346  -2.633  14.994  1.00107.28           H  
ATOM    103  HG2 MET R  61     -47.161  -2.056  12.640  1.00107.28           H  
ATOM    104  HG3 MET R  61     -46.718  -0.851  13.861  1.00107.28           H  
ATOM    105  HE1 MET R  61     -44.805   0.505  10.891  1.00107.28           H  
ATOM    106  HE2 MET R  61     -46.424  -0.228  10.955  1.00107.28           H  
ATOM    107  HE3 MET R  61     -45.871   0.824  12.280  1.00107.28           H  
ATOM    108  N   GLY R  62     -48.798  -1.115  15.073  1.00 35.85           N  
ATOM    109  CA  GLY R  62     -49.223   0.223  15.379  1.00 35.85           C  
ATOM    110  C   GLY R  62     -49.882   0.305  16.720  1.00 35.85           C  
ATOM    111  O   GLY R  62     -49.599   1.224  17.483  1.00 35.85           O  
ATOM    112  H   GLY R  62     -49.204  -1.584  14.276  1.00 35.85           H  
ATOM    113  HA2 GLY R  62     -49.931   0.551  14.618  1.00 35.85           H  
ATOM    114  HA3 GLY R  62     -48.357   0.884  15.367  1.00 35.85           H  
ATOM    115  N   LEU R  63     -50.786  -0.632  17.058  1.00113.32           N  
ATOM    116  CA  LEU R  63     -51.431  -0.502  18.332  1.00113.32           C  
ATOM    117  C   LEU R  63     -50.416  -0.709  19.404  1.00113.32           C  
ATOM    118  O   LEU R  63     -50.545  -0.140  20.486  1.00113.32           O  
ATOM    119  CB  LEU R  63     -52.701  -1.356  18.556  1.00113.32           C  
ATOM    120  CG  LEU R  63     -52.565  -2.880  18.468  1.00113.32           C  
ATOM    121  CD1 LEU R  63     -53.919  -3.570  18.698  1.00113.32           C  
ATOM    122  CD2 LEU R  63     -51.923  -3.310  17.149  1.00113.32           C  
ATOM    123  H   LEU R  63     -51.003  -1.399  16.436  1.00113.32           H  
ATOM    124  HA  LEU R  63     -51.747   0.538  18.408  1.00113.32           H  
ATOM    125  HB2 LEU R  63     -53.079  -1.122  19.552  1.00113.32           H  
ATOM    126  HB3 LEU R  63     -53.451  -1.043  17.830  1.00113.32           H  
ATOM    127  HG  LEU R  63     -51.898  -3.194  19.270  1.00113.32           H  
ATOM    128 HD11 LEU R  63     -53.793  -4.651  18.630  1.00113.32           H  
ATOM    129 HD12 LEU R  63     -54.629  -3.238  17.940  1.00113.32           H  
ATOM    130 HD13 LEU R  63     -54.295  -3.311  19.687  1.00113.32           H  
ATOM    131 HD21 LEU R  63     -52.114  -4.370  16.980  1.00113.32           H  
ATOM    132 HD22 LEU R  63     -52.354  -2.730  16.331  1.00113.32           H  
ATOM    133 HD23 LEU R  63     -50.850  -3.134  17.193  1.00113.32           H  
ATOM    134  N   LEU R  64     -49.377  -1.540  19.149  1.00141.34           N  
ATOM    135  CA  LEU R  64     -48.342  -1.698  20.136  1.00141.34           C  
ATOM    136  C   LEU R  64     -47.668  -0.381  20.360  1.00141.34           C  
ATOM    137  O   LEU R  64     -47.346  -0.034  21.494  1.00141.34           O  
ATOM    138  CB  LEU R  64     -47.205  -2.684  19.789  1.00141.34           C  
ATOM    139  CG  LEU R  64     -47.493  -4.163  20.094  1.00141.34           C  
ATOM    140  CD1 LEU R  64     -47.778  -4.381  21.590  1.00141.34           C  
ATOM    141  CD2 LEU R  64     -48.576  -4.740  19.190  1.00141.34           C  
ATOM    142  H   LEU R  64     -49.331  -2.043  18.275  1.00141.34           H  
ATOM    143  HA  LEU R  64     -48.801  -2.015  21.072  1.00141.34           H  
ATOM    144  HB2 LEU R  64     -46.996  -2.595  18.724  1.00141.34           H  
ATOM    145  HB3 LEU R  64     -46.311  -2.386  20.341  1.00141.34           H  
ATOM    146  HG  LEU R  64     -46.578  -4.710  19.870  1.00141.34           H  
ATOM    147 HD11 LEU R  64     -46.921  -4.048  22.176  1.00141.34           H  
ATOM    148 HD12 LEU R  64     -48.660  -3.810  21.880  1.00141.34           H  
ATOM    149 HD13 LEU R  64     -47.955  -5.440  21.776  1.00141.34           H  
ATOM    150 HD21 LEU R  64     -48.155  -4.949  18.206  1.00141.34           H  
ATOM    151 HD22 LEU R  64     -48.958  -5.663  19.624  1.00141.34           H  
ATOM    152 HD23 LEU R  64     -49.389  -4.021  19.091  1.00141.34           H  
ATOM    153  N   MET R  65     -47.428   0.391  19.286  1.00 81.05           N  
ATOM    154  CA  MET R  65     -46.761   1.651  19.431  1.00 81.05           C  
ATOM    155  C   MET R  65     -47.621   2.504  20.310  1.00 81.05           C  
ATOM    156  O   MET R  65     -47.117   3.216  21.175  1.00 81.05           O  
ATOM    157  CB  MET R  65     -46.623   2.413  18.098  1.00 81.05           C  
ATOM    158  CG  MET R  65     -45.820   1.691  17.013  1.00 81.05           C  
ATOM    159  SD  MET R  65     -44.047   1.479  17.350  1.00 81.05           S  
ATOM    160  CE  MET R  65     -43.656   0.835  15.696  1.00 81.05           C  
ATOM    161  H   MET R  65     -47.721   0.082  18.372  1.00 81.05           H  
ATOM    162  HA  MET R  65     -45.782   1.509  19.888  1.00 81.05           H  
ATOM    163  HB2 MET R  65     -46.133   3.364  18.303  1.00 81.05           H  
ATOM    164  HB3 MET R  65     -47.622   2.616  17.712  1.00 81.05           H  
ATOM    165  HG2 MET R  65     -46.255   0.701  16.879  1.00 81.05           H  
ATOM    166  HG3 MET R  65     -45.930   2.244  16.080  1.00 81.05           H  
ATOM    167  HE1 MET R  65     -42.591   0.616  15.633  1.00 81.05           H  
ATOM    168  HE2 MET R  65     -44.225  -0.076  15.516  1.00 81.05           H  
ATOM    169  HE3 MET R  65     -43.919   1.582  14.944  1.00 81.05           H  
ATOM    170  N   ALA R  66     -48.953   2.441  20.106  1.00 26.05           N  
ATOM    171  CA  ALA R  66     -49.878   3.237  20.864  1.00 26.05           C  
ATOM    172  C   ALA R  66     -49.758   2.859  22.306  1.00 26.05           C  
ATOM    173  O   ALA R  66     -49.780   3.715  23.188  1.00 26.05           O  
ATOM    174  CB  ALA R  66     -51.346   3.016  20.448  1.00 26.05           C  
ATOM    175  H   ALA R  66     -49.311   1.816  19.398  1.00 26.05           H  
ATOM    176  HA  ALA R  66     -49.628   4.290  20.747  1.00 26.05           H  
ATOM    177  HB1 ALA R  66     -51.471   3.282  19.398  1.00 26.05           H  
ATOM    178  HB2 ALA R  66     -51.995   3.641  21.062  1.00 26.05           H  
ATOM    179  HB3 ALA R  66     -51.612   1.969  20.591  1.00 26.05           H  
ATOM    180  N   LEU R  67     -49.620   1.550  22.574  1.00 88.21           N  
ATOM    181  CA  LEU R  67     -49.542   1.036  23.909  1.00 88.21           C  
ATOM    182  C   LEU R  67     -48.290   1.573  24.547  1.00 88.21           C  
ATOM    183  O   LEU R  67     -48.289   1.915  25.729  1.00 88.21           O  
ATOM    184  CB  LEU R  67     -49.506  -0.509  23.903  1.00 88.21           C  
ATOM    185  CG  LEU R  67     -49.685  -1.214  25.263  1.00 88.21           C  
ATOM    186  CD1 LEU R  67     -49.629  -2.742  25.085  1.00 88.21           C  
ATOM    187  CD2 LEU R  67     -48.692  -0.725  26.330  1.00 88.21           C  
ATOM    188  H   LEU R  67     -49.567   0.900  21.803  1.00 88.21           H  
ATOM    189  HA  LEU R  67     -50.411   1.374  24.478  1.00 88.21           H  
ATOM    190  HB2 LEU R  67     -50.303  -0.854  23.244  1.00 88.21           H  
ATOM    191  HB3 LEU R  67     -48.554  -0.824  23.477  1.00 88.21           H  
ATOM    192  HG  LEU R  67     -50.685  -0.971  25.621  1.00 88.21           H  
ATOM    193 HD11 LEU R  67     -49.757  -3.226  26.052  1.00 88.21           H  
ATOM    194 HD12 LEU R  67     -50.428  -3.058  24.414  1.00 88.21           H  
ATOM    195 HD13 LEU R  67     -48.666  -3.025  24.662  1.00 88.21           H  
ATOM    196 HD21 LEU R  67     -48.444  -1.547  26.999  1.00 88.21           H  
ATOM    197 HD22 LEU R  67     -49.145   0.084  26.903  1.00 88.21           H  
ATOM    198 HD23 LEU R  67     -47.786  -0.364  25.844  1.00 88.21           H  
ATOM    199  N   ILE R  68     -47.186   1.651  23.778  1.00 90.68           N  
ATOM    200  CA  ILE R  68     -45.933   2.108  24.311  1.00 90.68           C  
ATOM    201  C   ILE R  68     -46.080   3.538  24.731  1.00 90.68           C  
ATOM    202  O   ILE R  68     -45.652   3.921  25.819  1.00 90.68           O  
ATOM    203  CB  ILE R  68     -44.822   2.070  23.304  1.00 90.68           C  
ATOM    204  CG1 ILE R  68     -44.602   0.642  22.767  1.00 90.68           C  
ATOM    205  CG2 ILE R  68     -43.576   2.673  23.980  1.00 90.68           C  
ATOM    206  CD1 ILE R  68     -44.210  -0.369  23.840  1.00 90.68           C  
ATOM    207  H   ILE R  68     -47.242   1.383  22.807  1.00 90.68           H  
ATOM    208  HA  ILE R  68     -45.662   1.502  25.176  1.00 90.68           H  
ATOM    209  HB  ILE R  68     -45.098   2.711  22.466  1.00 90.68           H  
ATOM    210 HG12 ILE R  68     -43.811   0.675  22.019  1.00 90.68           H  
ATOM    211 HG13 ILE R  68     -45.523   0.305  22.289  1.00 90.68           H  
ATOM    212 HG21 ILE R  68     -42.740   2.664  23.278  1.00 90.68           H  
ATOM    213 HG22 ILE R  68     -43.787   3.698  24.281  1.00 90.68           H  
ATOM    214 HG23 ILE R  68     -43.317   2.081  24.858  1.00 90.68           H  
ATOM    215 HD11 ILE R  68     -44.073  -1.349  23.384  1.00 90.68           H  
ATOM    216 HD12 ILE R  68     -43.276  -0.055  24.310  1.00 90.68           H  
ATOM    217 HD13 ILE R  68     -44.995  -0.424  24.593  1.00 90.68           H  
ATOM    218  N   VAL R  69     -46.702   4.365  23.869  1.00 41.80           N  
ATOM    219  CA  VAL R  69     -46.843   5.769  24.141  1.00 41.80           C  
ATOM    220  C   VAL R  69     -47.682   5.952  25.368  1.00 41.80           C  
ATOM    221  O   VAL R  69     -47.383   6.781  26.225  1.00 41.80           O  
ATOM    222  CB  VAL R  69     -47.513   6.512  23.022  1.00 41.80           C  
ATOM    223  CG1 VAL R  69     -47.640   7.991  23.427  1.00 41.80           C  
ATOM    224  CG2 VAL R  69     -46.713   6.274  21.727  1.00 41.80           C  
ATOM    225  H   VAL R  69     -47.081   3.990  23.012  1.00 41.80           H  
ATOM    226  HA  VAL R  69     -45.857   6.200  24.316  1.00 41.80           H  
ATOM    227  HB  VAL R  69     -48.514   6.103  22.887  1.00 41.80           H  
ATOM    228 HG11 VAL R  69     -48.124   8.548  22.626  1.00 41.80           H  
ATOM    229 HG12 VAL R  69     -48.237   8.068  24.336  1.00 41.80           H  
ATOM    230 HG13 VAL R  69     -46.647   8.404  23.609  1.00 41.80           H  
ATOM    231 HG21 VAL R  69     -47.187   6.809  20.904  1.00 41.80           H  
ATOM    232 HG22 VAL R  69     -45.694   6.640  21.859  1.00 41.80           H  
ATOM    233 HG23 VAL R  69     -46.690   5.208  21.504  1.00 41.80           H  
ATOM    234  N   LEU R  70     -48.767   5.181  25.492  1.00 96.69           N  
ATOM    235  CA  LEU R  70     -49.631   5.359  26.620  1.00 96.69           C  
ATOM    236  C   LEU R  70     -48.886   4.994  27.873  1.00 96.69           C  
ATOM    237  O   LEU R  70     -48.992   5.685  28.885  1.00 96.69           O  
ATOM    238  CB  LEU R  70     -50.905   4.503  26.490  1.00 96.69           C  
ATOM    239  CG  LEU R  70     -51.983   4.711  27.572  1.00 96.69           C  
ATOM    240  CD1 LEU R  70     -53.253   3.958  27.172  1.00 96.69           C  
ATOM    241  CD2 LEU R  70     -51.516   4.304  28.980  1.00 96.69           C  
ATOM    242  H   LEU R  70     -48.975   4.478  24.797  1.00 96.69           H  
ATOM    243  HA  LEU R  70     -49.919   6.409  26.678  1.00 96.69           H  
ATOM    244  HB2 LEU R  70     -50.605   3.456  26.518  1.00 96.69           H  
ATOM    245  HB3 LEU R  70     -51.353   4.704  25.517  1.00 96.69           H  
ATOM    246  HG  LEU R  70     -52.224   5.774  27.596  1.00 96.69           H  
ATOM    247 HD11 LEU R  70     -54.017   4.103  27.934  1.00 96.69           H  
ATOM    248 HD12 LEU R  70     -53.616   4.338  26.218  1.00 96.69           H  
ATOM    249 HD13 LEU R  70     -53.030   2.894  27.078  1.00 96.69           H  
ATOM    250 HD21 LEU R  70     -52.277   3.683  29.451  1.00 96.69           H  
ATOM    251 HD22 LEU R  70     -51.354   5.199  29.581  1.00 96.69           H  
ATOM    252 HD23 LEU R  70     -50.584   3.743  28.905  1.00 96.69           H  
ATOM    253  N   LEU R  71     -48.106   3.899  27.835  1.00 52.20           N  
ATOM    254  CA  LEU R  71     -47.431   3.427  29.011  1.00 52.20           C  
ATOM    255  C   LEU R  71     -46.419   4.448  29.444  1.00 52.20           C  
ATOM    256  O   LEU R  71     -46.329   4.776  30.628  1.00 52.20           O  
ATOM    257  CB  LEU R  71     -46.719   2.081  28.746  1.00 52.20           C  
ATOM    258  CG  LEU R  71     -46.149   1.326  29.971  1.00 52.20           C  
ATOM    259  CD1 LEU R  71     -45.481   0.019  29.525  1.00 52.20           C  
ATOM    260  CD2 LEU R  71     -45.194   2.171  30.828  1.00 52.20           C  
ATOM    261  H   LEU R  71     -47.994   3.399  26.964  1.00 52.20           H  
ATOM    262  HA  LEU R  71     -48.161   3.292  29.809  1.00 52.20           H  
ATOM    263  HB2 LEU R  71     -45.889   2.277  28.067  1.00 52.20           H  
ATOM    264  HB3 LEU R  71     -47.423   1.421  28.240  1.00 52.20           H  
ATOM    265  HG  LEU R  71     -46.994   1.056  30.604  1.00 52.20           H  
ATOM    266 HD11 LEU R  71     -45.084  -0.503  30.396  1.00 52.20           H  
ATOM    267 HD12 LEU R  71     -46.217  -0.614  29.027  1.00 52.20           H  
ATOM    268 HD13 LEU R  71     -44.669   0.243  28.833  1.00 52.20           H  
ATOM    269 HD21 LEU R  71     -44.407   1.534  31.231  1.00 52.20           H  
ATOM    270 HD22 LEU R  71     -45.748   2.627  31.649  1.00 52.20           H  
ATOM    271 HD23 LEU R  71     -44.748   2.953  30.212  1.00 52.20           H  
ATOM    272  N   ILE R  72     -45.635   4.982  28.490  1.00154.44           N  
ATOM    273  CA  ILE R  72     -44.580   5.898  28.815  1.00154.44           C  
ATOM    274  C   ILE R  72     -45.145   7.155  29.404  1.00154.44           C  
ATOM    275  O   ILE R  72     -44.720   7.592  30.474  1.00154.44           O  
ATOM    276  CB  ILE R  72     -43.708   6.223  27.575  1.00154.44           C  
ATOM    277  CG1 ILE R  72     -42.631   7.266  27.850  1.00154.44           C  
ATOM    278  CG2 ILE R  72     -44.445   6.787  26.384  1.00154.44           C  
ATOM    279  CD1 ILE R  72     -41.596   6.596  28.691  1.00154.44           C  
ATOM    280  H   ILE R  72     -45.791   4.732  27.523  1.00154.44           H  
ATOM    281  HA  ILE R  72     -43.927   5.431  29.551  1.00154.44           H  
ATOM    282  HB  ILE R  72     -43.247   5.292  27.239  1.00154.44           H  
ATOM    283 HG12 ILE R  72     -43.024   8.144  28.362  1.00154.44           H  
ATOM    284 HG13 ILE R  72     -42.150   7.586  26.926  1.00154.44           H  
ATOM    285 HG21 ILE R  72     -43.829   6.767  25.488  1.00154.44           H  
ATOM    286 HG22 ILE R  72     -44.844   7.776  26.575  1.00154.44           H  
ATOM    287 HG23 ILE R  72     -45.250   6.123  26.236  1.00154.44           H  
ATOM    288 HD11 ILE R  72     -41.987   6.275  29.654  1.00154.44           H  
ATOM    289 HD12 ILE R  72     -40.826   7.318  28.844  1.00154.44           H  
ATOM    290 HD13 ILE R  72     -41.220   5.758  28.119  1.00154.44           H  
ATOM    291  N   VAL R  73     -46.151   7.750  28.737  1.00109.15           N  
ATOM    292  CA  VAL R  73     -46.676   9.004  29.187  1.00109.15           C  
ATOM    293  C   VAL R  73     -47.324   8.838  30.525  1.00109.15           C  
ATOM    294  O   VAL R  73     -47.098   9.635  31.439  1.00109.15           O  
ATOM    295  CB  VAL R  73     -47.658   9.612  28.218  1.00109.15           C  
ATOM    296  CG1 VAL R  73     -48.921   8.744  28.151  1.00109.15           C  
ATOM    297  CG2 VAL R  73     -47.919  11.068  28.627  1.00109.15           C  
ATOM    298  H   VAL R  73     -46.538   7.311  27.914  1.00109.15           H  
ATOM    299  HA  VAL R  73     -45.842   9.697  29.300  1.00109.15           H  
ATOM    300  HB  VAL R  73     -47.197   9.615  27.229  1.00109.15           H  
ATOM    301 HG11 VAL R  73     -49.442   8.932  27.212  1.00109.15           H  
ATOM    302 HG12 VAL R  73     -48.641   7.692  28.207  1.00109.15           H  
ATOM    303 HG13 VAL R  73     -49.575   8.992  28.986  1.00109.15           H  
ATOM    304 HG21 VAL R  73     -48.626  11.520  27.932  1.00109.15           H  
ATOM    305 HG22 VAL R  73     -46.983  11.626  28.603  1.00109.15           H  
ATOM    306 HG23 VAL R  73     -48.331  11.094  29.636  1.00109.15           H  
ATOM    307  N   ALA R  74     -48.139   7.781  30.694  1.00 33.75           N  
ATOM    308  CA  ALA R  74     -48.841   7.622  31.933  1.00 33.75           C  
ATOM    309  C   ALA R  74     -47.864   7.435  33.051  1.00 33.75           C  
ATOM    310  O   ALA R  74     -47.978   8.081  34.090  1.00 33.75           O  
ATOM    311  CB  ALA R  74     -49.769   6.398  31.929  1.00 33.75           C  
ATOM    312  H   ALA R  74     -48.254   7.105  29.954  1.00 33.75           H  
ATOM    313  HA  ALA R  74     -49.432   8.516  32.125  1.00 33.75           H  
ATOM    314  HB1 ALA R  74     -50.499   6.498  31.125  1.00 33.75           H  
ATOM    315  HB2 ALA R  74     -50.290   6.333  32.885  1.00 33.75           H  
ATOM    316  HB3 ALA R  74     -49.179   5.494  31.775  1.00 33.75           H  
ATOM    317  N   GLY R  75     -46.854   6.565  32.852  1.00 33.29           N  
ATOM    318  CA  GLY R  75     -45.942   6.240  33.915  1.00 33.29           C  
ATOM    319  C   GLY R  75     -45.149   7.440  34.341  1.00 33.29           C  
ATOM    320  O   GLY R  75     -45.026   7.714  35.535  1.00 33.29           O  
ATOM    321  H   GLY R  75     -46.737   6.136  31.945  1.00 33.29           H  
ATOM    322  HA2 GLY R  75     -45.255   5.468  33.569  1.00 33.29           H  
ATOM    323  HA3 GLY R  75     -46.507   5.863  34.767  1.00 33.29           H  
ATOM    324  N   ASN R  76     -44.588   8.193  33.378  1.00 51.56           N  
ATOM    325  CA  ASN R  76     -43.768   9.324  33.707  1.00 51.56           C  
ATOM    326  C   ASN R  76     -44.603  10.387  34.340  1.00 51.56           C  
ATOM    327  O   ASN R  76     -44.148  11.096  35.237  1.00 51.56           O  
ATOM    328  CB  ASN R  76     -43.073   9.894  32.472  1.00 51.56           C  
ATOM    329  CG  ASN R  76     -42.005   8.962  31.976  1.00 51.56           C  
ATOM    330  ND2 ASN R  76     -41.044   8.599  32.801  1.00 51.56           N  
ATOM    331  OD1 ASN R  76     -42.005   8.563  30.837  1.00 51.56           O  
ATOM    332  H   ASN R  76     -44.748   7.959  32.408  1.00 51.56           H  
ATOM    333  HA  ASN R  76     -43.005   9.009  34.420  1.00 51.56           H  
ATOM    334  HB2 ASN R  76     -43.797  10.064  31.674  1.00 51.56           H  
ATOM    335  HB3 ASN R  76     -42.608  10.846  32.728  1.00 51.56           H  
ATOM    336 HD21 ASN R  76     -40.363   7.953  32.434  1.00 51.56           H  
ATOM    337 HD22 ASN R  76     -41.012   8.980  33.725  1.00 51.56           H  
ATOM    338  N   VAL R  77     -45.843  10.558  33.862  1.00 37.54           N  
ATOM    339  CA  VAL R  77     -46.682  11.563  34.445  1.00 37.54           C  
ATOM    340  C   VAL R  77     -46.928  11.187  35.877  1.00 37.54           C  
ATOM    341  O   VAL R  77     -46.929  12.051  36.753  1.00 37.54           O  
ATOM    342  CB  VAL R  77     -48.008  11.707  33.764  1.00 37.54           C  
ATOM    343  CG1 VAL R  77     -48.859  12.696  34.579  1.00 37.54           C  
ATOM    344  CG2 VAL R  77     -47.766  12.157  32.313  1.00 37.54           C  
ATOM    345  H   VAL R  77     -46.182   9.988  33.101  1.00 37.54           H  
ATOM    346  HA  VAL R  77     -46.162  12.520  34.415  1.00 37.54           H  
ATOM    347  HB  VAL R  77     -48.508  10.738  33.756  1.00 37.54           H  
ATOM    348 HG11 VAL R  77     -49.832  12.817  34.102  1.00 37.54           H  
ATOM    349 HG12 VAL R  77     -48.353  13.661  34.621  1.00 37.54           H  
ATOM    350 HG13 VAL R  77     -48.996  12.312  35.590  1.00 37.54           H  
ATOM    351 HG21 VAL R  77     -47.946  13.228  32.230  1.00 37.54           H  
ATOM    352 HG22 VAL R  77     -46.734  11.939  32.034  1.00 37.54           H  
ATOM    353 HG23 VAL R  77     -48.444  11.621  31.648  1.00 37.54           H  
ATOM    354  N   LEU R  78     -47.137   9.882  36.163  1.00173.69           N  
ATOM    355  CA  LEU R  78     -47.368   9.483  37.530  1.00173.69           C  
ATOM    356  C   LEU R  78     -46.173   9.802  38.375  1.00173.69           C  
ATOM    357  O   LEU R  78     -46.328  10.263  39.504  1.00173.69           O  
ATOM    358  CB  LEU R  78     -47.606   7.979  37.802  1.00173.69           C  
ATOM    359  CG  LEU R  78     -49.049   7.452  37.679  1.00173.69           C  
ATOM    360  CD1 LEU R  78     -50.006   8.206  38.610  1.00173.69           C  
ATOM    361  CD2 LEU R  78     -49.530   7.388  36.235  1.00173.69           C  
ATOM    362  H   LEU R  78     -47.133   9.191  35.425  1.00173.69           H  
ATOM    363  HA  LEU R  78     -48.222  10.043  37.913  1.00173.69           H  
ATOM    364  HB2 LEU R  78     -46.992   7.419  37.096  1.00173.69           H  
ATOM    365  HB3 LEU R  78     -47.251   7.758  38.808  1.00173.69           H  
ATOM    366  HG  LEU R  78     -49.026   6.423  38.036  1.00173.69           H  
ATOM    367 HD11 LEU R  78     -51.023   7.848  38.452  1.00173.69           H  
ATOM    368 HD12 LEU R  78     -49.958   9.272  38.392  1.00173.69           H  
ATOM    369 HD13 LEU R  78     -49.716   8.032  39.646  1.00173.69           H  
ATOM    370 HD21 LEU R  78     -50.560   7.032  36.210  1.00173.69           H  
ATOM    371 HD22 LEU R  78     -49.479   8.382  35.791  1.00173.69           H  
ATOM    372 HD23 LEU R  78     -48.896   6.705  35.670  1.00173.69           H  
ATOM    373  N   VAL R  79     -44.951   9.531  37.879  1.00131.05           N  
ATOM    374  CA  VAL R  79     -43.807   9.774  38.712  1.00131.05           C  
ATOM    375  C   VAL R  79     -43.654  11.232  39.012  1.00131.05           C  
ATOM    376  O   VAL R  79     -43.474  11.620  40.165  1.00131.05           O  
ATOM    377  CB  VAL R  79     -42.503   9.281  38.154  1.00131.05           C  
ATOM    378  CG1 VAL R  79     -42.556   7.754  38.080  1.00131.05           C  
ATOM    379  CG2 VAL R  79     -42.219   9.941  36.803  1.00131.05           C  
ATOM    380  H   VAL R  79     -44.842   9.166  36.944  1.00131.05           H  
ATOM    381  HA  VAL R  79     -43.976   9.260  39.659  1.00131.05           H  
ATOM    382  HB  VAL R  79     -41.707   9.562  38.843  1.00131.05           H  
ATOM    383 HG11 VAL R  79     -43.307   7.451  37.350  1.00131.05           H  
ATOM    384 HG12 VAL R  79     -41.583   7.369  37.781  1.00131.05           H  
ATOM    385 HG13 VAL R  79     -42.820   7.353  39.059  1.00131.05           H  
ATOM    386 HG21 VAL R  79     -41.154   9.875  36.581  1.00131.05           H  
ATOM    387 HG22 VAL R  79     -42.518  10.988  36.842  1.00131.05           H  
ATOM    388 HG23 VAL R  79     -42.785   9.431  36.023  1.00131.05           H  
ATOM    389  N   ILE R  80     -43.764  12.084  37.979  1.00100.18           N  
ATOM    390  CA  ILE R  80     -43.556  13.498  38.139  1.00100.18           C  
ATOM    391  C   ILE R  80     -44.552  14.013  39.127  1.00100.18           C  
ATOM    392  O   ILE R  80     -44.214  14.782  40.025  1.00100.18           O  
ATOM    393  CB  ILE R  80     -43.800  14.260  36.864  1.00100.18           C  
ATOM    394  CG1 ILE R  80     -42.858  13.790  35.742  1.00100.18           C  
ATOM    395  CG2 ILE R  80     -43.675  15.758  37.179  1.00100.18           C  
ATOM    396  CD1 ILE R  80     -41.382  14.082  35.992  1.00100.18           C  
ATOM    397  H   ILE R  80     -44.000  11.722  37.066  1.00100.18           H  
ATOM    398  HA  ILE R  80     -42.545  13.687  38.497  1.00100.18           H  
ATOM    399  HB  ILE R  80     -44.825  14.067  36.546  1.00100.18           H  
ATOM    400 HG12 ILE R  80     -43.152  14.290  34.819  1.00100.18           H  
ATOM    401 HG13 ILE R  80     -42.983  12.715  35.609  1.00100.18           H  
ATOM    402 HG21 ILE R  80     -43.847  16.337  36.271  1.00100.18           H  
ATOM    403 HG22 ILE R  80     -44.415  16.033  37.932  1.00100.18           H  
ATOM    404 HG23 ILE R  80     -42.675  15.966  37.559  1.00100.18           H  
ATOM    405 HD11 ILE R  80     -41.264  15.117  36.310  1.00100.18           H  
ATOM    406 HD12 ILE R  80     -41.008  13.418  36.773  1.00100.18           H  
ATOM    407 HD13 ILE R  80     -40.817  13.918  35.074  1.00100.18           H  
ATOM    408  N   VAL R  81     -45.822  13.598  38.990  1.00 95.79           N  
ATOM    409  CA  VAL R  81     -46.848  14.076  39.872  1.00 95.79           C  
ATOM    410  C   VAL R  81     -46.580  13.606  41.274  1.00 95.79           C  
ATOM    411  O   VAL R  81     -46.801  14.346  42.229  1.00 95.79           O  
ATOM    412  CB  VAL R  81     -48.229  13.678  39.436  1.00 95.79           C  
ATOM    413  CG1 VAL R  81     -48.287  12.158  39.290  1.00 95.79           C  
ATOM    414  CG2 VAL R  81     -49.243  14.243  40.442  1.00 95.79           C  
ATOM    415  H   VAL R  81     -46.059  12.944  38.257  1.00 95.79           H  
ATOM    416  HA  VAL R  81     -46.802  15.165  39.873  1.00 95.79           H  
ATOM    417  HB  VAL R  81     -48.425  14.126  38.460  1.00 95.79           H  
ATOM    418 HG11 VAL R  81     -47.543  11.833  38.563  1.00 95.79           H  
ATOM    419 HG12 VAL R  81     -49.280  11.863  38.947  1.00 95.79           H  
ATOM    420 HG13 VAL R  81     -48.083  11.692  40.253  1.00 95.79           H  
ATOM    421 HG21 VAL R  81     -50.252  13.963  40.138  1.00 95.79           H  
ATOM    422 HG22 VAL R  81     -49.161  15.329  40.469  1.00 95.79           H  
ATOM    423 HG23 VAL R  81     -49.036  13.838  41.432  1.00 95.79           H  
ATOM    424  N   ALA R  82     -46.091  12.361  41.444  1.00 37.80           N  
ATOM    425  CA  ALA R  82     -45.855  11.848  42.766  1.00 37.80           C  
ATOM    426  C   ALA R  82     -44.801  12.662  43.457  1.00 37.80           C  
ATOM    427  O   ALA R  82     -44.948  13.022  44.624  1.00 37.80           O  
ATOM    428  CB  ALA R  82     -45.387  10.383  42.753  1.00 37.80           C  
ATOM    429  H   ALA R  82     -45.888  11.787  40.637  1.00 37.80           H  
ATOM    430  HA  ALA R  82     -46.782  11.916  43.337  1.00 37.80           H  
ATOM    431  HB1 ALA R  82     -46.136   9.766  42.255  1.00 37.80           H  
ATOM    432  HB2 ALA R  82     -44.441  10.308  42.217  1.00 37.80           H  
ATOM    433  HB3 ALA R  82     -45.253  10.036  43.776  1.00 37.80           H  
ATOM    434  N   ILE R  83     -43.705  12.979  42.745  1.00 83.02           N  
ATOM    435  CA  ILE R  83     -42.632  13.768  43.272  1.00 83.02           C  
ATOM    436  C   ILE R  83     -43.118  15.150  43.588  1.00 83.02           C  
ATOM    437  O   ILE R  83     -42.879  15.700  44.660  1.00 83.02           O  
ATOM    438  CB  ILE R  83     -41.591  13.964  42.226  1.00 83.02           C  
ATOM    439  CG1 ILE R  83     -40.806  12.664  41.978  1.00 83.02           C  
ATOM    440  CG2 ILE R  83     -40.820  15.243  42.581  1.00 83.02           C  
ATOM    441  CD1 ILE R  83     -40.022  12.665  40.667  1.00 83.02           C  
ATOM    442  H   ILE R  83     -43.635  12.645  41.794  1.00 83.02           H  
ATOM    443  HA  ILE R  83     -42.205  13.296  44.158  1.00 83.02           H  
ATOM    444  HB  ILE R  83     -42.125  14.179  41.302  1.00 83.02           H  
ATOM    445 HG12 ILE R  83     -40.102  12.525  42.799  1.00 83.02           H  
ATOM    446 HG13 ILE R  83     -41.506  11.828  41.969  1.00 83.02           H  
ATOM    447 HG21 ILE R  83     -41.504  16.091  42.583  1.00 83.02           H  
ATOM    448 HG22 ILE R  83     -40.036  15.410  41.843  1.00 83.02           H  
ATOM    449 HG23 ILE R  83     -40.372  15.134  43.570  1.00 83.02           H  
ATOM    450 HD11 ILE R  83     -40.606  12.164  39.894  1.00 83.02           H  
ATOM    451 HD12 ILE R  83     -39.824  13.692  40.362  1.00 83.02           H  
ATOM    452 HD13 ILE R  83     -39.078  12.138  40.807  1.00 83.02           H  
ATOM    453  N   ALA R  84     -43.827  15.767  42.638  1.00 42.89           N  
ATOM    454  CA  ALA R  84     -44.218  17.133  42.825  1.00 42.89           C  
ATOM    455  C   ALA R  84     -45.161  17.290  43.981  1.00 42.89           C  
ATOM    456  O   ALA R  84     -45.013  18.204  44.791  1.00 42.89           O  
ATOM    457  CB  ALA R  84     -44.920  17.726  41.591  1.00 42.89           C  
ATOM    458  H   ALA R  84     -44.083  15.276  41.794  1.00 42.89           H  
ATOM    459  HA  ALA R  84     -43.325  17.723  43.028  1.00 42.89           H  
ATOM    460  HB1 ALA R  84     -44.267  17.633  40.721  1.00 42.89           H  
ATOM    461  HB2 ALA R  84     -45.848  17.187  41.405  1.00 42.89           H  
ATOM    462  HB3 ALA R  84     -45.140  18.779  41.768  1.00 42.89           H  
ATOM    463  N   LYS R  85     -46.165  16.402  44.064  1.00128.44           N  
ATOM    464  CA  LYS R  85     -47.214  16.503  45.039  1.00128.44           C  
ATOM    465  C   LYS R  85     -46.758  16.267  46.450  1.00128.44           C  
ATOM    466  O   LYS R  85     -47.022  17.087  47.330  1.00128.44           O  
ATOM    467  CB  LYS R  85     -48.327  15.484  44.763  1.00128.44           C  
ATOM    468  CG  LYS R  85     -47.815  14.042  44.784  1.00128.44           C  
ATOM    469  CD  LYS R  85     -48.934  13.005  44.845  1.00128.44           C  
ATOM    470  CE  LYS R  85     -49.937  13.142  43.703  1.00128.44           C  
ATOM    471  NZ  LYS R  85     -51.099  12.257  43.942  1.00128.44           N1+
ATOM    472  H   LYS R  85     -46.182  15.630  43.411  1.00128.44           H  
ATOM    473  HA  LYS R  85     -47.643  17.503  44.979  1.00128.44           H  
ATOM    474  HB2 LYS R  85     -49.098  15.593  45.525  1.00128.44           H  
ATOM    475  HB3 LYS R  85     -48.763  15.692  43.785  1.00128.44           H  
ATOM    476  HG2 LYS R  85     -47.233  13.869  43.879  1.00128.44           H  
ATOM    477  HG3 LYS R  85     -47.165  13.912  45.650  1.00128.44           H  
ATOM    478  HD2 LYS R  85     -49.466  13.124  45.790  1.00128.44           H  
ATOM    479  HD3 LYS R  85     -48.494  12.008  44.811  1.00128.44           H  
ATOM    480  HE2 LYS R  85     -50.277  14.178  43.643  1.00128.44           H  
ATOM    481  HE3 LYS R  85     -49.458  12.865  42.763  1.00128.44           H  
ATOM    482  HZ1 LYS R  85     -50.842  11.303  43.734  1.00128.44           H  
ATOM    483  HZ2 LYS R  85     -51.382  12.328  44.909  1.00128.44           H  
ATOM    484  HZ3 LYS R  85     -51.863  12.539  43.346  1.00128.44           H  
ATOM    485  N   THR R  86     -46.050  15.147  46.708  1.00122.98           N  
ATOM    486  CA  THR R  86     -45.735  14.807  48.071  1.00122.98           C  
ATOM    487  C   THR R  86     -44.434  15.409  48.493  1.00122.98           C  
ATOM    488  O   THR R  86     -43.488  15.464  47.713  1.00122.98           O  
ATOM    489  CB  THR R  86     -45.643  13.328  48.305  1.00122.98           C  
ATOM    490  CG2 THR R  86     -47.004  12.686  47.976  1.00122.98           C  
ATOM    491  OG1 THR R  86     -44.625  12.774  47.486  1.00122.98           O  
ATOM    492  H   THR R  86     -45.743  14.552  45.951  1.00122.98           H  
ATOM    493  HA  THR R  86     -46.520  15.205  48.714  1.00122.98           H  
ATOM    494  HB  THR R  86     -45.402  13.144  49.352  1.00122.98           H  
ATOM    495 HG21 THR R  86     -47.771  13.115  48.620  1.00122.98           H  
ATOM    496 HG22 THR R  86     -47.254  12.881  46.933  1.00122.98           H  
ATOM    497 HG23 THR R  86     -46.949  11.610  48.141  1.00122.98           H  
ATOM    498  HG1 THR R  86     -44.530  13.303  46.691  1.00122.98           H  
ATOM    499  N   PRO R  87     -44.408  15.922  49.702  1.00120.92           N  
ATOM    500  CA  PRO R  87     -43.206  16.472  50.286  1.00120.92           C  
ATOM    501  C   PRO R  87     -42.212  15.470  50.803  1.00120.92           C  
ATOM    502  O   PRO R  87     -41.050  15.834  50.969  1.00120.92           O  
ATOM    503  CB  PRO R  87     -43.658  17.465  51.360  1.00120.92           C  
ATOM    504  CG  PRO R  87     -45.142  17.141  51.589  1.00120.92           C  
ATOM    505  CD  PRO R  87     -45.600  16.551  50.246  1.00120.92           C  
ATOM    506  HA  PRO R  87     -42.705  17.049  49.507  1.00120.92           H  
ATOM    507  HB2 PRO R  87     -43.537  18.489  51.012  1.00120.92           H  
ATOM    508  HB3 PRO R  87     -43.092  17.309  52.279  1.00120.92           H  
ATOM    509  HG2 PRO R  87     -45.263  16.414  52.394  1.00120.92           H  
ATOM    510  HG3 PRO R  87     -45.699  18.052  51.815  1.00120.92           H  
ATOM    511  HD2 PRO R  87     -45.958  17.339  49.582  1.00120.92           H  
ATOM    512  HD3 PRO R  87     -46.379  15.809  50.407  1.00120.92           H  
ATOM    513  N   ARG R  88     -42.651  14.232  51.112  1.00136.58           N  
ATOM    514  CA  ARG R  88     -41.815  13.182  51.640  1.00136.58           C  
ATOM    515  C   ARG R  88     -40.894  12.713  50.573  1.00136.58           C  
ATOM    516  O   ARG R  88     -39.850  12.117  50.825  1.00136.58           O  
ATOM    517  CB  ARG R  88     -42.604  11.970  52.159  1.00136.58           C  
ATOM    518  CG  ARG R  88     -43.188  12.181  53.558  1.00136.58           C  
ATOM    519  CD  ARG R  88     -42.129  12.080  54.658  1.00136.58           C  
ATOM    520  NE  ARG R  88     -41.503  10.735  54.533  1.00136.58           N  
ATOM    521  CZ  ARG R  88     -41.958   9.691  55.287  1.00136.58           C  
ATOM    522  NH1 ARG R  88     -42.932   9.897  56.221  1.00136.58           N  
ATOM    523  NH2 ARG R  88     -41.437   8.444  55.105  1.00136.58           N1+
ATOM    524  H   ARG R  88     -43.630  14.028  50.965  1.00136.58           H  
ATOM    525  HA  ARG R  88     -41.221  13.588  52.459  1.00136.58           H  
ATOM    526  HB2 ARG R  88     -41.935  11.110  52.190  1.00136.58           H  
ATOM    527  HB3 ARG R  88     -43.418  11.759  51.467  1.00136.58           H  
ATOM    528  HG2 ARG R  88     -43.643  13.171  53.601  1.00136.58           H  
ATOM    529  HG3 ARG R  88     -43.957  11.430  53.736  1.00136.58           H  
ATOM    530  HD2 ARG R  88     -42.594  12.188  55.637  1.00136.58           H  
ATOM    531  HD3 ARG R  88     -41.374  12.854  54.518  1.00136.58           H  
ATOM    532  HE  ARG R  88     -40.737  10.593  53.890  1.00136.58           H  
ATOM    533 HH11 ARG R  88     -43.268   9.124  56.779  1.00136.58           H  
ATOM    534 HH12 ARG R  88     -43.316  10.821  56.355  1.00136.58           H  
ATOM    535 HH21 ARG R  88     -40.716   8.295  54.414  1.00136.58           H  
ATOM    536 HH22 ARG R  88     -41.772   7.671  55.663  1.00136.58           H  
ATOM    537  N   LEU R  89     -41.341  12.901  49.337  1.00225.63           N  
ATOM    538  CA  LEU R  89     -40.651  12.554  48.154  1.00225.63           C  
ATOM    539  C   LEU R  89     -39.516  13.439  47.901  1.00225.63           C  
ATOM    540  O   LEU R  89     -38.898  13.176  46.911  1.00225.63           O  
ATOM    541  CB  LEU R  89     -41.514  12.496  46.876  1.00225.63           C  
ATOM    542  CG  LEU R  89     -42.148  11.121  46.578  1.00225.63           C  
ATOM    543  CD1 LEU R  89     -41.087  10.116  46.124  1.00225.63           C  
ATOM    544  CD2 LEU R  89     -42.957  10.566  47.747  1.00225.63           C  
ATOM    545  H   LEU R  89     -42.250  13.328  49.233  1.00225.63           H  
ATOM    546  HA  LEU R  89     -40.245  11.554  48.307  1.00225.63           H  
ATOM    547  HB2 LEU R  89     -42.319  13.224  46.979  1.00225.63           H  
ATOM    548  HB3 LEU R  89     -40.895  12.784  46.028  1.00225.63           H  
ATOM    549  HG  LEU R  89     -42.839  11.259  45.745  1.00225.63           H  
ATOM    550 HD11 LEU R  89     -41.522   9.429  45.399  1.00225.63           H  
ATOM    551 HD12 LEU R  89     -40.727   9.554  46.986  1.00225.63           H  
ATOM    552 HD13 LEU R  89     -40.254  10.650  45.665  1.00225.63           H  
ATOM    553 HD21 LEU R  89     -43.967  10.973  47.716  1.00225.63           H  
ATOM    554 HD22 LEU R  89     -42.480  10.850  48.685  1.00225.63           H  
ATOM    555 HD23 LEU R  89     -43.000   9.481  47.677  1.00225.63           H  
ATOM    556  N   GLN R  90     -39.238  14.527  48.633  1.00165.29           N  
ATOM    557  CA  GLN R  90     -38.227  15.440  48.155  1.00165.29           C  
ATOM    558  C   GLN R  90     -36.815  15.040  48.529  1.00165.29           C  
ATOM    559  O   GLN R  90     -36.283  15.567  49.502  1.00165.29           O  
ATOM    560  CB  GLN R  90     -38.409  16.824  48.801  1.00165.29           C  
ATOM    561  CG  GLN R  90     -38.018  17.994  47.909  1.00165.29           C  
ATOM    562  CD  GLN R  90     -36.840  17.579  47.051  1.00165.29           C  
ATOM    563  NE2 GLN R  90     -37.113  17.330  45.743  1.00165.29           N  
ATOM    564  OE1 GLN R  90     -35.711  17.469  47.529  1.00165.29           O  
ATOM    565  H   GLN R  90     -39.725  14.703  49.500  1.00165.29           H  
ATOM    566  HA  GLN R  90     -38.304  15.532  47.072  1.00165.29           H  
ATOM    567  HB2 GLN R  90     -39.459  16.939  49.070  1.00165.29           H  
ATOM    568  HB3 GLN R  90     -37.809  16.865  49.710  1.00165.29           H  
ATOM    569  HG2 GLN R  90     -37.740  18.849  48.526  1.00165.29           H  
ATOM    570  HG3 GLN R  90     -38.858  18.262  47.269  1.00165.29           H  
ATOM    571 HE21 GLN R  90     -38.056  17.429  45.396  1.00165.29           H  
ATOM    572 HE22 GLN R  90     -36.373  17.045  45.118  1.00165.29           H  
ATOM    573  N   THR R  91     -36.117  14.157  47.774  1.00143.13           N  
ATOM    574  CA  THR R  91     -34.730  14.059  48.157  1.00143.13           C  
ATOM    575  C   THR R  91     -33.907  13.951  46.909  1.00143.13           C  
ATOM    576  O   THR R  91     -34.296  13.278  45.978  1.00143.13           O  
ATOM    577  CB  THR R  91     -34.296  12.880  48.978  1.00143.13           C  
ATOM    578  CG2 THR R  91     -35.420  12.515  49.963  1.00143.13           C  
ATOM    579  OG1 THR R  91     -33.996  11.775  48.145  1.00143.13           O  
ATOM    580  H   THR R  91     -36.527  13.621  47.021  1.00143.13           H  
ATOM    581  HA  THR R  91     -34.449  14.972  48.681  1.00143.13           H  
ATOM    582  HB  THR R  91     -33.404  13.151  49.542  1.00143.13           H  
ATOM    583 HG21 THR R  91     -35.215  12.970  50.932  1.00143.13           H  
ATOM    584 HG22 THR R  91     -36.371  12.885  49.582  1.00143.13           H  
ATOM    585 HG23 THR R  91     -35.470  11.431  50.073  1.00143.13           H  
ATOM    586  HG1 THR R  91     -34.369  11.921  47.273  1.00143.13           H  
ATOM    587  N   LEU R  92     -32.640  14.389  46.925  1.00192.36           N  
ATOM    588  CA  LEU R  92     -31.836  14.649  45.751  1.00192.36           C  
ATOM    589  C   LEU R  92     -31.969  13.565  44.715  1.00192.36           C  
ATOM    590  O   LEU R  92     -32.076  13.844  43.520  1.00192.36           O  
ATOM    591  CB  LEU R  92     -30.357  14.690  46.153  1.00192.36           C  
ATOM    592  CG  LEU R  92     -30.082  15.703  47.281  1.00192.36           C  
ATOM    593  CD1 LEU R  92     -28.673  15.531  47.861  1.00192.36           C  
ATOM    594  CD2 LEU R  92     -30.356  17.140  46.809  1.00192.36           C  
ATOM    595  H   LEU R  92     -32.214  14.551  47.827  1.00192.36           H  
ATOM    596  HA  LEU R  92     -32.124  15.607  45.317  1.00192.36           H  
ATOM    597  HB2 LEU R  92     -30.060  13.698  46.494  1.00192.36           H  
ATOM    598  HB3 LEU R  92     -29.760  14.959  45.282  1.00192.36           H  
ATOM    599  HG  LEU R  92     -30.788  15.488  48.084  1.00192.36           H  
ATOM    600 HD11 LEU R  92     -28.741  15.118  48.868  1.00192.36           H  
ATOM    601 HD12 LEU R  92     -28.174  16.499  47.898  1.00192.36           H  
ATOM    602 HD13 LEU R  92     -28.101  14.853  47.229  1.00192.36           H  
ATOM    603 HD21 LEU R  92     -30.155  17.835  47.623  1.00192.36           H  
ATOM    604 HD22 LEU R  92     -29.710  17.373  45.963  1.00192.36           H  
ATOM    605 HD23 LEU R  92     -31.399  17.229  46.505  1.00192.36           H  
ATOM    606  N   THR R  93     -32.030  12.293  45.131  1.00114.18           N  
ATOM    607  CA  THR R  93     -32.150  11.313  44.103  1.00114.18           C  
ATOM    608  C   THR R  93     -33.462  11.410  43.355  1.00114.18           C  
ATOM    609  O   THR R  93     -33.451  11.255  42.139  1.00114.18           O  
ATOM    610  CB  THR R  93     -31.864   9.936  44.550  1.00114.18           C  
ATOM    611  CG2 THR R  93     -31.633   9.088  43.285  1.00114.18           C  
ATOM    612  OG1 THR R  93     -30.645   9.953  45.273  1.00114.18           O  
ATOM    613  H   THR R  93     -31.994  12.044  46.111  1.00114.18           H  
ATOM    614  HA  THR R  93     -31.376  11.554  43.374  1.00114.18           H  
ATOM    615  HB  THR R  93     -32.680   9.537  45.154  1.00114.18           H  
ATOM    616 HG21 THR R  93     -32.299   9.430  42.492  1.00114.18           H  
ATOM    617 HG22 THR R  93     -30.598   9.193  42.960  1.00114.18           H  
ATOM    618 HG23 THR R  93     -31.840   8.041  43.507  1.00114.18           H  
ATOM    619  HG1 THR R  93     -29.966  10.374  44.742  1.00114.18           H  
ATOM    620  N   ASN R  94     -34.653  11.638  43.965  1.00222.30           N  
ATOM    621  CA  ASN R  94     -35.661  11.752  42.940  1.00222.30           C  
ATOM    622  C   ASN R  94     -35.539  13.058  42.283  1.00222.30           C  
ATOM    623  O   ASN R  94     -36.251  13.263  41.309  1.00222.30           O  
ATOM    624  CB  ASN R  94     -37.194  11.513  42.966  1.00222.30           C  
ATOM    625  CG  ASN R  94     -37.631  10.213  43.566  1.00222.30           C  
ATOM    626  ND2 ASN R  94     -38.614  10.317  44.501  1.00222.30           N  
ATOM    627  OD1 ASN R  94     -37.098   9.145  43.268  1.00222.30           O  
ATOM    628  H   ASN R  94     -34.806  11.713  44.961  1.00222.30           H  
ATOM    629  HA  ASN R  94     -35.314  11.056  42.174  1.00222.30           H  
ATOM    630  HB2 ASN R  94     -37.651  12.319  43.541  1.00222.30           H  
ATOM    631  HB3 ASN R  94     -37.569  11.565  41.943  1.00222.30           H  
ATOM    632 HD21 ASN R  94     -39.005  11.221  44.724  1.00222.30           H  
ATOM    633 HD22 ASN R  94     -38.953   9.490  44.970  1.00222.30           H  
ATOM    634  N   LEU R  95     -34.778  14.025  42.837  1.00112.44           N  
ATOM    635  CA  LEU R  95     -34.649  15.235  42.068  1.00112.44           C  
ATOM    636  C   LEU R  95     -34.085  14.805  40.749  1.00112.44           C  
ATOM    637  O   LEU R  95     -34.381  15.396  39.715  1.00112.44           O  
ATOM    638  CB  LEU R  95     -33.680  16.300  42.625  1.00112.44           C  
ATOM    639  CG  LEU R  95     -34.188  17.105  43.835  1.00112.44           C  
ATOM    640  CD1 LEU R  95     -34.218  16.272  45.119  1.00112.44           C  
ATOM    641  CD2 LEU R  95     -33.391  18.410  43.993  1.00112.44           C  
ATOM    642  H   LEU R  95     -34.329  13.907  43.732  1.00112.44           H  
ATOM    643  HA  LEU R  95     -35.632  15.679  41.915  1.00112.44           H  
ATOM    644  HB2 LEU R  95     -32.762  15.793  42.922  1.00112.44           H  
ATOM    645  HB3 LEU R  95     -33.442  16.999  41.823  1.00112.44           H  
ATOM    646  HG  LEU R  95     -35.217  17.388  43.618  1.00112.44           H  
ATOM    647 HD11 LEU R  95     -35.171  16.419  45.626  1.00112.44           H  
ATOM    648 HD12 LEU R  95     -34.098  15.218  44.870  1.00112.44           H  
ATOM    649 HD13 LEU R  95     -33.406  16.585  45.776  1.00112.44           H  
ATOM    650 HD21 LEU R  95     -33.765  18.963  44.854  1.00112.44           H  
ATOM    651 HD22 LEU R  95     -32.338  18.177  44.143  1.00112.44           H  
ATOM    652 HD23 LEU R  95     -33.505  19.016  43.094  1.00112.44           H  
ATOM    653  N   PHE R  96     -33.221  13.773  40.773  1.00 77.21           N  
ATOM    654  CA  PHE R  96     -32.704  13.206  39.557  1.00 77.21           C  
ATOM    655  C   PHE R  96     -33.789  12.454  38.837  1.00 77.21           C  
ATOM    656  O   PHE R  96     -33.911  12.540  37.615  1.00 77.21           O  
ATOM    657  CB  PHE R  96     -31.542  12.222  39.779  1.00 77.21           C  
ATOM    658  CG  PHE R  96     -30.388  13.011  40.292  1.00 77.21           C  
ATOM    659  CD1 PHE R  96     -29.775  13.943  39.487  1.00 77.21           C  
ATOM    660  CD2 PHE R  96     -29.899  12.802  41.562  1.00 77.21           C  
ATOM    661  CE1 PHE R  96     -28.705  14.673  39.947  1.00 77.21           C  
ATOM    662  CE2 PHE R  96     -28.828  13.529  42.025  1.00 77.21           C  
ATOM    663  CZ  PHE R  96     -28.228  14.467  41.218  1.00 77.21           C  
ATOM    664  H   PHE R  96     -32.929  13.392  41.662  1.00 77.21           H  
ATOM    665  HA  PHE R  96     -32.357  14.016  38.917  1.00 77.21           H  
ATOM    666  HB2 PHE R  96     -31.828  11.465  40.508  1.00 77.21           H  
ATOM    667  HB3 PHE R  96     -31.275  11.746  38.836  1.00 77.21           H  
ATOM    668  HD1 PHE R  96     -30.140  14.103  38.484  1.00 77.21           H  
ATOM    669  HD2 PHE R  96     -30.362  12.063  42.200  1.00 77.21           H  
ATOM    670  HE1 PHE R  96     -28.238  15.408  39.308  1.00 77.21           H  
ATOM    671  HE2 PHE R  96     -28.455  13.361  43.025  1.00 77.21           H  
ATOM    672  HZ  PHE R  96     -27.389  15.039  41.583  1.00 77.21           H  
ATOM    673  N   ILE R  97     -34.618  11.692  39.580  1.00 97.73           N  
ATOM    674  CA  ILE R  97     -35.651  10.923  38.940  1.00 97.73           C  
ATOM    675  C   ILE R  97     -36.598  11.829  38.237  1.00 97.73           C  
ATOM    676  O   ILE R  97     -37.158  11.464  37.205  1.00 97.73           O  
ATOM    677  CB  ILE R  97     -36.409   9.966  39.805  1.00 97.73           C  
ATOM    678  CG1 ILE R  97     -35.487   8.786  40.124  1.00 97.73           C  
ATOM    679  CG2 ILE R  97     -37.707   9.544  39.088  1.00 97.73           C  
ATOM    680  CD1 ILE R  97     -36.164   7.714  40.964  1.00 97.73           C  
ATOM    681  H   ILE R  97     -34.513  11.661  40.584  1.00 97.73           H  
ATOM    682  HA  ILE R  97     -35.163  10.326  38.171  1.00 97.73           H  
ATOM    683  HB  ILE R  97     -36.672  10.467  40.736  1.00 97.73           H  
ATOM    684 HG12 ILE R  97     -34.621   9.160  40.671  1.00 97.73           H  
ATOM    685 HG13 ILE R  97     -35.148   8.338  39.190  1.00 97.73           H  
ATOM    686 HG21 ILE R  97     -38.182   8.736  39.643  1.00 97.73           H  
ATOM    687 HG22 ILE R  97     -38.385  10.395  39.032  1.00 97.73           H  
ATOM    688 HG23 ILE R  97     -37.469   9.202  38.080  1.00 97.73           H  
ATOM    689 HD11 ILE R  97     -36.966   7.253  40.388  1.00 97.73           H  
ATOM    690 HD12 ILE R  97     -36.579   8.167  41.865  1.00 97.73           H  
ATOM    691 HD13 ILE R  97     -35.433   6.956  41.244  1.00 97.73           H  
ATOM    692  N   MET R  98     -36.826  13.030  38.783  1.00 69.12           N  
ATOM    693  CA  MET R  98     -37.711  13.953  38.146  1.00 69.12           C  
ATOM    694  C   MET R  98     -37.182  14.231  36.774  1.00 69.12           C  
ATOM    695  O   MET R  98     -37.946  14.260  35.811  1.00 69.12           O  
ATOM    696  CB  MET R  98     -37.771  15.308  38.867  1.00 69.12           C  
ATOM    697  CG  MET R  98     -38.687  16.315  38.175  1.00 69.12           C  
ATOM    698  SD  MET R  98     -38.727  17.949  38.964  1.00 69.12           S  
ATOM    699  CE  MET R  98     -39.794  18.716  37.710  1.00 69.12           C  
ATOM    700  H   MET R  98     -36.370  13.285  39.649  1.00 69.12           H  
ATOM    701  HA  MET R  98     -38.711  13.524  38.078  1.00 69.12           H  
ATOM    702  HB2 MET R  98     -38.136  15.146  39.881  1.00 69.12           H  
ATOM    703  HB3 MET R  98     -36.764  15.724  38.918  1.00 69.12           H  
ATOM    704  HG2 MET R  98     -39.700  15.911  38.175  1.00 69.12           H  
ATOM    705  HG3 MET R  98     -38.358  16.433  37.142  1.00 69.12           H  
ATOM    706  HE1 MET R  98     -39.609  18.251  36.741  1.00 69.12           H  
ATOM    707  HE2 MET R  98     -39.575  19.781  37.648  1.00 69.12           H  
ATOM    708  HE3 MET R  98     -40.838  18.575  37.986  1.00 69.12           H  
ATOM    709  N   SER R  99     -35.855  14.436  36.647  1.00 94.78           N  
ATOM    710  CA  SER R  99     -35.294  14.768  35.361  1.00 94.78           C  
ATOM    711  C   SER R  99     -35.428  13.610  34.410  1.00 94.78           C  
ATOM    712  O   SER R  99     -35.745  13.800  33.237  1.00 94.78           O  
ATOM    713  CB  SER R  99     -33.811  15.179  35.413  1.00 94.78           C  
ATOM    714  OG  SER R  99     -32.993  14.070  35.748  1.00 94.78           O  
ATOM    715  H   SER R  99     -35.254  14.357  37.454  1.00 94.78           H  
ATOM    716  HA  SER R  99     -35.859  15.606  34.954  1.00 94.78           H  
ATOM    717  HB2 SER R  99     -33.682  15.958  36.165  1.00 94.78           H  
ATOM    718  HB3 SER R  99     -33.512  15.564  34.438  1.00 94.78           H  
ATOM    719  HG  SER R  99     -33.544  13.344  36.045  1.00 94.78           H  
ATOM    720  N   LEU R 100     -35.200  12.375  34.894  1.00130.71           N  
ATOM    721  CA  LEU R 100     -35.266  11.187  34.083  1.00130.71           C  
ATOM    722  C   LEU R 100     -36.670  11.068  33.561  1.00130.71           C  
ATOM    723  O   LEU R 100     -36.897  10.787  32.382  1.00130.71           O  
ATOM    724  CB  LEU R 100     -34.948   9.986  35.010  1.00130.71           C  
ATOM    725  CG  LEU R 100     -34.635   8.658  34.317  1.00130.71           C  
ATOM    726  CD1 LEU R 100     -35.765   8.158  33.444  1.00130.71           C  
ATOM    727  CD2 LEU R 100     -33.395   8.779  33.447  1.00130.71           C  
ATOM    728  H   LEU R 100     -34.973  12.277  35.873  1.00130.71           H  
ATOM    729  HA  LEU R 100     -34.551  11.241  33.261  1.00130.71           H  
ATOM    730  HB2 LEU R 100     -34.096  10.213  35.642  1.00130.71           H  
ATOM    731  HB3 LEU R 100     -35.784   9.816  35.688  1.00130.71           H  
ATOM    732  HG  LEU R 100     -34.467   7.905  35.086  1.00130.71           H  
ATOM    733 HD11 LEU R 100     -35.661   7.084  33.343  1.00130.71           H  
ATOM    734 HD12 LEU R 100     -35.677   8.630  32.463  1.00130.71           H  
ATOM    735 HD13 LEU R 100     -36.726   8.389  33.908  1.00130.71           H  
ATOM    736 HD21 LEU R 100     -33.413   9.651  32.809  1.00130.71           H  
ATOM    737 HD22 LEU R 100     -32.519   8.835  34.086  1.00130.71           H  
ATOM    738 HD23 LEU R 100     -33.318   7.931  32.772  1.00130.71           H  
ATOM    739  N   ALA R 101     -37.656  11.285  34.447  1.00 48.83           N  
ATOM    740  CA  ALA R 101     -39.053  11.178  34.128  1.00 48.83           C  
ATOM    741  C   ALA R 101     -39.423  12.215  33.117  1.00 48.83           C  
ATOM    742  O   ALA R 101     -40.317  11.994  32.304  1.00 48.83           O  
ATOM    743  CB  ALA R 101     -39.956  11.383  35.356  1.00 48.83           C  
ATOM    744  H   ALA R 101     -37.400  11.541  35.390  1.00 48.83           H  
ATOM    745  HA  ALA R 101     -39.245  10.190  33.709  1.00 48.83           H  
ATOM    746  HB1 ALA R 101     -40.003  10.458  35.931  1.00 48.83           H  
ATOM    747  HB2 ALA R 101     -39.547  12.177  35.979  1.00 48.83           H  
ATOM    748  HB3 ALA R 101     -40.959  11.658  35.027  1.00 48.83           H  
ATOM    749  N   SER R 102     -38.802  13.406  33.196  1.00 33.19           N  
ATOM    750  CA  SER R 102     -39.088  14.466  32.270  1.00 33.19           C  
ATOM    751  C   SER R 102     -38.614  14.080  30.898  1.00 33.19           C  
ATOM    752  O   SER R 102     -39.339  14.241  29.917  1.00 33.19           O  
ATOM    753  CB  SER R 102     -38.385  15.784  32.641  1.00 33.19           C  
ATOM    754  OG  SER R 102     -38.893  16.275  33.873  1.00 33.19           O  
ATOM    755  H   SER R 102     -38.119  13.558  33.925  1.00 33.19           H  
ATOM    756  HA  SER R 102     -40.163  14.631  32.242  1.00 33.19           H  
ATOM    757  HB2 SER R 102     -37.316  15.609  32.737  1.00 33.19           H  
ATOM    758  HB3 SER R 102     -38.563  16.520  31.856  1.00 33.19           H  
ATOM    759  HG  SER R 102     -38.735  15.629  34.565  1.00 33.19           H  
ATOM    760  N   ALA R 103     -37.383  13.542  30.798  1.00 29.38           N  
ATOM    761  CA  ALA R 103     -36.820  13.195  29.522  1.00 29.38           C  
ATOM    762  C   ALA R 103     -37.686  12.148  28.894  1.00 29.38           C  
ATOM    763  O   ALA R 103     -37.975  12.200  27.701  1.00 29.38           O  
ATOM    764  CB  ALA R 103     -35.385  12.683  29.709  1.00 29.38           C  
ATOM    765  H   ALA R 103     -36.844  13.382  31.636  1.00 29.38           H  
ATOM    766  HA  ALA R 103     -36.802  14.078  28.884  1.00 29.38           H  
ATOM    767  HB1 ALA R 103     -34.764  13.453  30.167  1.00 29.38           H  
ATOM    768  HB2 ALA R 103     -34.968  12.432  28.731  1.00 29.38           H  
ATOM    769  HB3 ALA R 103     -35.374  11.790  30.333  1.00 29.38           H  
ATOM    770  N   ASP R 104     -38.120  11.161  29.697  1.00 49.49           N  
ATOM    771  CA  ASP R 104     -38.948  10.093  29.211  1.00 49.49           C  
ATOM    772  C   ASP R 104     -40.297  10.629  28.829  1.00 49.49           C  
ATOM    773  O   ASP R 104     -40.942  10.094  27.928  1.00 49.49           O  
ATOM    774  CB  ASP R 104     -39.146   9.020  30.274  1.00  0.00           C  
ATOM    775  CG  ASP R 104     -37.843   8.247  30.463  1.00  0.00           C  
ATOM    776  OD1 ASP R 104     -36.898   8.509  29.670  1.00  0.00           O  
ATOM    777  OD2 ASP R 104     -37.805   7.403  31.398  1.00  0.00           O1-
ATOM    778  H   ASP R 104     -37.856  11.171  30.672  1.00 49.49           H  
ATOM    779  HA  ASP R 104     -38.447   9.655  28.348  1.00 49.49           H  
ATOM    780  HB2 ASP R 104     -39.432   9.489  31.217  1.00  0.00           H  
ATOM    781  HB3 ASP R 104     -39.933   8.335  29.958  1.00  0.00           H  
ATOM    782  N   LEU R 105     -40.789  11.665  29.538  1.00 64.75           N  
ATOM    783  CA  LEU R 105     -42.079  12.212  29.209  1.00 64.75           C  
ATOM    784  C   LEU R 105     -42.033  12.836  27.849  1.00 64.75           C  
ATOM    785  O   LEU R 105     -42.922  12.619  27.026  1.00 64.75           O  
ATOM    786  CB  LEU R 105     -42.567  13.294  30.190  1.00 64.75           C  
ATOM    787  CG  LEU R 105     -43.887  13.954  29.738  1.00 64.75           C  
ATOM    788  CD1 LEU R 105     -45.013  12.918  29.579  1.00 64.75           C  
ATOM    789  CD2 LEU R 105     -44.276  15.118  30.661  1.00 64.75           C  
ATOM    790  H   LEU R 105     -40.253  12.055  30.300  1.00 64.75           H  
ATOM    791  HA  LEU R 105     -42.807  11.402  29.195  1.00 64.75           H  
ATOM    792  HB2 LEU R 105     -42.723  12.835  31.166  1.00 64.75           H  
ATOM    793  HB3 LEU R 105     -41.799  14.062  30.279  1.00 64.75           H  
ATOM    794  HG  LEU R 105     -43.705  14.379  28.750  1.00 64.75           H  
ATOM    795 HD11 LEU R 105     -45.925  13.422  29.259  1.00 64.75           H  
ATOM    796 HD12 LEU R 105     -45.187  12.421  30.533  1.00 64.75           H  
ATOM    797 HD13 LEU R 105     -44.723  12.180  28.831  1.00 64.75           H  
ATOM    798 HD21 LEU R 105     -45.211  15.560  30.315  1.00 64.75           H  
ATOM    799 HD22 LEU R 105     -43.490  15.873  30.646  1.00 64.75           H  
ATOM    800 HD23 LEU R 105     -44.405  14.747  31.679  1.00 64.75           H  
ATOM    801  N   VAL R 106     -40.980  13.628  27.575  1.00 39.59           N  
ATOM    802  CA  VAL R 106     -40.831  14.298  26.316  1.00 39.59           C  
ATOM    803  C   VAL R 106     -40.666  13.245  25.266  1.00 39.59           C  
ATOM    804  O   VAL R 106     -41.044  13.437  24.111  1.00 39.59           O  
ATOM    805  CB  VAL R 106     -39.615  15.179  26.258  1.00 39.59           C  
ATOM    806  CG1 VAL R 106     -39.505  15.775  24.843  1.00 39.59           C  
ATOM    807  CG2 VAL R 106     -39.716  16.232  27.374  1.00 39.59           C  
ATOM    808  H   VAL R 106     -40.270  13.755  28.283  1.00 39.59           H  
ATOM    809  HA  VAL R 106     -41.723  14.888  26.106  1.00 39.59           H  
ATOM    810  HB  VAL R 106     -38.735  14.564  26.442  1.00 39.59           H  
ATOM    811 HG11 VAL R 106     -40.375  16.400  24.642  1.00 39.59           H  
ATOM    812 HG12 VAL R 106     -39.463  14.968  24.110  1.00 39.59           H  
ATOM    813 HG13 VAL R 106     -38.600  16.377  24.772  1.00 39.59           H  
ATOM    814 HG21 VAL R 106     -38.841  16.880  27.342  1.00 39.59           H  
ATOM    815 HG22 VAL R 106     -39.766  15.734  28.340  1.00 39.59           H  
ATOM    816 HG23 VAL R 106     -40.616  16.832  27.227  1.00 39.59           H  
ATOM    817  N   MET R 107     -40.031  12.119  25.641  1.00 55.01           N  
ATOM    818  CA  MET R 107     -39.840  11.041  24.714  1.00 55.01           C  
ATOM    819  C   MET R 107     -41.171  10.501  24.284  1.00 55.01           C  
ATOM    820  O   MET R 107     -41.439  10.346  23.094  1.00 55.01           O  
ATOM    821  CB  MET R 107     -39.092   9.822  25.299  1.00 55.01           C  
ATOM    822  CG  MET R 107     -37.595   9.978  25.432  1.00 55.01           C  
ATOM    823  SD  MET R 107     -36.693   9.861  23.878  1.00 55.01           S  
ATOM    824  CE  MET R 107     -37.023   8.133  23.483  1.00 55.01           C  
ATOM    825  H   MET R 107     -39.683  12.033  26.586  1.00 55.01           H  
ATOM    826  HA  MET R 107     -39.298  11.405  23.842  1.00 55.01           H  
ATOM    827  HB2 MET R 107     -39.282   8.953  24.668  1.00 55.01           H  
ATOM    828  HB3 MET R 107     -39.473   9.562  26.270  1.00 55.01           H  
ATOM    829  HG2 MET R 107     -37.213   9.216  26.110  1.00 55.01           H  
ATOM    830  HG3 MET R 107     -37.419  10.936  25.884  1.00 55.01           H  
ATOM    831  HE1 MET R 107     -36.266   7.793  22.784  1.00 55.01           H  
ATOM    832  HE2 MET R 107     -36.988   7.537  24.395  1.00 55.01           H  
ATOM    833  HE3 MET R 107     -38.010   8.047  23.023  1.00 55.01           H  
ATOM    834  N   GLY R 108     -42.046  10.218  25.262  1.00 48.38           N  
ATOM    835  CA  GLY R 108     -43.326   9.627  24.999  1.00 48.38           C  
ATOM    836  C   GLY R 108     -44.215  10.576  24.272  1.00 48.38           C  
ATOM    837  O   GLY R 108     -45.105  10.155  23.535  1.00 48.38           O  
ATOM    838  H   GLY R 108     -41.796  10.432  26.217  1.00 48.38           H  
ATOM    839  HA2 GLY R 108     -43.794   9.354  25.944  1.00 48.38           H  
ATOM    840  HA3 GLY R 108     -43.188   8.730  24.394  1.00 48.38           H  
ATOM    841  N   LEU R 109     -44.104  11.871  24.599  1.00180.22           N  
ATOM    842  CA  LEU R 109     -44.959  12.842  23.998  1.00180.22           C  
ATOM    843  C   LEU R 109     -44.576  13.180  22.574  1.00180.22           C  
ATOM    844  O   LEU R 109     -45.410  13.094  21.673  1.00180.22           O  
ATOM    845  CB  LEU R 109     -44.967  14.108  24.872  1.00180.22           C  
ATOM    846  CG  LEU R 109     -46.082  15.101  24.547  1.00180.22           C  
ATOM    847  CD1 LEU R 109     -45.852  15.769  23.186  1.00180.22           C  
ATOM    848  CD2 LEU R 109     -47.462  14.432  24.681  1.00180.22           C  
ATOM    849  H   LEU R 109     -43.413  12.160  25.276  1.00180.22           H  
ATOM    850  HA  LEU R 109     -45.971  12.436  23.985  1.00180.22           H  
ATOM    851  HB2 LEU R 109     -44.011  14.615  24.743  1.00180.22           H  
ATOM    852  HB3 LEU R 109     -45.062  13.808  25.916  1.00180.22           H  
ATOM    853  HG  LEU R 109     -46.036  15.888  25.298  1.00180.22           H  
ATOM    854 HD11 LEU R 109     -46.267  16.777  23.201  1.00180.22           H  
ATOM    855 HD12 LEU R 109     -46.343  15.185  22.408  1.00180.22           H  
ATOM    856 HD13 LEU R 109     -44.783  15.819  22.982  1.00180.22           H  
ATOM    857 HD21 LEU R 109     -48.242  15.158  24.445  1.00180.22           H  
ATOM    858 HD22 LEU R 109     -47.595  14.077  25.702  1.00180.22           H  
ATOM    859 HD23 LEU R 109     -47.528  13.592  23.991  1.00180.22           H  
ATOM    860  N   LEU R 110     -43.330  13.666  22.353  1.00132.96           N  
ATOM    861  CA  LEU R 110     -42.876  14.085  21.044  1.00132.96           C  
ATOM    862  C   LEU R 110     -42.299  13.013  20.146  1.00132.96           C  
ATOM    863  O   LEU R 110     -42.773  12.797  19.030  1.00132.96           O  
ATOM    864  CB  LEU R 110     -41.826  15.213  21.158  1.00132.96           C  
ATOM    865  CG  LEU R 110     -41.471  15.955  19.845  1.00132.96           C  
ATOM    866  CD1 LEU R 110     -40.687  15.092  18.842  1.00132.96           C  
ATOM    867  CD2 LEU R 110     -42.725  16.601  19.238  1.00132.96           C  
ATOM    868  H   LEU R 110     -42.691  13.738  23.132  1.00132.96           H  
ATOM    869  HA  LEU R 110     -43.740  14.504  20.526  1.00132.96           H  
ATOM    870  HB2 LEU R 110     -40.907  14.774  21.549  1.00132.96           H  
ATOM    871  HB3 LEU R 110     -42.188  15.946  21.878  1.00132.96           H  
ATOM    872  HG  LEU R 110     -40.809  16.774  20.126  1.00132.96           H  
ATOM    873 HD11 LEU R 110     -41.377  14.660  18.118  1.00132.96           H  
ATOM    874 HD12 LEU R 110     -39.957  15.712  18.322  1.00132.96           H  
ATOM    875 HD13 LEU R 110     -40.172  14.294  19.375  1.00132.96           H  
ATOM    876 HD21 LEU R 110     -42.458  17.119  18.317  1.00132.96           H  
ATOM    877 HD22 LEU R 110     -43.146  17.315  19.947  1.00132.96           H  
ATOM    878 HD23 LEU R 110     -43.462  15.829  19.020  1.00132.96           H  
ATOM    879  N   VAL R 111     -41.240  12.320  20.621  1.00 65.24           N  
ATOM    880  CA  VAL R 111     -40.447  11.442  19.792  1.00 65.24           C  
ATOM    881  C   VAL R 111     -41.189  10.229  19.318  1.00 65.24           C  
ATOM    882  O   VAL R 111     -41.306   9.992  18.117  1.00 65.24           O  
ATOM    883  CB  VAL R 111     -39.221  10.949  20.503  1.00 65.24           C  
ATOM    884  CG1 VAL R 111     -38.468   9.986  19.572  1.00 65.24           C  
ATOM    885  CG2 VAL R 111     -38.392  12.164  20.951  1.00 65.24           C  
ATOM    886  H   VAL R 111     -40.993  12.421  21.595  1.00 65.24           H  
ATOM    887  HA  VAL R 111     -40.125  12.005  18.915  1.00 65.24           H  
ATOM    888  HB  VAL R 111     -39.535  10.398  21.390  1.00 65.24           H  
ATOM    889 HG11 VAL R 111     -37.573   9.619  20.074  1.00 65.24           H  
ATOM    890 HG12 VAL R 111     -38.181  10.513  18.660  1.00 65.24           H  
ATOM    891 HG13 VAL R 111     -39.115   9.146  19.317  1.00 65.24           H  
ATOM    892 HG21 VAL R 111     -37.497  11.821  21.470  1.00 65.24           H  
ATOM    893 HG22 VAL R 111     -38.986  12.782  21.622  1.00 65.24           H  
ATOM    894 HG23 VAL R 111     -38.104  12.749  20.077  1.00 65.24           H  
ATOM    895  N   VAL R 112     -41.737   9.444  20.262  1.00 56.42           N  
ATOM    896  CA  VAL R 112     -42.323   8.176  19.933  1.00 56.42           C  
ATOM    897  C   VAL R 112     -43.520   8.313  19.037  1.00 56.42           C  
ATOM    898  O   VAL R 112     -43.621   7.571  18.059  1.00 56.42           O  
ATOM    899  CB  VAL R 112     -42.751   7.400  21.147  1.00 56.42           C  
ATOM    900  CG1 VAL R 112     -43.420   6.093  20.691  1.00 56.42           C  
ATOM    901  CG2 VAL R 112     -41.528   7.194  22.058  1.00 56.42           C  
ATOM    902  H   VAL R 112     -41.736   9.755  21.221  1.00 56.42           H  
ATOM    903  HA  VAL R 112     -41.573   7.586  19.405  1.00 56.42           H  
ATOM    904  HB  VAL R 112     -43.488   7.992  21.691  1.00 56.42           H  
ATOM    905 HG11 VAL R 112     -42.688   5.473  20.172  1.00 56.42           H  
ATOM    906 HG12 VAL R 112     -43.799   5.556  21.560  1.00 56.42           H  
ATOM    907 HG13 VAL R 112     -44.243   6.323  20.016  1.00 56.42           H  
ATOM    908 HG21 VAL R 112     -41.824   6.632  22.944  1.00 56.42           H  
ATOM    909 HG22 VAL R 112     -41.132   8.164  22.359  1.00 56.42           H  
ATOM    910 HG23 VAL R 112     -40.761   6.641  21.517  1.00 56.42           H  
ATOM    911  N   PRO R 113     -44.449   9.187  19.302  1.00151.68           N  
ATOM    912  CA  PRO R 113     -45.603   9.258  18.450  1.00151.68           C  
ATOM    913  C   PRO R 113     -45.318   9.707  17.050  1.00151.68           C  
ATOM    914  O   PRO R 113     -45.900   9.150  16.122  1.00151.68           O  
ATOM    915  CB  PRO R 113     -46.655  10.078  19.204  1.00151.68           C  
ATOM    916  CG  PRO R 113     -45.922  10.601  20.453  1.00151.68           C  
ATOM    917  CD  PRO R 113     -44.764   9.609  20.653  1.00151.68           C  
ATOM    918  HA  PRO R 113     -45.997   8.244  18.377  1.00151.68           H  
ATOM    919  HB2 PRO R 113     -47.009  10.906  18.592  1.00151.68           H  
ATOM    920  HB3 PRO R 113     -47.489   9.441  19.497  1.00151.68           H  
ATOM    921  HG2 PRO R 113     -45.540  11.609  20.282  1.00151.68           H  
ATOM    922  HG3 PRO R 113     -46.586  10.589  21.316  1.00151.68           H  
ATOM    923  HD2 PRO R 113     -45.077   8.761  21.263  1.00151.68           H  
ATOM    924  HD3 PRO R 113     -43.907  10.108  21.106  1.00151.68           H  
ATOM    925  N   PHE R 114     -44.423  10.694  16.869  1.00 57.89           N  
ATOM    926  CA  PHE R 114     -44.095  11.165  15.557  1.00 57.89           C  
ATOM    927  C   PHE R 114     -43.363  10.086  14.828  1.00 57.89           C  
ATOM    928  O   PHE R 114     -43.502   9.939  13.618  1.00 57.89           O  
ATOM    929  CB  PHE R 114     -43.227  12.434  15.541  1.00 57.89           C  
ATOM    930  CG  PHE R 114     -44.117  13.588  15.850  1.00 57.89           C  
ATOM    931  CD1 PHE R 114     -44.403  13.940  17.147  1.00 57.89           C  
ATOM    932  CD2 PHE R 114     -44.668  14.318  14.824  1.00 57.89           C  
ATOM    933  CE1 PHE R 114     -45.225  15.010  17.417  1.00 57.89           C  
ATOM    934  CE2 PHE R 114     -45.492  15.386  15.084  1.00 57.89           C  
ATOM    935  CZ  PHE R 114     -45.771  15.734  16.383  1.00 57.89           C  
ATOM    936  H   PHE R 114     -43.974  11.111  17.672  1.00 57.89           H  
ATOM    937  HA  PHE R 114     -45.021  11.376  15.024  1.00 57.89           H  
ATOM    938  HB2 PHE R 114     -42.776  12.563  14.556  1.00 57.89           H  
ATOM    939  HB3 PHE R 114     -42.446  12.356  16.297  1.00 57.89           H  
ATOM    940  HD1 PHE R 114     -43.978  13.373  17.962  1.00 57.89           H  
ATOM    941  HD2 PHE R 114     -44.452  14.049  13.800  1.00 57.89           H  
ATOM    942  HE1 PHE R 114     -45.441  15.280  18.439  1.00 57.89           H  
ATOM    943  HE2 PHE R 114     -45.920  15.952  14.268  1.00 57.89           H  
ATOM    944  HZ  PHE R 114     -46.418  16.574  16.593  1.00 57.89           H  
ATOM    945  N   GLY R 115     -42.518   9.327  15.542  1.00 26.25           N  
ATOM    946  CA  GLY R 115     -41.799   8.260  14.915  1.00 26.25           C  
ATOM    947  C   GLY R 115     -42.767   7.227  14.435  1.00 26.25           C  
ATOM    948  O   GLY R 115     -42.591   6.644  13.369  1.00 26.25           O  
ATOM    949  H   GLY R 115     -42.390   9.507  16.527  1.00 26.25           H  
ATOM    950  HA2 GLY R 115     -41.233   8.651  14.069  1.00 26.25           H  
ATOM    951  HA3 GLY R 115     -41.114   7.811  15.634  1.00 26.25           H  
ATOM    952  N   ALA R 116     -43.811   6.949  15.231  1.00 31.31           N  
ATOM    953  CA  ALA R 116     -44.765   5.949  14.856  1.00 31.31           C  
ATOM    954  C   ALA R 116     -45.452   6.388  13.602  1.00 31.31           C  
ATOM    955  O   ALA R 116     -45.660   5.592  12.690  1.00 31.31           O  
ATOM    956  CB  ALA R 116     -45.847   5.714  15.925  1.00 31.31           C  
ATOM    957  H   ALA R 116     -43.924   7.449  16.101  1.00 31.31           H  
ATOM    958  HA  ALA R 116     -44.244   5.011  14.665  1.00 31.31           H  
ATOM    959  HB1 ALA R 116     -45.373   5.391  16.853  1.00 31.31           H  
ATOM    960  HB2 ALA R 116     -46.537   4.942  15.582  1.00 31.31           H  
ATOM    961  HB3 ALA R 116     -46.393   6.640  16.100  1.00 31.31           H  
ATOM    962  N   THR R 117     -45.816   7.683  13.514  1.00 99.77           N  
ATOM    963  CA  THR R 117     -46.515   8.148  12.354  1.00 99.77           C  
ATOM    964  C   THR R 117     -45.612   8.059  11.166  1.00 99.77           C  
ATOM    965  O   THR R 117     -46.057   7.700  10.076  1.00 99.77           O  
ATOM    966  CB  THR R 117     -47.018   9.563  12.450  1.00 99.77           C  
ATOM    967  CG2 THR R 117     -45.840  10.541  12.328  1.00 99.77           C  
ATOM    968  OG1 THR R 117     -47.949   9.811  11.407  1.00 99.77           O  
ATOM    969  H   THR R 117     -45.595   8.325  14.263  1.00 99.77           H  
ATOM    970  HA  THR R 117     -47.369   7.492  12.185  1.00 99.77           H  
ATOM    971  HB  THR R 117     -47.508   9.707  13.413  1.00 99.77           H  
ATOM    972 HG21 THR R 117     -45.011  10.191  12.946  1.00 99.77           H  
ATOM    973 HG22 THR R 117     -45.518  10.593  11.287  1.00 99.77           H  
ATOM    974 HG23 THR R 117     -46.151  11.529  12.661  1.00 99.77           H  
ATOM    975  HG1 THR R 117     -48.269  10.714  11.469  1.00 99.77           H  
ATOM    976  N   ILE R 118     -44.304   8.335  11.346  1.00136.10           N  
ATOM    977  CA  ILE R 118     -43.382   8.370  10.187  1.00136.10           C  
ATOM    978  C   ILE R 118     -43.251   6.961   9.675  1.00136.10           C  
ATOM    979  O   ILE R 118     -43.273   6.764   8.464  1.00136.10           O  
ATOM    980  CB  ILE R 118     -41.976   9.021  10.376  1.00136.10           C  
ATOM    981  CG1 ILE R 118     -41.249   9.399   9.049  1.00136.10           C  
ATOM    982  CG2 ILE R 118     -40.935   8.225  11.176  1.00136.10           C  
ATOM    983  CD1 ILE R 118     -40.720   8.333   8.075  1.00136.10           C  
ATOM    984  H   ILE R 118     -43.959   8.588  12.262  1.00136.10           H  
ATOM    985  HA  ILE R 118     -43.887   8.958   9.419  1.00136.10           H  
ATOM    986  HB  ILE R 118     -42.144   9.950  10.919  1.00136.10           H  
ATOM    987 HG12 ILE R 118     -41.896  10.056   8.479  1.00136.10           H  
ATOM    988 HG13 ILE R 118     -40.376   9.993   9.324  1.00136.10           H  
ATOM    989 HG21 ILE R 118     -39.982   8.755  11.202  1.00136.10           H  
ATOM    990 HG22 ILE R 118     -40.778   7.228  10.765  1.00136.10           H  
ATOM    991 HG23 ILE R 118     -41.275   8.141  12.182  1.00136.10           H  
ATOM    992 HD11 ILE R 118     -39.935   8.778   7.463  1.00136.10           H  
ATOM    993 HD12 ILE R 118     -41.506   8.013   7.395  1.00136.10           H  
ATOM    994 HD13 ILE R 118     -40.302   7.477   8.600  1.00136.10           H  
ATOM    995  N   VAL R 119     -43.192   5.944  10.558  1.00101.02           N  
ATOM    996  CA  VAL R 119     -43.053   4.585  10.104  1.00101.02           C  
ATOM    997  C   VAL R 119     -44.293   4.082   9.431  1.00101.02           C  
ATOM    998  O   VAL R 119     -44.221   3.531   8.336  1.00101.02           O  
ATOM    999  CB  VAL R 119     -42.698   3.628  11.208  1.00101.02           C  
ATOM   1000  CG1 VAL R 119     -41.333   4.046  11.782  1.00101.02           C  
ATOM   1001  CG2 VAL R 119     -43.826   3.597  12.254  1.00101.02           C  
ATOM   1002  H   VAL R 119     -43.195   6.141  11.549  1.00101.02           H  
ATOM   1003  HA  VAL R 119     -42.245   4.561   9.373  1.00101.02           H  
ATOM   1004  HB  VAL R 119     -42.598   2.631  10.780  1.00101.02           H  
ATOM   1005 HG11 VAL R 119     -41.054   3.364  12.587  1.00101.02           H  
ATOM   1006 HG12 VAL R 119     -40.581   4.007  10.995  1.00101.02           H  
ATOM   1007 HG13 VAL R 119     -41.400   5.062  12.173  1.00101.02           H  
ATOM   1008 HG21 VAL R 119     -43.411   3.348  13.230  1.00101.02           H  
ATOM   1009 HG22 VAL R 119     -44.562   2.846  11.970  1.00101.02           H  
ATOM   1010 HG23 VAL R 119     -44.303   4.576  12.301  1.00101.02           H  
ATOM   1011  N   VAL R 120     -45.469   4.263  10.058  1.00 94.99           N  
ATOM   1012  CA  VAL R 120     -46.672   3.704   9.503  1.00 94.99           C  
ATOM   1013  C   VAL R 120     -46.999   4.357   8.195  1.00 94.99           C  
ATOM   1014  O   VAL R 120     -47.316   3.680   7.217  1.00 94.99           O  
ATOM   1015  CB  VAL R 120     -47.860   3.836  10.419  1.00 94.99           C  
ATOM   1016  CG1 VAL R 120     -48.155   5.326  10.656  1.00 94.99           C  
ATOM   1017  CG2 VAL R 120     -49.032   3.038   9.819  1.00 94.99           C  
ATOM   1018  H   VAL R 120     -45.509   4.791  10.919  1.00 94.99           H  
ATOM   1019  HA  VAL R 120     -46.500   2.642   9.321  1.00 94.99           H  
ATOM   1020  HB  VAL R 120     -47.599   3.387  11.377  1.00 94.99           H  
ATOM   1021 HG11 VAL R 120     -48.663   5.449  11.612  1.00 94.99           H  
ATOM   1022 HG12 VAL R 120     -48.793   5.701   9.856  1.00 94.99           H  
ATOM   1023 HG13 VAL R 120     -47.220   5.885  10.665  1.00 94.99           H  
ATOM   1024 HG21 VAL R 120     -49.902   3.124  10.471  1.00 94.99           H  
ATOM   1025 HG22 VAL R 120     -48.748   1.990   9.729  1.00 94.99           H  
ATOM   1026 HG23 VAL R 120     -49.277   3.435   8.834  1.00 94.99           H  
ATOM   1027  N   TRP R 121     -46.908   5.698   8.151  1.00156.01           N  
ATOM   1028  CA  TRP R 121     -47.250   6.499   7.009  1.00156.01           C  
ATOM   1029  C   TRP R 121     -46.283   6.231   5.899  1.00156.01           C  
ATOM   1030  O   TRP R 121     -46.604   6.416   4.730  1.00156.01           O  
ATOM   1031  CB  TRP R 121     -47.223   8.009   7.298  1.00156.01           C  
ATOM   1032  CG  TRP R 121     -47.743   8.844   6.154  1.00156.01           C  
ATOM   1033  CD1 TRP R 121     -47.080   9.398   5.094  1.00156.01           C  
ATOM   1034  CD2 TRP R 121     -49.124   9.199   6.000  1.00156.01           C  
ATOM   1035  CE2 TRP R 121     -49.229   9.962   4.837  1.00156.01           C  
ATOM   1036  CE3 TRP R 121     -50.219   8.914   6.767  1.00156.01           C  
ATOM   1037  NE1 TRP R 121     -47.967  10.076   4.290  1.00156.01           N  
ATOM   1038  CZ2 TRP R 121     -50.433  10.449   4.422  1.00156.01           C  
ATOM   1039  CZ3 TRP R 121     -51.433   9.408   6.346  1.00156.01           C  
ATOM   1040  CH2 TRP R 121     -51.535  10.161   5.198  1.00156.01           C  
ATOM   1041  H   TRP R 121     -46.577   6.173   8.977  1.00156.01           H  
ATOM   1042  HA  TRP R 121     -48.251   6.224   6.675  1.00156.01           H  
ATOM   1043  HB2 TRP R 121     -47.838   8.206   8.177  1.00156.01           H  
ATOM   1044  HB3 TRP R 121     -46.196   8.309   7.513  1.00156.01           H  
ATOM   1045  HD1 TRP R 121     -46.020   9.315   4.915  1.00156.01           H  
ATOM   1046  HE1 TRP R 121     -47.734  10.574   3.443  1.00156.01           H  
ATOM   1047  HE3 TRP R 121     -50.134   8.324   7.669  1.00156.01           H  
ATOM   1048  HZ2 TRP R 121     -50.520  11.039   3.521  1.00156.01           H  
ATOM   1049  HZ3 TRP R 121     -52.320   9.201   6.928  1.00156.01           H  
ATOM   1050  HH2 TRP R 121     -52.504  10.533   4.898  1.00156.01           H  
ATOM   1051  N   GLY R 122     -45.029   5.885   6.233  1.00 37.41           N  
ATOM   1052  CA  GLY R 122     -44.098   5.548   5.199  1.00 37.41           C  
ATOM   1053  C   GLY R 122     -43.418   6.802   4.740  1.00 37.41           C  
ATOM   1054  O   GLY R 122     -42.404   6.738   4.049  1.00 37.41           O  
ATOM   1055  H   GLY R 122     -44.746   5.860   7.202  1.00 37.41           H  
ATOM   1056  HA2 GLY R 122     -44.628   5.090   4.363  1.00 37.41           H  
ATOM   1057  HA3 GLY R 122     -43.356   4.850   5.588  1.00 37.41           H  
ATOM   1058  N   ARG R 123     -43.940   7.980   5.138  1.00156.10           N  
ATOM   1059  CA  ARG R 123     -43.380   9.220   4.680  1.00156.10           C  
ATOM   1060  C   ARG R 123     -43.402  10.190   5.827  1.00156.10           C  
ATOM   1061  O   ARG R 123     -43.757   9.826   6.948  1.00156.10           O  
ATOM   1062  CB  ARG R 123     -44.190   9.834   3.524  1.00156.10           C  
ATOM   1063  CG  ARG R 123     -43.532  11.034   2.839  1.00156.10           C  
ATOM   1064  CD  ARG R 123     -44.383  11.611   1.710  1.00156.10           C  
ATOM   1065  NE  ARG R 123     -45.634  12.135   2.327  1.00156.10           N  
ATOM   1066  CZ  ARG R 123     -46.650  12.586   1.536  1.00156.10           C  
ATOM   1067  NH1 ARG R 123     -46.521  12.559   0.178  1.00156.10           N  
ATOM   1068  NH2 ARG R 123     -47.797  13.063   2.103  1.00156.10           N1+
ATOM   1069  H   ARG R 123     -44.734   7.991   5.765  1.00156.10           H  
ATOM   1070  HA  ARG R 123     -42.350   9.059   4.359  1.00156.10           H  
ATOM   1071  HB2 ARG R 123     -45.152  10.158   3.920  1.00156.10           H  
ATOM   1072  HB3 ARG R 123     -44.367   9.061   2.775  1.00156.10           H  
ATOM   1073  HG2 ARG R 123     -43.366  11.812   3.585  1.00156.10           H  
ATOM   1074  HG3 ARG R 123     -42.568  10.723   2.433  1.00156.10           H  
ATOM   1075  HD2 ARG R 123     -43.845  12.418   1.211  1.00156.10           H  
ATOM   1076  HD3 ARG R 123     -44.625  10.829   0.991  1.00156.10           H  
ATOM   1077  HE  ARG R 123     -45.728  12.158   3.332  1.00156.10           H  
ATOM   1078 HH11 ARG R 123     -45.674  12.206  -0.242  1.00156.10           H  
ATOM   1079 HH12 ARG R 123     -47.275  12.893  -0.406  1.00156.10           H  
ATOM   1080 HH21 ARG R 123     -48.550  13.396   1.516  1.00156.10           H  
ATOM   1081 HH22 ARG R 123     -47.894  13.083   3.108  1.00156.10           H  
ATOM   1082  N   TRP R 124     -42.971  11.449   5.573  1.00 88.77           N  
ATOM   1083  CA  TRP R 124     -42.941  12.483   6.577  1.00 88.77           C  
ATOM   1084  C   TRP R 124     -43.727  13.681   6.098  1.00 88.77           C  
ATOM   1085  O   TRP R 124     -43.425  14.276   5.064  1.00 88.77           O  
ATOM   1086  CB  TRP R 124     -41.505  12.942   6.884  1.00 88.77           C  
ATOM   1087  CG  TRP R 124     -41.381  14.055   7.892  1.00 88.77           C  
ATOM   1088  CD1 TRP R 124     -41.250  15.394   7.673  1.00 88.77           C  
ATOM   1089  CD2 TRP R 124     -41.366  13.871   9.317  1.00 88.77           C  
ATOM   1090  CE2 TRP R 124     -41.227  15.133   9.892  1.00 88.77           C  
ATOM   1091  CE3 TRP R 124     -41.462  12.742  10.081  1.00 88.77           C  
ATOM   1092  NE1 TRP R 124     -41.155  16.057   8.872  1.00 88.77           N  
ATOM   1093  CZ2 TRP R 124     -41.180  15.288  11.248  1.00 88.77           C  
ATOM   1094  CZ3 TRP R 124     -41.415  12.901  11.448  1.00 88.77           C  
ATOM   1095  CH2 TRP R 124     -41.278  14.151  12.019  1.00 88.77           C  
ATOM   1096  H   TRP R 124     -42.655  11.672   4.640  1.00 88.77           H  
ATOM   1097  HA  TRP R 124     -43.395  12.102   7.492  1.00 88.77           H  
ATOM   1098  HB2 TRP R 124     -41.054  13.282   5.951  1.00 88.77           H  
ATOM   1099  HB3 TRP R 124     -40.940  12.084   7.247  1.00 88.77           H  
ATOM   1100  HD1 TRP R 124     -41.227  15.864   6.701  1.00 88.77           H  
ATOM   1101  HE1 TRP R 124     -41.049  17.055   8.988  1.00 88.77           H  
ATOM   1102  HE3 TRP R 124     -41.567  11.765   9.632  1.00 88.77           H  
ATOM   1103  HZ2 TRP R 124     -41.072  16.264  11.697  1.00 88.77           H  
ATOM   1104  HZ3 TRP R 124     -41.488  12.034  12.086  1.00 88.77           H  
ATOM   1105  HH2 TRP R 124     -41.244  14.239  13.095  1.00 88.77           H  
ATOM   1106  N   GLU R 125     -44.794  14.019   6.852  1.00144.47           N  
ATOM   1107  CA  GLU R 125     -45.765  15.072   6.651  1.00144.47           C  
ATOM   1108  C   GLU R 125     -45.371  16.461   7.107  1.00144.47           C  
ATOM   1109  O   GLU R 125     -46.021  17.427   6.717  1.00144.47           O  
ATOM   1110  CB  GLU R 125     -47.100  14.760   7.351  1.00144.47           C  
ATOM   1111  CG  GLU R 125     -48.193  15.793   7.073  1.00144.47           C  
ATOM   1112  CD  GLU R 125     -49.452  15.374   7.815  1.00144.47           C  
ATOM   1113  OE1 GLU R 125     -49.418  14.313   8.492  1.00144.47           O  
ATOM   1114  OE2 GLU R 125     -50.467  16.116   7.716  1.00144.47           O1-
ATOM   1115  H   GLU R 125     -44.937  13.453   7.675  1.00144.47           H  
ATOM   1116  HA  GLU R 125     -45.966  15.128   5.581  1.00144.47           H  
ATOM   1117  HB2 GLU R 125     -46.924  14.724   8.427  1.00144.47           H  
ATOM   1118  HB3 GLU R 125     -47.449  13.782   7.020  1.00144.47           H  
ATOM   1119  HG2 GLU R 125     -47.870  16.774   7.421  1.00144.47           H  
ATOM   1120  HG3 GLU R 125     -48.396  15.833   6.002  1.00144.47           H  
ATOM   1121  N   TYR R 126     -44.437  16.584   8.067  1.00125.83           N  
ATOM   1122  CA  TYR R 126     -44.064  17.817   8.732  1.00125.83           C  
ATOM   1123  C   TYR R 126     -43.165  18.779   8.002  1.00125.83           C  
ATOM   1124  O   TYR R 126     -43.245  19.983   8.240  1.00125.83           O  
ATOM   1125  CB  TYR R 126     -43.499  17.530  10.125  1.00125.83           C  
ATOM   1126  CG  TYR R 126     -44.645  16.827  10.758  1.00125.83           C  
ATOM   1127  CD1 TYR R 126     -45.690  17.541  11.294  1.00125.83           C  
ATOM   1128  CD2 TYR R 126     -44.682  15.454  10.783  1.00125.83           C  
ATOM   1129  CE1 TYR R 126     -46.755  16.888  11.867  1.00125.83           C  
ATOM   1130  CE2 TYR R 126     -45.744  14.796  11.354  1.00125.83           C  
ATOM   1131  CZ  TYR R 126     -46.780  15.515  11.898  1.00125.83           C  
ATOM   1132  OH  TYR R 126     -47.871  14.839  12.485  1.00125.83           O  
ATOM   1133  H   TYR R 126     -43.955  15.742   8.352  1.00125.83           H  
ATOM   1134  HA  TYR R 126     -44.997  18.355   8.899  1.00125.83           H  
ATOM   1135  HB2 TYR R 126     -43.253  18.452  10.653  1.00125.83           H  
ATOM   1136  HB3 TYR R 126     -42.630  16.876  10.062  1.00125.83           H  
ATOM   1137  HD1 TYR R 126     -45.674  18.620  11.266  1.00125.83           H  
ATOM   1138  HD2 TYR R 126     -43.869  14.887  10.352  1.00125.83           H  
ATOM   1139  HE1 TYR R 126     -47.571  17.455  12.291  1.00125.83           H  
ATOM   1140  HE2 TYR R 126     -45.764  13.717  11.376  1.00125.83           H  
ATOM   1141  HH  TYR R 126     -47.557  14.296  13.213  1.00125.83           H  
ATOM   1142  N   GLY R 127     -42.228  18.306   7.162  1.00 31.45           N  
ATOM   1143  CA  GLY R 127     -41.327  19.236   6.530  1.00 31.45           C  
ATOM   1144  C   GLY R 127     -39.970  19.036   7.140  1.00 31.45           C  
ATOM   1145  O   GLY R 127     -39.837  18.411   8.190  1.00 31.45           O  
ATOM   1146  H   GLY R 127     -42.156  17.316   6.976  1.00 31.45           H  
ATOM   1147  HA2 GLY R 127     -41.284  19.042   5.458  1.00 31.45           H  
ATOM   1148  HA3 GLY R 127     -41.666  20.257   6.708  1.00 31.45           H  
ATOM   1149  N   SER R 128     -38.920  19.570   6.478  1.00 35.05           N  
ATOM   1150  CA  SER R 128     -37.563  19.364   6.899  1.00 35.05           C  
ATOM   1151  C   SER R 128     -37.300  20.005   8.229  1.00 35.05           C  
ATOM   1152  O   SER R 128     -36.594  19.437   9.059  1.00 35.05           O  
ATOM   1153  CB  SER R 128     -36.533  19.933   5.905  1.00 35.05           C  
ATOM   1154  OG  SER R 128     -36.592  19.224   4.677  1.00 35.05           O  
ATOM   1155  H   SER R 128     -39.096  20.132   5.657  1.00 35.05           H  
ATOM   1156  HA  SER R 128     -37.391  18.293   6.995  1.00 35.05           H  
ATOM   1157  HB2 SER R 128     -36.750  20.986   5.724  1.00 35.05           H  
ATOM   1158  HB3 SER R 128     -35.533  19.839   6.328  1.00 35.05           H  
ATOM   1159  HG  SER R 128     -35.947  19.586   4.066  1.00 35.05           H  
ATOM   1160  N   PHE R 129     -37.864  21.204   8.473  1.00 34.76           N  
ATOM   1161  CA  PHE R 129     -37.578  21.901   9.695  1.00 34.76           C  
ATOM   1162  C   PHE R 129     -38.055  21.082  10.853  1.00 34.76           C  
ATOM   1163  O   PHE R 129     -37.329  20.869  11.821  1.00 34.76           O  
ATOM   1164  CB  PHE R 129     -38.271  23.272   9.772  1.00 34.76           C  
ATOM   1165  CG  PHE R 129     -37.879  23.908  11.062  1.00 34.76           C  
ATOM   1166  CD1 PHE R 129     -36.670  24.554  11.180  1.00 34.76           C  
ATOM   1167  CD2 PHE R 129     -38.722  23.866  12.149  1.00 34.76           C  
ATOM   1168  CE1 PHE R 129     -36.302  25.145  12.367  1.00 34.76           C  
ATOM   1169  CE2 PHE R 129     -38.358  24.453  13.339  1.00 34.76           C  
ATOM   1170  CZ  PHE R 129     -37.148  25.094  13.449  1.00 34.76           C  
ATOM   1171  H   PHE R 129     -38.490  21.614   7.793  1.00 34.76           H  
ATOM   1172  HA  PHE R 129     -36.500  22.041   9.781  1.00 34.76           H  
ATOM   1173  HB2 PHE R 129     -37.950  23.897   8.938  1.00 34.76           H  
ATOM   1174  HB3 PHE R 129     -39.352  23.140   9.738  1.00 34.76           H  
ATOM   1175  HD1 PHE R 129     -36.002  24.595  10.333  1.00 34.76           H  
ATOM   1176  HD2 PHE R 129     -39.674  23.366  12.069  1.00 34.76           H  
ATOM   1177  HE1 PHE R 129     -35.350  25.649  12.447  1.00 34.76           H  
ATOM   1178  HE2 PHE R 129     -39.027  24.411  14.186  1.00 34.76           H  
ATOM   1179  HZ  PHE R 129     -36.862  25.557  14.382  1.00 34.76           H  
ATOM   1180  N   PHE R 130     -39.303  20.587  10.764  1.00 92.43           N  
ATOM   1181  CA  PHE R 130     -39.910  19.813  11.807  1.00 92.43           C  
ATOM   1182  C   PHE R 130     -39.187  18.505  11.923  1.00 92.43           C  
ATOM   1183  O   PHE R 130     -39.075  17.952  13.015  1.00 92.43           O  
ATOM   1184  CB  PHE R 130     -41.390  19.504  11.531  1.00 92.43           C  
ATOM   1185  CG  PHE R 130     -41.962  18.943  12.786  1.00 92.43           C  
ATOM   1186  CD1 PHE R 130     -42.515  19.782  13.728  1.00 92.43           C  
ATOM   1187  CD2 PHE R 130     -41.940  17.591  13.029  1.00 92.43           C  
ATOM   1188  CE1 PHE R 130     -43.046  19.278  14.891  1.00 92.43           C  
ATOM   1189  CE2 PHE R 130     -42.469  17.080  14.192  1.00 92.43           C  
ATOM   1190  CZ  PHE R 130     -43.023  17.925  15.123  1.00 92.43           C  
ATOM   1191  H   PHE R 130     -39.835  20.771   9.925  1.00 92.43           H  
ATOM   1192  HA  PHE R 130     -39.826  20.355  12.749  1.00 92.43           H  
ATOM   1193  HB2 PHE R 130     -41.916  20.417  11.254  1.00 92.43           H  
ATOM   1194  HB3 PHE R 130     -41.471  18.772  10.728  1.00 92.43           H  
ATOM   1195  HD1 PHE R 130     -42.532  20.847  13.550  1.00 92.43           H  
ATOM   1196  HD2 PHE R 130     -41.503  16.922  12.300  1.00 92.43           H  
ATOM   1197  HE1 PHE R 130     -43.483  19.946  15.620  1.00 92.43           H  
ATOM   1198  HE2 PHE R 130     -42.447  16.016  14.372  1.00 92.43           H  
ATOM   1199  HZ  PHE R 130     -43.438  17.526  16.036  1.00 92.43           H  
ATOM   1200  N   CYS R 131     -38.727  17.943  10.788  1.00 57.44           N  
ATOM   1201  CA  CYS R 131     -38.047  16.676  10.834  1.00 57.44           C  
ATOM   1202  C   CYS R 131     -36.800  16.789  11.660  1.00 57.44           C  
ATOM   1203  O   CYS R 131     -36.586  16.000  12.580  1.00 57.44           O  
ATOM   1204  CB  CYS R 131     -37.667  16.201   9.398  1.00  0.00           C  
ATOM   1205  SG  CYS R 131     -36.573  14.752   9.380  1.00  0.00           S  
ATOM   1206  H   CYS R 131     -38.862  18.412   9.904  1.00 57.44           H  
ATOM   1207  HA  CYS R 131     -38.720  15.947  11.285  1.00 57.44           H  
ATOM   1208  HB2 CYS R 131     -37.164  17.019   8.885  1.00  0.00           H  
ATOM   1209  HB3 CYS R 131     -38.583  15.947   8.865  1.00  0.00           H  
ATOM   1210  N   GLU R 132     -35.941  17.783  11.365  1.00 72.85           N  
ATOM   1211  CA  GLU R 132     -34.679  17.967  12.047  1.00 72.85           C  
ATOM   1212  C   GLU R 132     -34.987  18.341  13.516  1.00 72.85           C  
ATOM   1213  O   GLU R 132     -34.210  18.033  14.419  1.00 72.85           O  
ATOM   1214  CB  GLU R 132     -33.830  19.057  11.379  1.00 72.85           C  
ATOM   1215  CG  GLU R 132     -33.275  18.672  10.006  1.00 72.85           C  
ATOM   1216  CD  GLU R 132     -32.331  19.717   9.427  1.00 72.85           C  
ATOM   1217  OE1 GLU R 132     -32.747  20.903   9.325  1.00 72.85           O  
ATOM   1218  OE2 GLU R 132     -31.194  19.334   9.041  1.00 72.85           O1-
ATOM   1219  H   GLU R 132     -36.171  18.443  10.636  1.00 72.85           H  
ATOM   1220  HA  GLU R 132     -34.154  17.007  12.041  1.00 72.85           H  
ATOM   1221  HB2 GLU R 132     -34.429  19.968  11.297  1.00 72.85           H  
ATOM   1222  HB3 GLU R 132     -32.984  19.292  12.029  1.00 72.85           H  
ATOM   1223  HG2 GLU R 132     -34.090  18.526   9.290  1.00 72.85           H  
ATOM   1224  HG3 GLU R 132     -32.753  17.715  10.090  1.00 72.85           H  
ATOM   1225  N   LEU R 133     -36.095  19.072  13.747  1.00 37.83           N  
ATOM   1226  CA  LEU R 133     -36.477  19.462  15.079  1.00 37.83           C  
ATOM   1227  C   LEU R 133     -36.826  18.230  15.859  1.00 37.83           C  
ATOM   1228  O   LEU R 133     -36.453  18.081  17.023  1.00 37.83           O  
ATOM   1229  CB  LEU R 133     -37.719  20.371  15.083  1.00 37.83           C  
ATOM   1230  CG  LEU R 133     -38.167  20.817  16.486  1.00 37.83           C  
ATOM   1231  CD1 LEU R 133     -37.108  21.703  17.159  1.00 37.83           C  
ATOM   1232  CD2 LEU R 133     -39.559  21.470  16.439  1.00 37.83           C  
ATOM   1233  H   LEU R 133     -36.666  19.365  12.966  1.00 37.83           H  
ATOM   1234  HA  LEU R 133     -35.646  19.977  15.561  1.00 37.83           H  
ATOM   1235  HB2 LEU R 133     -37.494  21.260  14.497  1.00 37.83           H  
ATOM   1236  HB3 LEU R 133     -38.542  19.838  14.608  1.00 37.83           H  
ATOM   1237  HG  LEU R 133     -38.260  19.916  17.092  1.00 37.83           H  
ATOM   1238 HD11 LEU R 133     -37.457  22.000  18.147  1.00 37.83           H  
ATOM   1239 HD12 LEU R 133     -36.177  21.144  17.256  1.00 37.83           H  
ATOM   1240 HD13 LEU R 133     -36.938  22.591  16.551  1.00 37.83           H  
ATOM   1241 HD21 LEU R 133     -39.850  21.778  17.444  1.00 37.83           H  
ATOM   1242 HD22 LEU R 133     -40.283  20.753  16.054  1.00 37.83           H  
ATOM   1243 HD23 LEU R 133     -39.528  22.343  15.787  1.00 37.83           H  
ATOM   1244  N   TRP R 134     -37.481  17.261  15.197  1.00 63.24           N  
ATOM   1245  CA  TRP R 134     -37.873  15.944  15.704  1.00 63.24           C  
ATOM   1246  C   TRP R 134     -36.677  15.018  15.916  1.00 63.24           C  
ATOM   1247  O   TRP R 134     -36.713  14.208  16.840  1.00 63.24           O  
ATOM   1248  CB  TRP R 134     -38.895  15.272  14.758  1.00 63.24           C  
ATOM   1249  CG  TRP R 134     -39.118  13.793  14.946  1.00 63.24           C  
ATOM   1250  CD1 TRP R 134     -39.986  13.275  15.862  1.00 63.24           C  
ATOM   1251  CD2 TRP R 134     -38.519  12.673  14.274  1.00 63.24           C  
ATOM   1252  CE2 TRP R 134     -39.064  11.517  14.832  1.00 63.24           C  
ATOM   1253  CE3 TRP R 134     -37.598  12.615  13.268  1.00 63.24           C  
ATOM   1254  NE1 TRP R 134     -39.958  11.901  15.808  1.00 63.24           N  
ATOM   1255  CZ2 TRP R 134     -38.689  10.279  14.392  1.00 63.24           C  
ATOM   1256  CZ3 TRP R 134     -37.222  11.364  12.830  1.00 63.24           C  
ATOM   1257  CH2 TRP R 134     -37.756  10.219  13.381  1.00 63.24           C  
ATOM   1258  H   TRP R 134     -37.772  17.436  14.245  1.00 63.24           H  
ATOM   1259  HA  TRP R 134     -38.365  16.095  16.662  1.00 63.24           H  
ATOM   1260  HB2 TRP R 134     -39.851  15.782  14.883  1.00 63.24           H  
ATOM   1261  HB3 TRP R 134     -38.603  15.415  13.726  1.00 63.24           H  
ATOM   1262  HD1 TRP R 134     -40.604  13.857  16.530  1.00 63.24           H  
ATOM   1263  HE1 TRP R 134     -40.501  11.276  16.389  1.00 63.24           H  
ATOM   1264  HE3 TRP R 134     -37.183  13.512  12.833  1.00 63.24           H  
ATOM   1265  HZ2 TRP R 134     -39.111   9.381  14.819  1.00 63.24           H  
ATOM   1266  HZ3 TRP R 134     -36.491  11.279  12.037  1.00 63.24           H  
ATOM   1267  HH2 TRP R 134     -37.437   9.256  13.012  1.00 63.24           H  
ATOM   1268  N   THR R 135     -35.606  15.126  15.110  1.00121.31           N  
ATOM   1269  CA  THR R 135     -34.368  14.419  15.392  1.00121.31           C  
ATOM   1270  C   THR R 135     -33.663  15.105  16.558  1.00121.31           C  
ATOM   1271  O   THR R 135     -33.092  14.388  17.377  1.00121.31           O  
ATOM   1272  CB  THR R 135     -33.432  14.286  14.185  1.00121.31           C  
ATOM   1273  CG2 THR R 135     -34.088  13.549  13.020  1.00121.31           C  
ATOM   1274  OG1 THR R 135     -32.958  15.521  13.705  1.00121.31           O  
ATOM   1275  H   THR R 135     -35.610  15.789  14.348  1.00121.31           H  
ATOM   1276  HA  THR R 135     -34.628  13.409  15.714  1.00121.31           H  
ATOM   1277  HB  THR R 135     -32.567  13.699  14.498  1.00121.31           H  
ATOM   1278 HG21 THR R 135     -34.417  12.563  13.340  1.00121.31           H  
ATOM   1279 HG22 THR R 135     -34.943  14.105  12.648  1.00121.31           H  
ATOM   1280 HG23 THR R 135     -33.376  13.450  12.205  1.00121.31           H  
ATOM   1281  HG1 THR R 135     -33.411  16.259  14.135  1.00121.31           H  
ATOM   1282  N   SER R 136     -33.836  16.428  16.773  1.00 91.91           N  
ATOM   1283  CA  SER R 136     -33.116  17.051  17.847  1.00 91.91           C  
ATOM   1284  C   SER R 136     -33.751  16.700  19.161  1.00 91.91           C  
ATOM   1285  O   SER R 136     -33.049  16.482  20.147  1.00 91.91           O  
ATOM   1286  CB  SER R 136     -32.958  18.580  17.706  1.00 91.91           C  
ATOM   1287  OG  SER R 136     -34.208  19.224  17.548  1.00 91.91           O  
ATOM   1288  H   SER R 136     -34.325  16.993  16.093  1.00 91.91           H  
ATOM   1289  HA  SER R 136     -32.114  16.623  17.850  1.00 91.91           H  
ATOM   1290  HB2 SER R 136     -32.339  18.792  16.834  1.00 91.91           H  
ATOM   1291  HB3 SER R 136     -32.466  18.971  18.596  1.00 91.91           H  
ATOM   1292  HG  SER R 136     -34.884  18.569  17.357  1.00 91.91           H  
ATOM   1293  N   VAL R 137     -35.096  16.617  19.218  1.00 88.12           N  
ATOM   1294  CA  VAL R 137     -35.735  16.272  20.457  1.00 88.12           C  
ATOM   1295  C   VAL R 137     -35.380  14.852  20.802  1.00 88.12           C  
ATOM   1296  O   VAL R 137     -35.202  14.519  21.973  1.00 88.12           O  
ATOM   1297  CB  VAL R 137     -37.235  16.399  20.452  1.00 88.12           C  
ATOM   1298  CG1 VAL R 137     -37.856  15.255  19.640  1.00 88.12           C  
ATOM   1299  CG2 VAL R 137     -37.708  16.442  21.915  1.00 88.12           C  
ATOM   1300  H   VAL R 137     -35.651  16.797  18.394  1.00 88.12           H  
ATOM   1301  HA  VAL R 137     -35.339  16.922  21.238  1.00 88.12           H  
ATOM   1302  HB  VAL R 137     -37.500  17.344  19.976  1.00 88.12           H  
ATOM   1303 HG11 VAL R 137     -37.089  14.516  19.407  1.00 88.12           H  
ATOM   1304 HG12 VAL R 137     -38.272  15.652  18.714  1.00 88.12           H  
ATOM   1305 HG13 VAL R 137     -38.649  14.787  20.224  1.00 88.12           H  
ATOM   1306 HG21 VAL R 137     -38.794  16.533  21.943  1.00 88.12           H  
ATOM   1307 HG22 VAL R 137     -37.258  17.297  22.418  1.00 88.12           H  
ATOM   1308 HG23 VAL R 137     -37.408  15.523  22.421  1.00 88.12           H  
ATOM   1309  N   ASP R 138     -34.983  14.081  19.766  1.00 49.45           N  
ATOM   1310  CA  ASP R 138     -34.788  12.650  19.960  1.00 49.45           C  
ATOM   1311  C   ASP R 138     -33.380  12.349  20.451  1.00 49.45           C  
ATOM   1312  O   ASP R 138     -33.208  11.527  21.351  1.00 49.45           O  
ATOM   1313  CB  ASP R 138     -35.169  11.950  18.646  1.00 49.45           C  
ATOM   1314  CG  ASP R 138     -35.164  10.427  18.675  1.00 49.45           C  
ATOM   1315  OD1 ASP R 138     -34.746   9.803  19.667  1.00 49.45           O  
ATOM   1316  OD2 ASP R 138     -35.465   9.815  17.627  1.00 49.45           O1-
ATOM   1317  H   ASP R 138     -35.137  14.411  18.825  1.00 49.45           H  
ATOM   1318  HA  ASP R 138     -35.484  12.318  20.730  1.00 49.45           H  
ATOM   1319  HB2 ASP R 138     -34.488  12.268  17.858  1.00 49.45           H  
ATOM   1320  HB3 ASP R 138     -36.178  12.258  18.374  1.00 49.45           H  
ATOM   1321  N   VAL R 139     -32.372  13.107  19.976  1.00 41.13           N  
ATOM   1322  CA  VAL R 139     -31.028  13.017  20.504  1.00 41.13           C  
ATOM   1323  C   VAL R 139     -31.010  13.643  21.909  1.00 41.13           C  
ATOM   1324  O   VAL R 139     -30.402  13.060  22.804  1.00 41.13           O  
ATOM   1325  CB  VAL R 139     -30.071  13.679  19.503  1.00 41.13           C  
ATOM   1326  CG1 VAL R 139     -28.623  13.618  19.955  1.00 41.13           C  
ATOM   1327  CG2 VAL R 139     -30.104  12.968  18.138  1.00 41.13           C  
ATOM   1328  H   VAL R 139     -32.583  13.836  19.311  1.00 41.13           H  
ATOM   1329  HA  VAL R 139     -30.789  11.960  20.598  1.00 41.13           H  
ATOM   1330  HB  VAL R 139     -30.360  14.722  19.367  1.00 41.13           H  
ATOM   1331 HG11 VAL R 139     -28.054  14.300  19.347  1.00 41.13           H  
ATOM   1332 HG12 VAL R 139     -28.502  13.885  21.002  1.00 41.13           H  
ATOM   1333 HG13 VAL R 139     -28.236  12.631  19.773  1.00 41.13           H  
ATOM   1334 HG21 VAL R 139     -29.414  13.458  17.451  1.00 41.13           H  
ATOM   1335 HG22 VAL R 139     -31.096  13.003  17.699  1.00 41.13           H  
ATOM   1336 HG23 VAL R 139     -29.810  11.924  18.252  1.00 41.13           H  
ATOM   1337  N   LEU R 140     -31.783  14.720  22.156  1.00 49.34           N  
ATOM   1338  CA  LEU R 140     -31.706  15.406  23.420  1.00 49.34           C  
ATOM   1339  C   LEU R 140     -32.306  14.565  24.505  1.00 49.34           C  
ATOM   1340  O   LEU R 140     -31.717  14.412  25.576  1.00 49.34           O  
ATOM   1341  CB  LEU R 140     -32.474  16.735  23.422  1.00 49.34           C  
ATOM   1342  CG  LEU R 140     -32.396  17.469  24.775  1.00 49.34           C  
ATOM   1343  CD1 LEU R 140     -30.955  17.880  25.110  1.00 49.34           C  
ATOM   1344  CD2 LEU R 140     -33.379  18.647  24.826  1.00 49.34           C  
ATOM   1345  H   LEU R 140     -32.312  15.133  21.401  1.00 49.34           H  
ATOM   1346  HA  LEU R 140     -30.659  15.598  23.656  1.00 49.34           H  
ATOM   1347  HB2 LEU R 140     -33.521  16.533  23.196  1.00 49.34           H  
ATOM   1348  HB3 LEU R 140     -32.064  17.382  22.647  1.00 49.34           H  
ATOM   1349  HG  LEU R 140     -32.710  16.759  25.540  1.00 49.34           H  
ATOM   1350 HD11 LEU R 140     -30.753  18.868  24.696  1.00 49.34           H  
ATOM   1351 HD12 LEU R 140     -30.261  17.158  24.681  1.00 49.34           H  
ATOM   1352 HD13 LEU R 140     -30.828  17.907  26.192  1.00 49.34           H  
ATOM   1353 HD21 LEU R 140     -33.778  18.742  25.835  1.00 49.34           H  
ATOM   1354 HD22 LEU R 140     -34.196  18.468  24.127  1.00 49.34           H  
ATOM   1355 HD23 LEU R 140     -32.860  19.565  24.551  1.00 49.34           H  
ATOM   1356  N   CYS R 141     -33.494  13.992  24.254  1.00 38.92           N  
ATOM   1357  CA  CYS R 141     -34.193  13.228  25.254  1.00 38.92           C  
ATOM   1358  C   CYS R 141     -33.437  11.981  25.612  1.00 38.92           C  
ATOM   1359  O   CYS R 141     -33.341  11.632  26.788  1.00 38.92           O  
ATOM   1360  CB  CYS R 141     -35.596  12.798  24.790  1.00 38.92           C  
ATOM   1361  SG  CYS R 141     -36.702  14.214  24.514  1.00 38.92           S  
ATOM   1362  H   CYS R 141     -33.908  14.098  23.340  1.00 38.92           H  
ATOM   1363  HA  CYS R 141     -34.296  13.841  26.150  1.00 38.92           H  
ATOM   1364  HB2 CYS R 141     -36.036  12.153  25.552  1.00 38.92           H  
ATOM   1365  HB3 CYS R 141     -35.505  12.233  23.860  1.00 38.92           H  
ATOM   1366  HG  CYS R 141     -36.409  14.788  23.345  1.00 38.92           H  
ATOM   1367  N   VAL R 142     -32.827  11.309  24.613  1.00 39.17           N  
ATOM   1368  CA  VAL R 142     -32.109  10.055  24.859  1.00 39.17           C  
ATOM   1369  C   VAL R 142     -30.752  10.305  25.543  1.00 39.17           C  
ATOM   1370  O   VAL R 142     -30.387   9.525  26.421  1.00 39.17           O  
ATOM   1371  CB  VAL R 142     -31.974   9.239  23.568  1.00 39.17           C  
ATOM   1372  CG1 VAL R 142     -31.137   7.969  23.774  1.00 39.17           C  
ATOM   1373  CG2 VAL R 142     -33.347   8.793  23.050  1.00 39.17           C  
ATOM   1374  H   VAL R 142     -32.913  11.635  23.662  1.00 39.17           H  
ATOM   1375  HA  VAL R 142     -32.710   9.464  25.551  1.00 39.17           H  
ATOM   1376  HB  VAL R 142     -31.502   9.869  22.820  1.00 39.17           H  
ATOM   1377 HG11 VAL R 142     -31.137   7.364  22.868  1.00 39.17           H  
ATOM   1378 HG12 VAL R 142     -30.106   8.221  24.018  1.00 39.17           H  
ATOM   1379 HG13 VAL R 142     -31.557   7.383  24.590  1.00 39.17           H  
ATOM   1380 HG21 VAL R 142     -33.237   8.248  22.113  1.00 39.17           H  
ATOM   1381 HG22 VAL R 142     -33.844   8.165  23.787  1.00 39.17           H  
ATOM   1382 HG23 VAL R 142     -33.976   9.658  22.848  1.00 39.17           H  
ATOM   1383  N   THR R 143     -30.046  11.413  25.231  1.00 45.26           N  
ATOM   1384  CA  THR R 143     -28.811  11.778  25.926  1.00 45.26           C  
ATOM   1385  C   THR R 143     -29.142  12.187  27.367  1.00 45.26           C  
ATOM   1386  O   THR R 143     -28.478  11.727  28.294  1.00 45.26           O  
ATOM   1387  CB  THR R 143     -28.084  12.897  25.154  1.00 45.26           C  
ATOM   1388  CG2 THR R 143     -26.710  13.248  25.721  1.00 45.26           C  
ATOM   1389  OG1 THR R 143     -27.906  12.508  23.801  1.00 45.26           O  
ATOM   1390  H   THR R 143     -30.407  12.060  24.546  1.00 45.26           H  
ATOM   1391  HA  THR R 143     -28.165  10.900  25.960  1.00 45.26           H  
ATOM   1392  HB  THR R 143     -28.701  13.794  25.167  1.00 45.26           H  
ATOM   1393 HG21 THR R 143     -26.809  13.674  26.718  1.00 45.26           H  
ATOM   1394 HG22 THR R 143     -26.089  12.368  25.800  1.00 45.26           H  
ATOM   1395 HG23 THR R 143     -26.212  13.968  25.073  1.00 45.26           H  
ATOM   1396  HG1 THR R 143     -28.746  12.729  23.356  1.00 45.26           H  
ATOM   1397  N   ALA R 144     -30.250  12.923  27.583  1.00 31.01           N  
ATOM   1398  CA  ALA R 144     -30.559  13.403  28.902  1.00 31.01           C  
ATOM   1399  C   ALA R 144     -30.974  12.247  29.761  1.00 31.01           C  
ATOM   1400  O   ALA R 144     -30.606  12.169  30.931  1.00 31.01           O  
ATOM   1401  CB  ALA R 144     -31.709  14.425  28.916  1.00 31.01           C  
ATOM   1402  H   ALA R 144     -30.792  13.247  26.795  1.00 31.01           H  
ATOM   1403  HA  ALA R 144     -29.668  13.863  29.331  1.00 31.01           H  
ATOM   1404  HB1 ALA R 144     -31.440  15.283  28.300  1.00 31.01           H  
ATOM   1405  HB2 ALA R 144     -31.888  14.756  29.939  1.00 31.01           H  
ATOM   1406  HB3 ALA R 144     -32.612  13.961  28.519  1.00 31.01           H  
ATOM   1407  N   SER R 145     -31.763  11.313  29.198  1.00 39.72           N  
ATOM   1408  CA  SER R 145     -32.250  10.200  29.968  1.00 39.72           C  
ATOM   1409  C   SER R 145     -31.110   9.344  30.449  1.00 39.72           C  
ATOM   1410  O   SER R 145     -31.002   9.060  31.640  1.00 39.72           O  
ATOM   1411  CB  SER R 145     -33.244   9.364  29.144  1.00 39.72           C  
ATOM   1412  OG  SER R 145     -33.798   8.311  29.911  1.00 39.72           O  
ATOM   1413  H   SER R 145     -32.015  11.393  28.224  1.00 39.72           H  
ATOM   1414  HA  SER R 145     -32.784  10.587  30.836  1.00 39.72           H  
ATOM   1415  HB2 SER R 145     -34.054  10.005  28.796  1.00 39.72           H  
ATOM   1416  HB3 SER R 145     -32.734   8.946  28.273  1.00 39.72           H  
ATOM   1417  HG  SER R 145     -34.762   8.395  29.911  1.00 39.72           H  
ATOM   1418  N   ILE R 146     -30.203   8.938  29.537  1.00 48.55           N  
ATOM   1419  CA  ILE R 146     -29.128   7.983  29.840  1.00 48.55           C  
ATOM   1420  C   ILE R 146     -28.053   8.614  30.746  1.00 48.55           C  
ATOM   1421  O   ILE R 146     -27.614   7.987  31.709  1.00 48.55           O  
ATOM   1422  CB  ILE R 146     -28.539   7.412  28.531  1.00 48.55           C  
ATOM   1423  CG1 ILE R 146     -29.614   6.646  27.720  1.00 48.55           C  
ATOM   1424  CG2 ILE R 146     -27.340   6.513  28.875  1.00 48.55           C  
ATOM   1425  CD1 ILE R 146     -29.129   6.167  26.347  1.00 48.55           C  
ATOM   1426  H   ILE R 146     -30.285   9.254  28.581  1.00 48.55           H  
ATOM   1427  HA  ILE R 146     -29.571   7.153  30.388  1.00 48.55           H  
ATOM   1428  HB  ILE R 146     -28.181   8.245  27.921  1.00 48.55           H  
ATOM   1429 HG12 ILE R 146     -29.981   5.797  28.291  1.00 48.55           H  
ATOM   1430 HG13 ILE R 146     -30.473   7.292  27.549  1.00 48.55           H  
ATOM   1431 HG21 ILE R 146     -26.983   5.975  28.001  1.00 48.55           H  
ATOM   1432 HG22 ILE R 146     -26.520   7.135  29.223  1.00 48.55           H  
ATOM   1433 HG23 ILE R 146     -27.590   5.815  29.670  1.00 48.55           H  
ATOM   1434 HD11 ILE R 146     -29.983   5.837  25.758  1.00 48.55           H  
ATOM   1435 HD12 ILE R 146     -28.443   5.328  26.454  1.00 48.55           H  
ATOM   1436 HD13 ILE R 146     -28.633   6.982  25.819  1.00 48.55           H  
ATOM   1437  N   GLU R 147     -27.840   9.931  30.595  1.00103.01           N  
ATOM   1438  CA  GLU R 147     -26.891  10.631  31.409  1.00103.01           C  
ATOM   1439  C   GLU R 147     -27.466  10.788  32.785  1.00103.01           C  
ATOM   1440  O   GLU R 147     -26.750  10.733  33.782  1.00103.01           O  
ATOM   1441  CB  GLU R 147     -26.365  11.877  30.698  1.00  0.00           C  
ATOM   1442  CG  GLU R 147     -25.000  12.244  31.322  1.00  0.00           C  
ATOM   1443  CD  GLU R 147     -24.230  13.310  30.557  1.00  0.00           C  
ATOM   1444  OE1 GLU R 147     -24.261  13.479  29.351  1.00  0.00           O  
ATOM   1445  OE2 GLU R 147     -23.435  14.086  31.320  1.00  0.00           O1-
ATOM   1446  H   GLU R 147     -28.359  10.438  29.892  1.00103.01           H  
ATOM   1447  HA  GLU R 147     -25.963  10.057  31.426  1.00103.01           H  
ATOM   1448  HB2 GLU R 147     -26.192  11.633  29.649  1.00  0.00           H  
ATOM   1449  HB3 GLU R 147     -27.090  12.684  30.744  1.00  0.00           H  
ATOM   1450  HG2 GLU R 147     -25.139  12.558  32.357  1.00  0.00           H  
ATOM   1451  HG3 GLU R 147     -24.350  11.370  31.339  1.00  0.00           H  
ATOM   1452  N   THR R 148     -28.794  11.001  32.876  1.00 41.43           N  
ATOM   1453  CA  THR R 148     -29.438  11.127  34.151  1.00 41.43           C  
ATOM   1454  C   THR R 148     -29.332   9.813  34.865  1.00 41.43           C  
ATOM   1455  O   THR R 148     -29.189   9.774  36.085  1.00 41.43           O  
ATOM   1456  CB  THR R 148     -30.906  11.515  34.035  1.00 41.43           C  
ATOM   1457  CG2 THR R 148     -31.561  11.556  35.410  1.00 41.43           C  
ATOM   1458  OG1 THR R 148     -31.008  12.798  33.469  1.00 41.43           O  
ATOM   1459  H   THR R 148     -29.344  11.072  32.032  1.00 41.43           H  
ATOM   1460  HA  THR R 148     -28.925  11.891  34.734  1.00 41.43           H  
ATOM   1461  HB  THR R 148     -31.432  10.799  33.412  1.00 41.43           H  
ATOM   1462 HG21 THR R 148     -31.486  10.608  35.927  1.00 41.43           H  
ATOM   1463 HG22 THR R 148     -31.101  12.336  36.019  1.00 41.43           H  
ATOM   1464 HG23 THR R 148     -32.612  11.746  35.272  1.00 41.43           H  
ATOM   1465  HG1 THR R 148     -30.804  12.701  32.521  1.00 41.43           H  
ATOM   1466  N   LEU R 149     -29.416   8.696  34.120  1.00 56.63           N  
ATOM   1467  CA  LEU R 149     -29.315   7.389  34.715  1.00 56.63           C  
ATOM   1468  C   LEU R 149     -27.962   7.274  35.358  1.00 56.63           C  
ATOM   1469  O   LEU R 149     -27.833   6.749  36.463  1.00 56.63           O  
ATOM   1470  CB  LEU R 149     -29.430   6.256  33.678  1.00 56.63           C  
ATOM   1471  CG  LEU R 149     -30.816   6.172  33.002  1.00 56.63           C  
ATOM   1472  CD1 LEU R 149     -30.871   5.024  31.980  1.00 56.63           C  
ATOM   1473  CD2 LEU R 149     -31.938   6.062  34.047  1.00 56.63           C  
ATOM   1474  H   LEU R 149     -29.552   8.776  33.123  1.00 56.63           H  
ATOM   1475  HA  LEU R 149     -30.090   7.272  35.471  1.00 56.63           H  
ATOM   1476  HB2 LEU R 149     -28.679   6.418  32.905  1.00 56.63           H  
ATOM   1477  HB3 LEU R 149     -29.224   5.305  34.173  1.00 56.63           H  
ATOM   1478  HG  LEU R 149     -30.968   7.101  32.455  1.00 56.63           H  
ATOM   1479 HD11 LEU R 149     -31.859   4.991  31.522  1.00 56.63           H  
ATOM   1480 HD12 LEU R 149     -30.674   4.078  32.485  1.00 56.63           H  
ATOM   1481 HD13 LEU R 149     -30.118   5.186  31.210  1.00 56.63           H  
ATOM   1482 HD21 LEU R 149     -31.819   5.141  34.616  1.00 56.63           H  
ATOM   1483 HD22 LEU R 149     -31.888   6.915  34.725  1.00 56.63           H  
ATOM   1484 HD23 LEU R 149     -32.905   6.056  33.543  1.00 56.63           H  
ATOM   1485  N   CYS R 150     -26.911   7.764  34.673  1.00 44.94           N  
ATOM   1486  CA  CYS R 150     -25.570   7.681  35.185  1.00 44.94           C  
ATOM   1487  C   CYS R 150     -25.451   8.491  36.444  1.00 44.94           C  
ATOM   1488  O   CYS R 150     -24.878   8.031  37.434  1.00 44.94           O  
ATOM   1489  CB  CYS R 150     -24.594   8.165  34.115  1.00 44.94           C  
ATOM   1490  SG  CYS R 150     -22.877   8.110  34.699  1.00 44.94           S  
ATOM   1491  H   CYS R 150     -27.069   8.201  33.777  1.00 44.94           H  
ATOM   1492  HA  CYS R 150     -25.347   6.640  35.417  1.00 44.94           H  
ATOM   1493  HB2 CYS R 150     -24.695   7.501  33.262  1.00 44.94           H  
ATOM   1494  HB3 CYS R 150     -24.833   9.186  33.819  1.00 44.94           H  
ATOM   1495  HG  CYS R 150     -22.257   8.586  33.611  1.00 44.94           H  
ATOM   1496  N   VAL R 151     -26.017   9.714  36.448  1.00100.77           N  
ATOM   1497  CA  VAL R 151     -25.901  10.589  37.582  1.00100.77           C  
ATOM   1498  C   VAL R 151     -26.580   9.940  38.745  1.00100.77           C  
ATOM   1499  O   VAL R 151     -26.141  10.069  39.887  1.00100.77           O  
ATOM   1500  CB  VAL R 151     -26.423  12.025  37.358  1.00100.77           C  
ATOM   1501  CG1 VAL R 151     -27.935  12.219  37.481  1.00100.77           C  
ATOM   1502  CG2 VAL R 151     -25.779  12.974  38.377  1.00100.77           C  
ATOM   1503  H   VAL R 151     -26.534  10.020  35.637  1.00100.77           H  
ATOM   1504  HA  VAL R 151     -24.843  10.708  37.820  1.00100.77           H  
ATOM   1505  HB  VAL R 151     -26.117  12.355  36.365  1.00100.77           H  
ATOM   1506 HG11 VAL R 151     -28.171  13.268  37.599  1.00100.77           H  
ATOM   1507 HG12 VAL R 151     -28.367  11.670  38.312  1.00100.77           H  
ATOM   1508 HG13 VAL R 151     -28.407  11.906  36.580  1.00100.77           H  
ATOM   1509 HG21 VAL R 151     -26.117  13.994  38.201  1.00100.77           H  
ATOM   1510 HG22 VAL R 151     -26.059  12.682  39.391  1.00100.77           H  
ATOM   1511 HG23 VAL R 151     -24.694  12.945  38.280  1.00100.77           H  
ATOM   1512  N   ILE R 152     -27.690   9.228  38.481  1.00 50.68           N  
ATOM   1513  CA  ILE R 152     -28.416   8.552  39.517  1.00 50.68           C  
ATOM   1514  C   ILE R 152     -27.540   7.495  40.108  1.00 50.68           C  
ATOM   1515  O   ILE R 152     -27.477   7.350  41.327  1.00 50.68           O  
ATOM   1516  CB  ILE R 152     -29.659   7.887  39.003  1.00 50.68           C  
ATOM   1517  CG1 ILE R 152     -30.660   8.940  38.496  1.00 50.68           C  
ATOM   1518  CG2 ILE R 152     -30.206   6.989  40.119  1.00 50.68           C  
ATOM   1519  CD1 ILE R 152     -31.821   8.348  37.699  1.00 50.68           C  
ATOM   1520  H   ILE R 152     -28.021   9.168  37.530  1.00 50.68           H  
ATOM   1521  HA  ILE R 152     -28.686   9.271  40.292  1.00 50.68           H  
ATOM   1522  HB  ILE R 152     -29.381   7.251  38.163  1.00 50.68           H  
ATOM   1523 HG12 ILE R 152     -31.069   9.469  39.357  1.00 50.68           H  
ATOM   1524 HG13 ILE R 152     -30.129   9.653  37.867  1.00 50.68           H  
ATOM   1525 HG21 ILE R 152     -31.088   7.453  40.563  1.00 50.68           H  
ATOM   1526 HG22 ILE R 152     -30.477   6.019  39.704  1.00 50.68           H  
ATOM   1527 HG23 ILE R 152     -29.443   6.855  40.885  1.00 50.68           H  
ATOM   1528 HD11 ILE R 152     -32.485   9.150  37.374  1.00 50.68           H  
ATOM   1529 HD12 ILE R 152     -31.432   7.823  36.826  1.00 50.68           H  
ATOM   1530 HD13 ILE R 152     -32.374   7.649  38.326  1.00 50.68           H  
ATOM   1531  N   ALA R 153     -26.824   6.733  39.258  1.00 46.47           N  
ATOM   1532  CA  ALA R 153     -26.009   5.658  39.750  1.00 46.47           C  
ATOM   1533  C   ALA R 153     -24.957   6.220  40.666  1.00 46.47           C  
ATOM   1534  O   ALA R 153     -24.739   5.709  41.762  1.00 46.47           O  
ATOM   1535  CB  ALA R 153     -25.298   4.892  38.619  1.00 46.47           C  
ATOM   1536  H   ALA R 153     -26.859   6.921  38.266  1.00 46.47           H  
ATOM   1537  HA  ALA R 153     -26.637   4.964  40.310  1.00 46.47           H  
ATOM   1538  HB1 ALA R 153     -25.642   5.265  37.654  1.00 46.47           H  
ATOM   1539  HB2 ALA R 153     -24.221   5.039  38.701  1.00 46.47           H  
ATOM   1540  HB3 ALA R 153     -25.527   3.828  38.698  1.00 46.47           H  
ATOM   1541  N   LEU R 154     -24.294   7.319  40.270  1.00106.97           N  
ATOM   1542  CA  LEU R 154     -23.274   7.879  41.117  1.00106.97           C  
ATOM   1543  C   LEU R 154     -23.890   8.330  42.397  1.00106.97           C  
ATOM   1544  O   LEU R 154     -23.351   8.092  43.478  1.00106.97           O  
ATOM   1545  CB  LEU R 154     -22.555   9.083  40.467  1.00106.97           C  
ATOM   1546  CG  LEU R 154     -21.518   9.818  41.353  1.00106.97           C  
ATOM   1547  CD1 LEU R 154     -22.182  10.716  42.411  1.00106.97           C  
ATOM   1548  CD2 LEU R 154     -20.507   8.842  41.978  1.00106.97           C  
ATOM   1549  H   LEU R 154     -24.509   7.751  39.381  1.00106.97           H  
ATOM   1550  HA  LEU R 154     -22.537   7.106  41.335  1.00106.97           H  
ATOM   1551  HB2 LEU R 154     -23.316   9.808  40.175  1.00106.97           H  
ATOM   1552  HB3 LEU R 154     -22.050   8.735  39.567  1.00106.97           H  
ATOM   1553  HG  LEU R 154     -20.952  10.476  40.694  1.00106.97           H  
ATOM   1554 HD11 LEU R 154     -22.719  11.526  41.915  1.00106.97           H  
ATOM   1555 HD12 LEU R 154     -21.416  11.137  43.064  1.00106.97           H  
ATOM   1556 HD13 LEU R 154     -22.882  10.127  43.003  1.00106.97           H  
ATOM   1557 HD21 LEU R 154     -19.892   8.404  41.193  1.00106.97           H  
ATOM   1558 HD22 LEU R 154     -21.043   8.051  42.504  1.00106.97           H  
ATOM   1559 HD23 LEU R 154     -19.870   9.379  42.681  1.00106.97           H  
ATOM   1560  N   ASP R 155     -25.062   8.972  42.301  1.00 70.15           N  
ATOM   1561  CA  ASP R 155     -25.678   9.551  43.451  1.00 70.15           C  
ATOM   1562  C   ASP R 155     -25.951   8.499  44.475  1.00 70.15           C  
ATOM   1563  O   ASP R 155     -25.625   8.680  45.646  1.00 70.15           O  
ATOM   1564  CB  ASP R 155     -26.994  10.275  43.108  1.00 70.15           C  
ATOM   1565  CG  ASP R 155     -27.517  10.954  44.363  1.00 70.15           C  
ATOM   1566  OD1 ASP R 155     -27.950  10.223  45.292  1.00 70.15           O  
ATOM   1567  OD2 ASP R 155     -27.485  12.212  44.416  1.00 70.15           O1-
ATOM   1568  H   ASP R 155     -25.517   9.049  41.402  1.00 70.15           H  
ATOM   1569  HA  ASP R 155     -24.988  10.277  43.882  1.00 70.15           H  
ATOM   1570  HB2 ASP R 155     -27.727   9.554  42.748  1.00 70.15           H  
ATOM   1571  HB3 ASP R 155     -26.808  11.024  42.338  1.00 70.15           H  
ATOM   1572  N   ARG R 156     -26.542   7.354  44.090  1.00229.94           N  
ATOM   1573  CA  ARG R 156     -26.792   6.454  45.171  1.00229.94           C  
ATOM   1574  C   ARG R 156     -25.558   5.784  45.652  1.00229.94           C  
ATOM   1575  O   ARG R 156     -25.565   5.209  46.738  1.00229.94           O  
ATOM   1576  CB  ARG R 156     -27.788   5.396  44.665  1.00  0.00           C  
ATOM   1577  CG  ARG R 156     -27.320   4.582  43.443  1.00  0.00           C  
ATOM   1578  CD  ARG R 156     -28.277   3.440  43.085  1.00  0.00           C  
ATOM   1579  NE  ARG R 156     -29.478   4.033  42.489  1.00  0.00           N  
ATOM   1580  CZ  ARG R 156     -30.566   3.269  42.188  1.00  0.00           C  
ATOM   1581  NH1 ARG R 156     -31.648   3.921  41.755  1.00  0.00           N  
ATOM   1582  NH2 ARG R 156     -30.611   2.025  42.262  1.00  0.00           N1+
ATOM   1583  H   ARG R 156     -26.786   7.149  43.130  1.00229.94           H  
ATOM   1584  HA  ARG R 156     -27.223   7.003  46.010  1.00229.94           H  
ATOM   1585  HB2 ARG R 156     -27.969   4.693  45.475  1.00  0.00           H  
ATOM   1586  HB3 ARG R 156     -28.719   5.902  44.410  1.00  0.00           H  
ATOM   1587  HG2 ARG R 156     -27.217   5.233  42.581  1.00  0.00           H  
ATOM   1588  HG3 ARG R 156     -26.348   4.139  43.654  1.00  0.00           H  
ATOM   1589  HD2 ARG R 156     -27.803   2.795  42.346  1.00  0.00           H  
ATOM   1590  HD3 ARG R 156     -28.522   2.860  43.976  1.00  0.00           H  
ATOM   1591  HE  ARG R 156     -29.676   5.025  42.662  1.00  0.00           H  
ATOM   1592 HH11 ARG R 156     -32.295   3.245  41.329  1.00  0.00           H  
ATOM   1593 HH12 ARG R 156     -31.442   4.766  41.223  1.00  0.00           H  
ATOM   1594 HH21 ARG R 156     -31.389   1.455  41.961  1.00  0.00           H  
ATOM   1595 HH22 ARG R 156     -29.766   1.675  42.661  1.00  0.00           H  
ATOM   1596  N   TYR R 157     -24.469   5.788  44.851  1.00124.28           N  
ATOM   1597  CA  TYR R 157     -23.289   5.165  45.381  1.00124.28           C  
ATOM   1598  C   TYR R 157     -22.919   5.886  46.607  1.00124.28           C  
ATOM   1599  O   TYR R 157     -22.699   5.286  47.655  1.00124.28           O  
ATOM   1600  CB  TYR R 157     -22.008   5.475  44.663  1.00124.28           C  
ATOM   1601  CG  TYR R 157     -20.924   4.738  45.369  1.00124.28           C  
ATOM   1602  CD1 TYR R 157     -20.848   3.366  45.290  1.00124.28           C  
ATOM   1603  CD2 TYR R 157     -19.960   5.430  46.068  1.00124.28           C  
ATOM   1604  CE1 TYR R 157     -19.835   2.687  45.929  1.00124.28           C  
ATOM   1605  CE2 TYR R 157     -18.946   4.756  46.707  1.00124.28           C  
ATOM   1606  CZ  TYR R 157     -18.885   3.385  46.639  1.00124.28           C  
ATOM   1607  OH  TYR R 157     -17.844   2.697  47.296  1.00124.28           O  
ATOM   1608  H   TYR R 157     -24.483   6.205  43.932  1.00124.28           H  
ATOM   1609  HA  TYR R 157     -23.423   4.098  45.552  1.00124.28           H  
ATOM   1610  HB2 TYR R 157     -22.072   5.145  43.627  1.00124.28           H  
ATOM   1611  HB3 TYR R 157     -21.811   6.548  44.700  1.00124.28           H  
ATOM   1612  HD1 TYR R 157     -21.587   2.820  44.724  1.00124.28           H  
ATOM   1613  HD2 TYR R 157     -20.001   6.508  46.115  1.00124.28           H  
ATOM   1614  HE1 TYR R 157     -19.788   1.610  45.875  1.00124.28           H  
ATOM   1615  HE2 TYR R 157     -18.200   5.304  47.264  1.00124.28           H  
ATOM   1616  HH  TYR R 157     -17.968   2.762  48.246  1.00124.28           H  
ATOM   1617  N   LEU R 158     -22.826   7.217  46.464  1.00 89.53           N  
ATOM   1618  CA  LEU R 158     -22.385   8.039  47.544  1.00 89.53           C  
ATOM   1619  C   LEU R 158     -23.382   7.970  48.642  1.00 89.53           C  
ATOM   1620  O   LEU R 158     -23.023   8.004  49.819  1.00 89.53           O  
ATOM   1621  CB  LEU R 158     -22.187   9.511  47.153  1.00 89.53           C  
ATOM   1622  CG  LEU R 158     -20.953   9.733  46.257  1.00 89.53           C  
ATOM   1623  CD1 LEU R 158     -19.653   9.446  47.032  1.00 89.53           C  
ATOM   1624  CD2 LEU R 158     -21.052   8.927  44.954  1.00 89.53           C  
ATOM   1625  H   LEU R 158     -23.071   7.642  45.580  1.00 89.53           H  
ATOM   1626  HA  LEU R 158     -21.436   7.648  47.911  1.00 89.53           H  
ATOM   1627  HB2 LEU R 158     -23.072   9.850  46.613  1.00 89.53           H  
ATOM   1628  HB3 LEU R 158     -22.078  10.106  48.059  1.00 89.53           H  
ATOM   1629  HG  LEU R 158     -20.939  10.786  45.984  1.00 89.53           H  
ATOM   1630 HD11 LEU R 158     -18.797   9.609  46.378  1.00 89.53           H  
ATOM   1631 HD12 LEU R 158     -19.656   8.411  47.375  1.00 89.53           H  
ATOM   1632 HD13 LEU R 158     -19.587  10.115  47.890  1.00 89.53           H  
ATOM   1633 HD21 LEU R 158     -20.436   9.397  44.187  1.00 89.53           H  
ATOM   1634 HD22 LEU R 158     -20.701   7.910  45.128  1.00 89.53           H  
ATOM   1635 HD23 LEU R 158     -22.091   8.902  44.620  1.00 89.53           H  
ATOM   1636  N   ALA R 159     -24.674   7.905  48.289  1.00 46.84           N  
ATOM   1637  CA  ALA R 159     -25.657   7.870  49.324  1.00 46.84           C  
ATOM   1638  C   ALA R 159     -25.520   6.609  50.123  1.00 46.84           C  
ATOM   1639  O   ALA R 159     -25.618   6.631  51.347  1.00 46.84           O  
ATOM   1640  CB  ALA R 159     -27.031   8.004  48.724  1.00 46.84           C  
ATOM   1641  H   ALA R 159     -24.945   7.881  47.316  1.00 46.84           H  
ATOM   1642  HA  ALA R 159     -25.496   8.720  49.986  1.00 46.84           H  
ATOM   1643  HB1 ALA R 159     -27.113   8.916  48.130  1.00 46.84           H  
ATOM   1644  HB2 ALA R 159     -27.154   7.135  48.093  1.00 46.84           H  
ATOM   1645  HB3 ALA R 159     -27.787   8.003  49.510  1.00 46.84           H  
ATOM   1646  N   ILE R 160     -25.346   5.458  49.447  1.00 65.75           N  
ATOM   1647  CA  ILE R 160     -25.249   4.211  50.151  1.00 65.75           C  
ATOM   1648  C   ILE R 160     -23.936   4.026  50.862  1.00 65.75           C  
ATOM   1649  O   ILE R 160     -23.917   3.705  52.051  1.00 65.75           O  
ATOM   1650  CB  ILE R 160     -25.203   2.962  49.213  1.00 65.75           C  
ATOM   1651  CG1 ILE R 160     -26.489   2.813  48.461  1.00 65.75           C  
ATOM   1652  CG2 ILE R 160     -24.953   1.632  49.975  1.00 65.75           C  
ATOM   1653  CD1 ILE R 160     -26.506   1.791  47.321  1.00 65.75           C  
ATOM   1654  H   ILE R 160     -25.282   5.473  48.438  1.00 65.75           H  
ATOM   1655  HA  ILE R 160     -26.038   4.195  50.904  1.00 65.75           H  
ATOM   1656  HB  ILE R 160     -24.413   3.090  48.469  1.00 65.75           H  
ATOM   1657 HG12 ILE R 160     -26.788   3.771  48.071  1.00 65.75           H  
ATOM   1658 HG13 ILE R 160     -27.191   2.524  49.213  1.00 65.75           H  
ATOM   1659 HG21 ILE R 160     -25.259   0.762  49.402  1.00 65.75           H  
ATOM   1660 HG22 ILE R 160     -23.892   1.511  50.200  1.00 65.75           H  
ATOM   1661 HG23 ILE R 160     -25.504   1.641  50.916  1.00 65.75           H  
ATOM   1662 HD11 ILE R 160     -26.794   0.814  47.707  1.00 65.75           H  
ATOM   1663 HD12 ILE R 160     -27.220   2.102  46.559  1.00 65.75           H  
ATOM   1664 HD13 ILE R 160     -25.529   1.732  46.862  1.00 65.75           H  
ATOM   1665  N   THR R 161     -22.796   4.212  50.162  1.00 65.14           N  
ATOM   1666  CA  THR R 161     -21.533   3.927  50.785  1.00 65.14           C  
ATOM   1667  C   THR R 161     -21.237   4.872  51.905  1.00 65.14           C  
ATOM   1668  O   THR R 161     -20.972   4.434  53.024  1.00 65.14           O  
ATOM   1669  CB  THR R 161     -20.378   3.958  49.836  1.00 65.14           C  
ATOM   1670  CG2 THR R 161     -19.088   3.650  50.617  1.00 65.14           C  
ATOM   1671  OG1 THR R 161     -20.575   2.990  48.818  1.00 65.14           O  
ATOM   1672  H   THR R 161     -22.831   4.547  49.209  1.00 65.14           H  
ATOM   1673  HA  THR R 161     -21.589   2.922  51.204  1.00 65.14           H  
ATOM   1674  HB  THR R 161     -20.304   4.949  49.387  1.00 65.14           H  
ATOM   1675 HG21 THR R 161     -18.948   4.400  51.395  1.00 65.14           H  
ATOM   1676 HG22 THR R 161     -19.166   2.664  51.071  1.00 65.14           H  
ATOM   1677 HG23 THR R 161     -18.238   3.670  49.935  1.00 65.14           H  
ATOM   1678  HG1 THR R 161     -19.976   3.165  48.088  1.00 65.14           H  
ATOM   1679  N   SER R 162     -21.282   6.196  51.647  1.00 66.67           N  
ATOM   1680  CA  SER R 162     -21.009   7.107  52.724  1.00 66.67           C  
ATOM   1681  C   SER R 162     -22.078   8.152  52.734  1.00 66.67           C  
ATOM   1682  O   SER R 162     -22.001   9.163  52.037  1.00 66.67           O  
ATOM   1683  CB  SER R 162     -19.657   7.833  52.585  1.00 66.67           C  
ATOM   1684  OG  SER R 162     -19.452   8.715  53.679  1.00 66.67           O  
ATOM   1685  H   SER R 162     -21.503   6.539  50.721  1.00 66.67           H  
ATOM   1686  HA  SER R 162     -21.030   6.563  53.670  1.00 66.67           H  
ATOM   1687  HB2 SER R 162     -18.855   7.096  52.562  1.00 66.67           H  
ATOM   1688  HB3 SER R 162     -19.648   8.404  51.656  1.00 66.67           H  
ATOM   1689  HG  SER R 162     -18.607   9.159  53.580  1.00 66.67           H  
ATOM   1690  N   PRO R 163     -23.076   7.923  53.535  1.00160.24           N  
ATOM   1691  CA  PRO R 163     -24.170   8.843  53.621  1.00160.24           C  
ATOM   1692  C   PRO R 163     -23.803  10.143  54.262  1.00160.24           C  
ATOM   1693  O   PRO R 163     -24.424  11.153  53.939  1.00160.24           O  
ATOM   1694  CB  PRO R 163     -25.289   8.113  54.319  1.00160.24           C  
ATOM   1695  CG  PRO R 163     -24.934   6.628  54.206  1.00160.24           C  
ATOM   1696  CD  PRO R 163     -23.472   6.578  53.889  1.00160.24           C  
ATOM   1697  HA  PRO R 163     -24.527   9.048  52.612  1.00160.24           H  
ATOM   1698  HB2 PRO R 163     -25.259   8.448  55.327  1.00160.24           H  
ATOM   1699  HB3 PRO R 163     -26.256   8.358  53.890  1.00160.24           H  
ATOM   1700  HG2 PRO R 163     -25.032   6.068  55.093  1.00160.24           H  
ATOM   1701  HG3 PRO R 163     -25.540   6.101  53.493  1.00160.24           H  
ATOM   1702  HD2 PRO R 163     -23.342   5.888  53.064  1.00160.24           H  
ATOM   1703  HD3 PRO R 163     -22.895   6.253  54.749  1.00160.24           H  
ATOM   1704  N   PHE R 164     -22.810  10.136  55.171  1.00 51.65           N  
ATOM   1705  CA  PHE R 164     -22.466  11.301  55.931  1.00 51.65           C  
ATOM   1706  C   PHE R 164     -21.990  12.373  55.007  1.00 51.65           C  
ATOM   1707  O   PHE R 164     -22.438  13.515  55.080  1.00 51.65           O  
ATOM   1708  CB  PHE R 164     -21.307  11.034  56.905  1.00 51.65           C  
ATOM   1709  CG  PHE R 164     -21.724   9.918  57.798  1.00 51.65           C  
ATOM   1710  CD1 PHE R 164     -22.550  10.151  58.872  1.00 51.65           C  
ATOM   1711  CD2 PHE R 164     -21.284   8.637  57.558  1.00 51.65           C  
ATOM   1712  CE1 PHE R 164     -22.933   9.119  59.696  1.00 51.65           C  
ATOM   1713  CE2 PHE R 164     -21.663   7.602  58.376  1.00 51.65           C  
ATOM   1714  CZ  PHE R 164     -22.489   7.842  59.447  1.00 51.65           C  
ATOM   1715  H   PHE R 164     -22.292   9.281  55.324  1.00 51.65           H  
ATOM   1716  HA  PHE R 164     -23.337  11.652  56.483  1.00 51.65           H  
ATOM   1717  HB2 PHE R 164     -20.412  10.752  56.351  1.00 51.65           H  
ATOM   1718  HB3 PHE R 164     -21.110  11.926  57.498  1.00 51.65           H  
ATOM   1719  HD1 PHE R 164     -22.901  11.154  59.070  1.00 51.65           H  
ATOM   1720  HD2 PHE R 164     -20.632   8.444  56.719  1.00 51.65           H  
ATOM   1721  HE1 PHE R 164     -23.582   9.312  60.537  1.00 51.65           H  
ATOM   1722  HE2 PHE R 164     -21.312   6.599  58.178  1.00 51.65           H  
ATOM   1723  HZ  PHE R 164     -22.789   7.030  60.093  1.00 51.65           H  
ATOM   1724  N   ARG R 165     -21.042  12.011  54.123  1.00135.82           N  
ATOM   1725  CA  ARG R 165     -20.458  12.925  53.187  1.00135.82           C  
ATOM   1726  C   ARG R 165     -21.499  13.326  52.191  1.00135.82           C  
ATOM   1727  O   ARG R 165     -21.588  14.487  51.795  1.00135.82           O  
ATOM   1728  CB  ARG R 165     -19.296  12.286  52.408  1.00135.82           C  
ATOM   1729  CG  ARG R 165     -18.123  11.862  53.296  1.00135.82           C  
ATOM   1730  CD  ARG R 165     -17.152  12.998  53.613  1.00135.82           C  
ATOM   1731  NE  ARG R 165     -17.808  13.890  54.610  1.00135.82           N  
ATOM   1732  CZ  ARG R 165     -17.662  13.646  55.947  1.00135.82           C  
ATOM   1733  NH1 ARG R 165     -16.893  12.599  56.368  1.00135.82           N  
ATOM   1734  NH2 ARG R 165     -18.275  14.454  56.860  1.00135.82           N1+
ATOM   1735  H   ARG R 165     -20.728  11.052  54.119  1.00135.82           H  
ATOM   1736  HA  ARG R 165     -20.101  13.809  53.715  1.00135.82           H  
ATOM   1737  HB2 ARG R 165     -19.673  11.403  51.890  1.00135.82           H  
ATOM   1738  HB3 ARG R 165     -18.935  13.000  51.668  1.00135.82           H  
ATOM   1739  HG2 ARG R 165     -18.523  11.480  54.236  1.00135.82           H  
ATOM   1740  HG3 ARG R 165     -17.576  11.063  52.797  1.00135.82           H  
ATOM   1741  HD2 ARG R 165     -16.229  12.594  54.027  1.00135.82           H  
ATOM   1742  HD3 ARG R 165     -16.934  13.561  52.704  1.00135.82           H  
ATOM   1743  HE  ARG R 165     -18.362  14.676  54.298  1.00135.82           H  
ATOM   1744 HH11 ARG R 165     -16.437  12.003  55.695  1.00135.82           H  
ATOM   1745 HH12 ARG R 165     -16.782  12.423  57.357  1.00135.82           H  
ATOM   1746 HH21 ARG R 165     -18.162  14.277  57.847  1.00135.82           H  
ATOM   1747 HH22 ARG R 165     -18.839  15.231  56.548  1.00135.82           H  
ATOM   1748  N   TYR R 166     -22.333  12.356  51.775  1.00 56.71           N  
ATOM   1749  CA  TYR R 166     -23.310  12.565  50.745  1.00 56.71           C  
ATOM   1750  C   TYR R 166     -24.294  13.611  51.148  1.00 56.71           C  
ATOM   1751  O   TYR R 166     -24.638  14.483  50.351  1.00 56.71           O  
ATOM   1752  CB  TYR R 166     -24.033  11.256  50.453  1.00 56.71           C  
ATOM   1753  CG  TYR R 166     -25.222  11.486  49.565  1.00 56.71           C  
ATOM   1754  CD1 TYR R 166     -25.016  11.708  48.195  1.00 56.71           C  
ATOM   1755  CD2 TYR R 166     -26.504  11.620  50.137  1.00 56.71           C  
ATOM   1756  CE1 TYR R 166     -26.110  11.990  47.373  1.00 56.71           C  
ATOM   1757  CE2 TYR R 166     -27.599  11.925  49.316  1.00 56.71           C  
ATOM   1758  CZ  TYR R 166     -27.399  12.062  47.929  1.00 56.71           C  
ATOM   1759  OH  TYR R 166     -28.465  12.229  47.131  1.00 56.71           O  
ATOM   1760  H   TYR R 166     -22.270  11.445  52.206  1.00 56.71           H  
ATOM   1761  HA  TYR R 166     -22.801  12.890  49.838  1.00 56.71           H  
ATOM   1762  HB2 TYR R 166     -23.349  10.563  49.971  1.00 56.71           H  
ATOM   1763  HB3 TYR R 166     -24.380  10.808  51.379  1.00 56.71           H  
ATOM   1764  HD1 TYR R 166     -24.029  11.659  47.768  1.00 56.71           H  
ATOM   1765  HD2 TYR R 166     -26.644  11.500  51.200  1.00 56.71           H  
ATOM   1766  HE1 TYR R 166     -25.975  12.133  46.315  1.00 56.71           H  
ATOM   1767  HE2 TYR R 166     -28.596  12.015  49.712  1.00 56.71           H  
ATOM   1768  HH  TYR R 166     -28.219  12.031  46.206  1.00 56.71           H  
ATOM   1769  N   GLN R 167     -24.788  13.547  52.396  1.00 81.68           N  
ATOM   1770  CA  GLN R 167     -25.788  14.471  52.840  1.00 81.68           C  
ATOM   1771  C   GLN R 167     -25.225  15.856  52.885  1.00 81.68           C  
ATOM   1772  O   GLN R 167     -25.888  16.813  52.487  1.00 81.68           O  
ATOM   1773  CB  GLN R 167     -26.355  14.015  54.201  1.00  0.00           C  
ATOM   1774  CG  GLN R 167     -27.257  12.776  54.092  1.00  0.00           C  
ATOM   1775  CD  GLN R 167     -27.526  12.149  55.462  1.00  0.00           C  
ATOM   1776  NE2 GLN R 167     -28.331  12.812  56.296  1.00  0.00           N  
ATOM   1777  OE1 GLN R 167     -26.992  11.085  55.769  1.00  0.00           O  
ATOM   1778  H   GLN R 167     -24.449  12.836  53.030  1.00 81.68           H  
ATOM   1779  HA  GLN R 167     -26.609  14.482  52.122  1.00 81.68           H  
ATOM   1780  HB2 GLN R 167     -25.527  13.795  54.876  1.00  0.00           H  
ATOM   1781  HB3 GLN R 167     -26.943  14.827  54.633  1.00  0.00           H  
ATOM   1782  HG2 GLN R 167     -28.203  13.061  53.628  1.00  0.00           H  
ATOM   1783  HG3 GLN R 167     -26.781  12.023  53.463  1.00  0.00           H  
ATOM   1784 HE21 GLN R 167     -28.743  13.690  56.010  1.00  0.00           H  
ATOM   1785 HE22 GLN R 167     -28.524  12.438  57.215  1.00  0.00           H  
ATOM   1786  N   SER R 168     -23.989  16.007  53.388  1.00 92.93           N  
ATOM   1787  CA  SER R 168     -23.408  17.313  53.526  1.00 92.93           C  
ATOM   1788  C   SER R 168     -23.079  17.928  52.198  1.00 92.93           C  
ATOM   1789  O   SER R 168     -23.517  19.038  51.899  1.00 92.93           O  
ATOM   1790  CB  SER R 168     -22.112  17.302  54.354  1.00 92.93           C  
ATOM   1791  OG  SER R 168     -22.386  16.889  55.685  1.00 92.93           O  
ATOM   1792  H   SER R 168     -23.461  15.195  53.670  1.00 92.93           H  
ATOM   1793  HA  SER R 168     -24.131  17.957  54.031  1.00 92.93           H  
ATOM   1794  HB2 SER R 168     -21.684  18.304  54.368  1.00 92.93           H  
ATOM   1795  HB3 SER R 168     -21.400  16.611  53.901  1.00 92.93           H  
ATOM   1796  HG  SER R 168     -22.763  16.006  55.678  1.00 92.93           H  
ATOM   1797  N   LEU R 169     -22.278  17.221  51.374  1.00 65.81           N  
ATOM   1798  CA  LEU R 169     -21.765  17.773  50.151  1.00 65.81           C  
ATOM   1799  C   LEU R 169     -22.805  18.024  49.103  1.00 65.81           C  
ATOM   1800  O   LEU R 169     -22.902  19.135  48.578  1.00 65.81           O  
ATOM   1801  CB  LEU R 169     -20.699  16.868  49.513  1.00 65.81           C  
ATOM   1802  CG  LEU R 169     -19.415  16.762  50.350  1.00 65.81           C  
ATOM   1803  CD1 LEU R 169     -18.393  15.846  49.669  1.00 65.81           C  
ATOM   1804  CD2 LEU R 169     -18.836  18.151  50.664  1.00 65.81           C  
ATOM   1805  H   LEU R 169     -22.032  16.274  51.625  1.00 65.81           H  
ATOM   1806  HA  LEU R 169     -21.293  18.727  50.388  1.00 65.81           H  
ATOM   1807  HB2 LEU R 169     -21.120  15.869  49.395  1.00 65.81           H  
ATOM   1808  HB3 LEU R 169     -20.447  17.263  48.527  1.00 65.81           H  
ATOM   1809  HG  LEU R 169     -19.683  16.299  51.299  1.00 65.81           H  
ATOM   1810 HD11 LEU R 169     -17.492  15.786  50.282  1.00 65.81           H  
ATOM   1811 HD12 LEU R 169     -18.139  16.249  48.689  1.00 65.81           H  
ATOM   1812 HD13 LEU R 169     -18.818  14.848  49.554  1.00 65.81           H  
ATOM   1813 HD21 LEU R 169     -17.759  18.072  50.818  1.00 65.81           H  
ATOM   1814 HD22 LEU R 169     -19.303  18.544  51.568  1.00 65.81           H  
ATOM   1815 HD23 LEU R 169     -19.036  18.825  49.831  1.00 65.81           H  
ATOM   1816  N   LEU R 170     -23.648  17.024  48.784  1.00128.07           N  
ATOM   1817  CA  LEU R 170     -24.519  17.232  47.663  1.00128.07           C  
ATOM   1818  C   LEU R 170     -25.821  17.773  48.162  1.00128.07           C  
ATOM   1819  O   LEU R 170     -26.607  17.075  48.800  1.00128.07           O  
ATOM   1820  CB  LEU R 170     -24.749  15.937  46.854  1.00128.07           C  
ATOM   1821  CG  LEU R 170     -25.475  16.117  45.503  1.00128.07           C  
ATOM   1822  CD1 LEU R 170     -26.948  16.494  45.684  1.00128.07           C  
ATOM   1823  CD2 LEU R 170     -24.731  17.105  44.593  1.00128.07           C  
ATOM   1824  H   LEU R 170     -23.665  16.163  49.309  1.00128.07           H  
ATOM   1825  HA  LEU R 170     -24.066  17.974  47.006  1.00128.07           H  
ATOM   1826  HB2 LEU R 170     -25.344  15.259  47.465  1.00128.07           H  
ATOM   1827  HB3 LEU R 170     -23.781  15.473  46.664  1.00128.07           H  
ATOM   1828  HG  LEU R 170     -25.454  15.150  45.002  1.00128.07           H  
ATOM   1829 HD11 LEU R 170     -27.252  17.170  44.884  1.00128.07           H  
ATOM   1830 HD12 LEU R 170     -27.081  16.988  46.647  1.00128.07           H  
ATOM   1831 HD13 LEU R 170     -27.562  15.593  45.650  1.00128.07           H  
ATOM   1832 HD21 LEU R 170     -25.269  17.209  43.651  1.00128.07           H  
ATOM   1833 HD22 LEU R 170     -23.726  16.734  44.398  1.00128.07           H  
ATOM   1834 HD23 LEU R 170     -24.670  18.077  45.085  1.00128.07           H  
ATOM   1835  N   THR R 171     -26.069  19.066  47.873  1.00 39.70           N  
ATOM   1836  CA  THR R 171     -27.274  19.716  48.292  1.00 39.70           C  
ATOM   1837  C   THR R 171     -28.243  19.671  47.152  1.00 39.70           C  
ATOM   1838  O   THR R 171     -27.969  19.074  46.111  1.00 39.70           O  
ATOM   1839  CB  THR R 171     -27.068  21.153  48.679  1.00 39.70           C  
ATOM   1840  CG2 THR R 171     -26.067  21.208  49.846  1.00 39.70           C  
ATOM   1841  OG1 THR R 171     -26.579  21.896  47.574  1.00 39.70           O  
ATOM   1842  H   THR R 171     -25.387  19.591  47.347  1.00 39.70           H  
ATOM   1843  HA  THR R 171     -27.696  19.175  49.140  1.00 39.70           H  
ATOM   1844  HB  THR R 171     -28.019  21.577  49.003  1.00 39.70           H  
ATOM   1845 HG21 THR R 171     -26.464  20.648  50.692  1.00 39.70           H  
ATOM   1846 HG22 THR R 171     -25.119  20.769  49.531  1.00 39.70           H  
ATOM   1847 HG23 THR R 171     -25.906  22.245  50.140  1.00 39.70           H  
ATOM   1848  HG1 THR R 171     -26.450  22.811  47.834  1.00 39.70           H  
ATOM   1849  N   ARG R 172     -29.440  20.252  47.361  1.00105.57           N  
ATOM   1850  CA  ARG R 172     -30.456  20.326  46.351  1.00105.57           C  
ATOM   1851  C   ARG R 172     -30.011  21.249  45.256  1.00105.57           C  
ATOM   1852  O   ARG R 172     -30.193  20.960  44.075  1.00105.57           O  
ATOM   1853  CB  ARG R 172     -31.789  20.851  46.914  1.00105.57           C  
ATOM   1854  CG  ARG R 172     -31.685  22.245  47.537  1.00105.57           C  
ATOM   1855  CD  ARG R 172     -32.913  22.648  48.358  1.00105.57           C  
ATOM   1856  NE  ARG R 172     -32.643  22.287  49.781  1.00105.57           N  
ATOM   1857  CZ  ARG R 172     -32.926  21.035  50.245  1.00105.57           C  
ATOM   1858  NH1 ARG R 172     -33.438  20.093  49.402  1.00105.57           N  
ATOM   1859  NH2 ARG R 172     -32.692  20.725  51.553  1.00105.57           N1+
ATOM   1860  H   ARG R 172     -29.632  20.651  48.270  1.00105.57           H  
ATOM   1861  HA  ARG R 172     -30.615  19.331  45.935  1.00105.57           H  
ATOM   1862  HB2 ARG R 172     -32.515  20.888  46.103  1.00105.57           H  
ATOM   1863  HB3 ARG R 172     -32.147  20.154  47.672  1.00105.57           H  
ATOM   1864  HG2 ARG R 172     -30.812  22.267  48.191  1.00105.57           H  
ATOM   1865  HG3 ARG R 172     -31.542  22.975  46.740  1.00105.57           H  
ATOM   1866  HD2 ARG R 172     -33.081  23.721  48.273  1.00105.57           H  
ATOM   1867  HD3 ARG R 172     -33.789  22.106  48.001  1.00105.57           H  
ATOM   1868  HE  ARG R 172     -32.248  22.975  50.406  1.00105.57           H  
ATOM   1869 HH11 ARG R 172     -33.648  19.166  49.746  1.00105.57           H  
ATOM   1870 HH12 ARG R 172     -33.612  20.323  48.433  1.00105.57           H  
ATOM   1871 HH21 ARG R 172     -32.900  19.798  51.898  1.00105.57           H  
ATOM   1872 HH22 ARG R 172     -32.312  21.422  52.177  1.00105.57           H  
ATOM   1873  N   ALA R 173     -29.407  22.393  45.630  1.00 29.74           N  
ATOM   1874  CA  ALA R 173     -29.002  23.377  44.664  1.00 29.74           C  
ATOM   1875  C   ALA R 173     -27.946  22.811  43.768  1.00 29.74           C  
ATOM   1876  O   ALA R 173     -28.001  22.981  42.549  1.00 29.74           O  
ATOM   1877  CB  ALA R 173     -28.422  24.642  45.316  1.00 29.74           C  
ATOM   1878  H   ALA R 173     -29.236  22.563  46.610  1.00 29.74           H  
ATOM   1879  HA  ALA R 173     -29.866  23.655  44.060  1.00 29.74           H  
ATOM   1880  HB1 ALA R 173     -29.166  25.084  45.979  1.00 29.74           H  
ATOM   1881  HB2 ALA R 173     -28.154  25.360  44.540  1.00 29.74           H  
ATOM   1882  HB3 ALA R 173     -27.534  24.378  45.891  1.00 29.74           H  
ATOM   1883  N   ARG R 174     -26.957  22.106  44.348  1.00100.47           N  
ATOM   1884  CA  ARG R 174     -25.897  21.573  43.545  1.00100.47           C  
ATOM   1885  C   ARG R 174     -26.479  20.566  42.610  1.00100.47           C  
ATOM   1886  O   ARG R 174     -26.082  20.499  41.449  1.00100.47           O  
ATOM   1887  CB  ARG R 174     -24.780  20.866  44.336  1.00100.47           C  
ATOM   1888  CG  ARG R 174     -23.948  21.805  45.211  1.00100.47           C  
ATOM   1889  CD  ARG R 174     -22.477  21.391  45.327  1.00100.47           C  
ATOM   1890  NE  ARG R 174     -22.414  19.990  45.831  1.00100.47           N  
ATOM   1891  CZ  ARG R 174     -21.209  19.351  45.895  1.00100.47           C  
ATOM   1892  NH1 ARG R 174     -20.071  20.010  45.524  1.00100.47           N  
ATOM   1893  NH2 ARG R 174     -21.137  18.061  46.332  1.00100.47           N1+
ATOM   1894  H   ARG R 174     -26.962  21.953  45.347  1.00100.47           H  
ATOM   1895  HA  ARG R 174     -25.459  22.383  42.961  1.00100.47           H  
ATOM   1896  HB2 ARG R 174     -25.238  20.114  44.978  1.00100.47           H  
ATOM   1897  HB3 ARG R 174     -24.117  20.365  43.630  1.00100.47           H  
ATOM   1898  HG2 ARG R 174     -23.992  22.806  44.783  1.00100.47           H  
ATOM   1899  HG3 ARG R 174     -24.384  21.830  46.211  1.00100.47           H  
ATOM   1900  HD2 ARG R 174     -21.962  22.054  46.022  1.00100.47           H  
ATOM   1901  HD3 ARG R 174     -22.002  21.450  44.347  1.00100.47           H  
ATOM   1902  HE  ARG R 174     -23.257  19.517  46.123  1.00100.47           H  
ATOM   1903 HH11 ARG R 174     -20.124  20.967  45.202  1.00100.47           H  
ATOM   1904 HH12 ARG R 174     -19.178  19.541  45.572  1.00100.47           H  
ATOM   1905 HH21 ARG R 174     -20.242  17.593  46.381  1.00100.47           H  
ATOM   1906 HH22 ARG R 174     -21.977  17.574  46.608  1.00100.47           H  
ATOM   1907  N   ALA R 175     -27.444  19.760  43.091  1.00 27.76           N  
ATOM   1908  CA  ALA R 175     -28.029  18.727  42.283  1.00 27.76           C  
ATOM   1909  C   ALA R 175     -28.705  19.358  41.108  1.00 27.76           C  
ATOM   1910  O   ALA R 175     -28.659  18.830  39.997  1.00 27.76           O  
ATOM   1911  CB  ALA R 175     -29.083  17.898  43.037  1.00 27.76           C  
ATOM   1912  H   ALA R 175     -27.763  19.884  44.041  1.00 27.76           H  
ATOM   1913  HA  ALA R 175     -27.241  18.065  41.927  1.00 27.76           H  
ATOM   1914  HB1 ALA R 175     -30.039  17.970  42.521  1.00 27.76           H  
ATOM   1915  HB2 ALA R 175     -29.188  18.280  44.052  1.00 27.76           H  
ATOM   1916  HB3 ALA R 175     -28.767  16.855  43.074  1.00 27.76           H  
ATOM   1917  N   ARG R 176     -29.368  20.506  41.337  1.00 66.89           N  
ATOM   1918  CA  ARG R 176     -30.049  21.211  40.287  1.00 66.89           C  
ATOM   1919  C   ARG R 176     -29.024  21.661  39.294  1.00 66.89           C  
ATOM   1920  O   ARG R 176     -29.275  21.684  38.091  1.00 66.89           O  
ATOM   1921  CB  ARG R 176     -30.771  22.471  40.793  1.00 66.89           C  
ATOM   1922  CG  ARG R 176     -31.890  22.179  41.795  1.00 66.89           C  
ATOM   1923  CD  ARG R 176     -32.603  23.440  42.291  1.00 66.89           C  
ATOM   1924  NE  ARG R 176     -33.199  24.101  41.096  1.00 66.89           N  
ATOM   1925  CZ  ARG R 176     -32.487  25.048  40.419  1.00 66.89           C  
ATOM   1926  NH1 ARG R 176     -31.263  25.438  40.881  1.00 66.89           N  
ATOM   1927  NH2 ARG R 176     -32.995  25.603  39.279  1.00 66.89           N1+
ATOM   1928  H   ARG R 176     -29.387  20.885  42.273  1.00 66.89           H  
ATOM   1929  HA  ARG R 176     -30.763  20.546  39.802  1.00 66.89           H  
ATOM   1930  HB2 ARG R 176     -31.204  22.987  39.935  1.00 66.89           H  
ATOM   1931  HB3 ARG R 176     -30.041  23.127  41.265  1.00 66.89           H  
ATOM   1932  HG2 ARG R 176     -32.624  21.531  41.316  1.00 66.89           H  
ATOM   1933  HG3 ARG R 176     -31.467  21.655  42.654  1.00 66.89           H  
ATOM   1934  HD2 ARG R 176     -33.385  23.174  43.001  1.00 66.89           H  
ATOM   1935  HD3 ARG R 176     -31.886  24.109  42.765  1.00 66.89           H  
ATOM   1936  HE  ARG R 176     -34.128  23.849  40.789  1.00 66.89           H  
ATOM   1937 HH11 ARG R 176     -30.888  25.025  41.724  1.00 66.89           H  
ATOM   1938 HH12 ARG R 176     -30.734  26.136  40.381  1.00 66.89           H  
ATOM   1939 HH21 ARG R 176     -32.466  26.303  38.779  1.00 66.89           H  
ATOM   1940 HH22 ARG R 176     -33.901  25.315  38.936  1.00 66.89           H  
ATOM   1941  N   GLY R 177     -27.837  22.065  39.777  1.00 11.18           N  
ATOM   1942  CA  GLY R 177     -26.807  22.504  38.881  1.00 11.18           C  
ATOM   1943  C   GLY R 177     -26.418  21.354  38.006  1.00 11.18           C  
ATOM   1944  O   GLY R 177     -26.202  21.523  36.807  1.00 11.18           O  
ATOM   1945  H   GLY R 177     -27.669  22.060  40.772  1.00 11.18           H  
ATOM   1946  HA2 GLY R 177     -25.942  22.839  39.452  1.00 11.18           H  
ATOM   1947  HA3 GLY R 177     -27.181  23.323  38.265  1.00 11.18           H  
ATOM   1948  N   LEU R 178     -26.309  20.146  38.592  1.00 76.96           N  
ATOM   1949  CA  LEU R 178     -25.923  18.995  37.826  1.00 76.96           C  
ATOM   1950  C   LEU R 178     -26.954  18.712  36.777  1.00 76.96           C  
ATOM   1951  O   LEU R 178     -26.612  18.381  35.645  1.00 76.96           O  
ATOM   1952  CB  LEU R 178     -25.732  17.719  38.665  1.00 76.96           C  
ATOM   1953  CG  LEU R 178     -24.389  17.656  39.420  1.00 76.96           C  
ATOM   1954  CD1 LEU R 178     -23.220  17.481  38.436  1.00 76.96           C  
ATOM   1955  CD2 LEU R 178     -24.186  18.863  40.345  1.00 76.96           C  
ATOM   1956  H   LEU R 178     -26.501  20.050  39.580  1.00 76.96           H  
ATOM   1957  HA  LEU R 178     -24.981  19.219  37.327  1.00 76.96           H  
ATOM   1958  HB2 LEU R 178     -26.539  17.667  39.398  1.00 76.96           H  
ATOM   1959  HB3 LEU R 178     -25.803  16.853  38.007  1.00 76.96           H  
ATOM   1960  HG  LEU R 178     -24.415  16.768  40.049  1.00 76.96           H  
ATOM   1961 HD11 LEU R 178     -22.282  17.440  38.989  1.00 76.96           H  
ATOM   1962 HD12 LEU R 178     -23.353  16.556  37.875  1.00 76.96           H  
ATOM   1963 HD13 LEU R 178     -23.198  18.324  37.746  1.00 76.96           H  
ATOM   1964 HD21 LEU R 178     -23.120  19.006  40.528  1.00 76.96           H  
ATOM   1965 HD22 LEU R 178     -24.597  19.754  39.873  1.00 76.96           H  
ATOM   1966 HD23 LEU R 178     -24.696  18.683  41.292  1.00 76.96           H  
ATOM   1967  N   VAL R 179     -28.252  18.826  37.111  1.00 82.86           N  
ATOM   1968  CA  VAL R 179     -29.240  18.521  36.117  1.00 82.86           C  
ATOM   1969  C   VAL R 179     -29.123  19.505  35.002  1.00 82.86           C  
ATOM   1970  O   VAL R 179     -29.242  19.149  33.831  1.00 82.86           O  
ATOM   1971  CB  VAL R 179     -30.658  18.544  36.615  1.00 82.86           C  
ATOM   1972  CG1 VAL R 179     -31.074  19.987  36.925  1.00 82.86           C  
ATOM   1973  CG2 VAL R 179     -31.547  17.876  35.552  1.00 82.86           C  
ATOM   1974  H   VAL R 179     -28.523  19.121  38.038  1.00 82.86           H  
ATOM   1975  HA  VAL R 179     -29.032  17.527  35.721  1.00 82.86           H  
ATOM   1976  HB  VAL R 179     -30.716  17.960  37.534  1.00 82.86           H  
ATOM   1977 HG11 VAL R 179     -31.957  19.982  37.563  1.00 82.86           H  
ATOM   1978 HG12 VAL R 179     -30.259  20.497  37.436  1.00 82.86           H  
ATOM   1979 HG13 VAL R 179     -31.303  20.506  35.994  1.00 82.86           H  
ATOM   1980 HG21 VAL R 179     -32.130  17.078  36.012  1.00 82.86           H  
ATOM   1981 HG22 VAL R 179     -30.918  17.459  34.764  1.00 82.86           H  
ATOM   1982 HG23 VAL R 179     -32.221  18.617  35.123  1.00 82.86           H  
ATOM   1983  N   CYS R 180     -28.874  20.783  35.338  1.00 20.68           N  
ATOM   1984  CA  CYS R 180     -28.783  21.798  34.331  1.00 20.68           C  
ATOM   1985  C   CYS R 180     -27.653  21.462  33.411  1.00 20.68           C  
ATOM   1986  O   CYS R 180     -27.790  21.571  32.194  1.00 20.68           O  
ATOM   1987  CB  CYS R 180     -28.500  23.193  34.916  1.00 20.68           C  
ATOM   1988  SG  CYS R 180     -28.386  24.472  33.629  1.00 20.68           S  
ATOM   1989  H   CYS R 180     -28.751  21.029  36.311  1.00 20.68           H  
ATOM   1990  HA  CYS R 180     -29.714  21.828  33.765  1.00 20.68           H  
ATOM   1991  HB2 CYS R 180     -27.557  23.162  35.461  1.00 20.68           H  
ATOM   1992  HB3 CYS R 180     -29.302  23.456  35.608  1.00 20.68           H  
ATOM   1993  HG  CYS R 180     -28.623  25.671  34.169  1.00 20.68           H  
ATOM   1994  N   THR R 181     -26.503  21.031  33.967  1.00 94.63           N  
ATOM   1995  CA  THR R 181     -25.372  20.752  33.135  1.00 94.63           C  
ATOM   1996  C   THR R 181     -25.666  19.584  32.244  1.00 94.63           C  
ATOM   1997  O   THR R 181     -25.287  19.590  31.074  1.00 94.63           O  
ATOM   1998  CB  THR R 181     -24.047  20.558  33.900  1.00 94.63           C  
ATOM   1999  CG2 THR R 181     -23.783  19.195  34.531  1.00 94.63           C  
ATOM   2000  OG1 THR R 181     -22.976  20.736  33.010  1.00 94.63           O  
ATOM   2001  H   THR R 181     -26.440  20.906  34.968  1.00 94.63           H  
ATOM   2002  HA  THR R 181     -25.196  21.622  32.502  1.00 94.63           H  
ATOM   2003  HB  THR R 181     -23.975  21.320  34.677  1.00 94.63           H  
ATOM   2004 HG21 THR R 181     -24.528  19.017  35.270  1.00 94.63           H  
ATOM   2005 HG22 THR R 181     -23.804  18.396  33.789  1.00 94.63           H  
ATOM   2006 HG23 THR R 181     -22.834  19.188  35.058  1.00 94.63           H  
ATOM   2007  HG1 THR R 181     -22.177  20.459  33.461  1.00 94.63           H  
ATOM   2008  N   VAL R 182     -26.349  18.545  32.765  1.00 94.33           N  
ATOM   2009  CA  VAL R 182     -26.605  17.375  31.971  1.00 94.33           C  
ATOM   2010  C   VAL R 182     -27.467  17.755  30.802  1.00 94.33           C  
ATOM   2011  O   VAL R 182     -27.248  17.306  29.679  1.00 94.33           O  
ATOM   2012  CB  VAL R 182     -27.238  16.210  32.775  1.00 94.33           C  
ATOM   2013  CG1 VAL R 182     -28.761  16.166  32.943  1.00 94.33           C  
ATOM   2014  CG2 VAL R 182     -26.900  14.903  32.075  1.00 94.33           C  
ATOM   2015  H   VAL R 182     -26.683  18.588  33.718  1.00 94.33           H  
ATOM   2016  HA  VAL R 182     -25.653  17.008  31.587  1.00 94.33           H  
ATOM   2017  HB  VAL R 182     -26.788  16.179  33.767  1.00 94.33           H  
ATOM   2018 HG11 VAL R 182     -29.061  15.318  33.554  1.00 94.33           H  
ATOM   2019 HG12 VAL R 182     -29.280  16.138  31.984  1.00 94.33           H  
ATOM   2020 HG13 VAL R 182     -29.080  17.015  33.487  1.00 94.33           H  
ATOM   2021 HG21 VAL R 182     -27.591  14.116  32.375  1.00 94.33           H  
ATOM   2022 HG22 VAL R 182     -26.950  15.021  30.992  1.00 94.33           H  
ATOM   2023 HG23 VAL R 182     -25.896  14.624  32.370  1.00 94.33           H  
ATOM   2024  N   TRP R 183     -28.484  18.604  31.030  1.00 60.45           N  
ATOM   2025  CA  TRP R 183     -29.346  19.021  29.963  1.00 60.45           C  
ATOM   2026  C   TRP R 183     -28.567  19.846  28.987  1.00 60.45           C  
ATOM   2027  O   TRP R 183     -28.819  19.798  27.785  1.00 60.45           O  
ATOM   2028  CB  TRP R 183     -30.572  19.811  30.458  1.00 60.45           C  
ATOM   2029  CG  TRP R 183     -31.567  18.932  31.183  1.00 60.45           C  
ATOM   2030  CD1 TRP R 183     -31.691  18.656  32.513  1.00 60.45           C  
ATOM   2031  CD2 TRP R 183     -32.590  18.176  30.515  1.00 60.45           C  
ATOM   2032  CE2 TRP R 183     -33.288  17.468  31.497  1.00 60.45           C  
ATOM   2033  CE3 TRP R 183     -32.919  18.076  29.194  1.00 60.45           C  
ATOM   2034  NE1 TRP R 183     -32.725  17.772  32.718  1.00 60.45           N  
ATOM   2035  CZ2 TRP R 183     -34.328  16.646  31.166  1.00 60.45           C  
ATOM   2036  CZ3 TRP R 183     -33.972  17.251  28.866  1.00 60.45           C  
ATOM   2037  CH2 TRP R 183     -34.661  16.550  29.833  1.00 60.45           C  
ATOM   2038  H   TRP R 183     -28.642  18.953  31.964  1.00 60.45           H  
ATOM   2039  HA  TRP R 183     -29.703  18.131  29.448  1.00 60.45           H  
ATOM   2040  HB2 TRP R 183     -31.066  20.267  29.601  1.00 60.45           H  
ATOM   2041  HB3 TRP R 183     -30.237  20.598  31.133  1.00 60.45           H  
ATOM   2042  HD1 TRP R 183     -31.067  19.071  33.291  1.00 60.45           H  
ATOM   2043  HE1 TRP R 183     -33.020  17.408  33.612  1.00 60.45           H  
ATOM   2044  HE3 TRP R 183     -32.375  18.620  28.438  1.00 60.45           H  
ATOM   2045  HZ2 TRP R 183     -34.870  16.095  31.920  1.00 60.45           H  
ATOM   2046  HZ3 TRP R 183     -34.263  17.151  27.830  1.00 60.45           H  
ATOM   2047  HH2 TRP R 183     -35.482  15.912  29.539  1.00 60.45           H  
ATOM   2048  N   ALA R 184     -27.613  20.659  29.477  1.00 24.77           N  
ATOM   2049  CA  ALA R 184     -26.834  21.480  28.593  1.00 24.77           C  
ATOM   2050  C   ALA R 184     -26.008  20.616  27.687  1.00 24.77           C  
ATOM   2051  O   ALA R 184     -25.938  20.864  26.483  1.00 24.77           O  
ATOM   2052  CB  ALA R 184     -25.865  22.412  29.341  1.00 24.77           C  
ATOM   2053  H   ALA R 184     -27.443  20.691  30.471  1.00 24.77           H  
ATOM   2054  HA  ALA R 184     -27.508  22.085  27.986  1.00 24.77           H  
ATOM   2055  HB1 ALA R 184     -26.428  23.060  30.013  1.00 24.77           H  
ATOM   2056  HB2 ALA R 184     -25.161  21.814  29.920  1.00 24.77           H  
ATOM   2057  HB3 ALA R 184     -25.318  23.022  28.621  1.00 24.77           H  
ATOM   2058  N   ILE R 185     -25.367  19.566  28.240  1.00126.31           N  
ATOM   2059  CA  ILE R 185     -24.516  18.711  27.458  1.00126.31           C  
ATOM   2060  C   ILE R 185     -25.364  18.008  26.443  1.00126.31           C  
ATOM   2061  O   ILE R 185     -24.969  17.846  25.288  1.00126.31           O  
ATOM   2062  CB  ILE R 185     -23.636  17.778  28.317  1.00126.31           C  
ATOM   2063  CG1 ILE R 185     -22.389  17.256  27.582  1.00126.31           C  
ATOM   2064  CG2 ILE R 185     -24.374  16.596  28.928  1.00126.31           C  
ATOM   2065  CD1 ILE R 185     -22.643  16.413  26.336  1.00126.31           C  
ATOM   2066  H   ILE R 185     -25.487  19.376  29.225  1.00126.31           H  
ATOM   2067  HA  ILE R 185     -23.792  19.334  26.932  1.00126.31           H  
ATOM   2068  HB  ILE R 185     -23.261  18.371  29.152  1.00126.31           H  
ATOM   2069 HG12 ILE R 185     -21.819  16.643  28.279  1.00126.31           H  
ATOM   2070 HG13 ILE R 185     -21.763  18.098  27.294  1.00126.31           H  
ATOM   2071 HG21 ILE R 185     -23.692  15.979  29.496  1.00126.31           H  
ATOM   2072 HG22 ILE R 185     -24.893  15.982  28.190  1.00126.31           H  
ATOM   2073 HG23 ILE R 185     -25.064  17.001  29.630  1.00126.31           H  
ATOM   2074 HD11 ILE R 185     -21.809  15.729  26.225  1.00126.31           H  
ATOM   2075 HD12 ILE R 185     -22.671  17.040  25.448  1.00126.31           H  
ATOM   2076 HD13 ILE R 185     -23.573  15.849  26.418  1.00126.31           H  
ATOM   2077  N   SER R 186     -26.570  17.576  26.850  1.00 31.47           N  
ATOM   2078  CA  SER R 186     -27.450  16.872  25.966  1.00 31.47           C  
ATOM   2079  C   SER R 186     -27.854  17.790  24.847  1.00 31.47           C  
ATOM   2080  O   SER R 186     -28.024  17.357  23.708  1.00 31.47           O  
ATOM   2081  CB  SER R 186     -28.658  16.365  26.764  1.00 31.47           C  
ATOM   2082  OG  SER R 186     -28.272  15.519  27.823  1.00 31.47           O  
ATOM   2083  H   SER R 186     -26.862  17.752  27.801  1.00 31.47           H  
ATOM   2084  HA  SER R 186     -26.930  16.009  25.552  1.00 31.47           H  
ATOM   2085  HB2 SER R 186     -29.325  15.814  26.101  1.00 31.47           H  
ATOM   2086  HB3 SER R 186     -29.184  17.215  27.194  1.00 31.47           H  
ATOM   2087  HG  SER R 186     -27.882  16.064  28.531  1.00 31.47           H  
ATOM   2088  N   ALA R 187     -28.039  19.089  25.155  1.00 33.52           N  
ATOM   2089  CA  ALA R 187     -28.433  20.075  24.183  1.00 33.52           C  
ATOM   2090  C   ALA R 187     -27.342  20.263  23.173  1.00 33.52           C  
ATOM   2091  O   ALA R 187     -27.598  20.463  21.986  1.00 33.52           O  
ATOM   2092  CB  ALA R 187     -28.715  21.451  24.808  1.00 33.52           C  
ATOM   2093  H   ALA R 187     -27.896  19.384  26.110  1.00 33.52           H  
ATOM   2094  HA  ALA R 187     -29.330  19.730  23.673  1.00 33.52           H  
ATOM   2095  HB1 ALA R 187     -29.505  21.357  25.553  1.00 33.52           H  
ATOM   2096  HB2 ALA R 187     -29.030  22.146  24.029  1.00 33.52           H  
ATOM   2097  HB3 ALA R 187     -27.809  21.826  25.285  1.00 33.52           H  
ATOM   2098  N   LEU R 188     -26.084  20.228  23.634  1.00140.36           N  
ATOM   2099  CA  LEU R 188     -24.939  20.465  22.802  1.00140.36           C  
ATOM   2100  C   LEU R 188     -24.818  19.377  21.778  1.00140.36           C  
ATOM   2101  O   LEU R 188     -24.319  19.600  20.679  1.00140.36           O  
ATOM   2102  CB  LEU R 188     -23.638  20.481  23.618  1.00140.36           C  
ATOM   2103  CG  LEU R 188     -22.403  20.850  22.788  1.00140.36           C  
ATOM   2104  CD1 LEU R 188     -22.534  22.281  22.249  1.00140.36           C  
ATOM   2105  CD2 LEU R 188     -21.107  20.622  23.579  1.00140.36           C  
ATOM   2106  H   LEU R 188     -25.936  20.025  24.612  1.00140.36           H  
ATOM   2107  HA  LEU R 188     -25.056  21.422  22.295  1.00140.36           H  
ATOM   2108  HB2 LEU R 188     -23.745  21.210  24.423  1.00140.36           H  
ATOM   2109  HB3 LEU R 188     -23.486  19.494  24.055  1.00140.36           H  
ATOM   2110  HG  LEU R 188     -22.380  20.182  21.928  1.00140.36           H  
ATOM   2111 HD11 LEU R 188     -22.450  22.989  23.074  1.00140.36           H  
ATOM   2112 HD12 LEU R 188     -23.504  22.400  21.767  1.00140.36           H  
ATOM   2113 HD13 LEU R 188     -21.742  22.471  21.525  1.00140.36           H  
ATOM   2114 HD21 LEU R 188     -20.251  20.894  22.961  1.00140.36           H  
ATOM   2115 HD22 LEU R 188     -21.033  19.572  23.859  1.00140.36           H  
ATOM   2116 HD23 LEU R 188     -21.115  21.239  24.478  1.00140.36           H  
ATOM   2117  N   VAL R 189     -25.177  18.146  22.166  1.00 99.60           N  
ATOM   2118  CA  VAL R 189     -25.072  16.948  21.357  1.00 99.60           C  
ATOM   2119  C   VAL R 189     -26.331  16.775  20.498  1.00 99.60           C  
ATOM   2120  O   VAL R 189     -26.335  15.897  19.637  1.00 99.60           O  
ATOM   2121  CB  VAL R 189     -24.702  15.768  22.284  1.00 99.60           C  
ATOM   2122  CG1 VAL R 189     -25.019  14.360  21.781  1.00 99.60           C  
ATOM   2123  CG2 VAL R 189     -23.188  15.850  22.518  1.00 99.60           C  
ATOM   2124  H   VAL R 189     -25.514  18.057  23.116  1.00 99.60           H  
ATOM   2125  HA  VAL R 189     -24.250  17.081  20.651  1.00 99.60           H  
ATOM   2126  HB  VAL R 189     -25.216  15.887  23.239  1.00 99.60           H  
ATOM   2127 HG11 VAL R 189     -24.654  13.615  22.488  1.00 99.60           H  
ATOM   2128 HG12 VAL R 189     -24.553  14.200  20.812  1.00 99.60           H  
ATOM   2129 HG13 VAL R 189     -26.098  14.237  21.689  1.00 99.60           H  
ATOM   2130 HG21 VAL R 189     -22.653  15.760  21.572  1.00 99.60           H  
ATOM   2131 HG22 VAL R 189     -22.871  15.041  23.160  1.00 99.60           H  
ATOM   2132 HG23 VAL R 189     -22.930  16.798  22.994  1.00 99.60           H  
ATOM   2133  N   SER R 190     -27.372  17.614  20.644  1.00143.97           N  
ATOM   2134  CA  SER R 190     -28.591  17.406  19.906  1.00143.97           C  
ATOM   2135  C   SER R 190     -28.878  18.559  18.990  1.00143.97           C  
ATOM   2136  O   SER R 190     -28.630  18.497  17.789  1.00143.97           O  
ATOM   2137  CB  SER R 190     -29.742  17.181  20.880  1.00143.97           C  
ATOM   2138  OG  SER R 190     -29.347  16.167  21.761  1.00143.97           O  
ATOM   2139  H   SER R 190     -27.314  18.370  21.309  1.00143.97           H  
ATOM   2140  HA  SER R 190     -28.510  16.490  19.321  1.00143.97           H  
ATOM   2141  HB2 SER R 190     -29.950  18.082  21.459  1.00143.97           H  
ATOM   2142  HB3 SER R 190     -30.633  16.891  20.326  1.00143.97           H  
ATOM   2143  HG  SER R 190     -28.761  16.554  22.441  1.00143.97           H  
ATOM   2144  N   PHE R 191     -29.469  19.632  19.553  1.00 66.52           N  
ATOM   2145  CA  PHE R 191     -29.898  20.777  18.798  1.00 66.52           C  
ATOM   2146  C   PHE R 191     -28.743  21.449  18.123  1.00 66.52           C  
ATOM   2147  O   PHE R 191     -28.848  21.863  16.970  1.00 66.52           O  
ATOM   2148  CB  PHE R 191     -30.552  21.869  19.663  1.00 66.52           C  
ATOM   2149  CG  PHE R 191     -31.891  21.416  20.133  1.00 66.52           C  
ATOM   2150  CD1 PHE R 191     -32.017  20.576  21.215  1.00 66.52           C  
ATOM   2151  CD2 PHE R 191     -33.030  21.855  19.496  1.00 66.52           C  
ATOM   2152  CE1 PHE R 191     -33.258  20.170  21.643  1.00 66.52           C  
ATOM   2153  CE2 PHE R 191     -34.273  21.451  19.921  1.00 66.52           C  
ATOM   2154  CZ  PHE R 191     -34.389  20.606  20.999  1.00 66.52           C  
ATOM   2155  H   PHE R 191     -29.618  19.631  20.552  1.00 66.52           H  
ATOM   2156  HA  PHE R 191     -30.610  20.453  18.039  1.00 66.52           H  
ATOM   2157  HB2 PHE R 191     -29.918  22.072  20.525  1.00 66.52           H  
ATOM   2158  HB3 PHE R 191     -30.664  22.779  19.075  1.00 66.52           H  
ATOM   2159  HD1 PHE R 191     -31.133  20.234  21.731  1.00 66.52           H  
ATOM   2160  HD2 PHE R 191     -32.945  22.522  18.651  1.00 66.52           H  
ATOM   2161  HE1 PHE R 191     -33.344  19.506  22.491  1.00 66.52           H  
ATOM   2162  HE2 PHE R 191     -35.158  21.800  19.410  1.00 66.52           H  
ATOM   2163  HZ  PHE R 191     -35.364  20.285  21.335  1.00 66.52           H  
ATOM   2164  N   LEU R 192     -27.605  21.598  18.822  1.00 60.23           N  
ATOM   2165  CA  LEU R 192     -26.541  22.380  18.261  1.00 60.23           C  
ATOM   2166  C   LEU R 192     -26.029  21.801  16.972  1.00 60.23           C  
ATOM   2167  O   LEU R 192     -25.927  22.537  15.993  1.00 60.23           O  
ATOM   2168  CB  LEU R 192     -25.350  22.547  19.219  1.00 60.23           C  
ATOM   2169  CG  LEU R 192     -24.200  23.385  18.628  1.00 60.23           C  
ATOM   2170  CD1 LEU R 192     -24.646  24.827  18.342  1.00 60.23           C  
ATOM   2171  CD2 LEU R 192     -22.948  23.320  19.519  1.00 60.23           C  
ATOM   2172  H   LEU R 192     -27.501  21.165  19.729  1.00 60.23           H  
ATOM   2173  HA  LEU R 192     -26.936  23.372  18.046  1.00 60.23           H  
ATOM   2174  HB2 LEU R 192     -25.702  23.038  20.127  1.00 60.23           H  
ATOM   2175  HB3 LEU R 192     -24.968  21.560  19.482  1.00 60.23           H  
ATOM   2176  HG  LEU R 192     -23.936  22.935  17.672  1.00 60.23           H  
ATOM   2177 HD11 LEU R 192     -23.810  25.389  17.925  1.00 60.23           H  
ATOM   2178 HD12 LEU R 192     -25.470  24.818  17.628  1.00 60.23           H  
ATOM   2179 HD13 LEU R 192     -24.974  25.296  19.269  1.00 60.23           H  
ATOM   2180 HD21 LEU R 192     -22.102  23.751  18.986  1.00 60.23           H  
ATOM   2181 HD22 LEU R 192     -23.126  23.883  20.435  1.00 60.23           H  
ATOM   2182 HD23 LEU R 192     -22.732  22.281  19.766  1.00 60.23           H  
ATOM   2183  N   PRO R 193     -25.685  20.544  16.889  1.00155.33           N  
ATOM   2184  CA  PRO R 193     -25.171  20.013  15.657  1.00155.33           C  
ATOM   2185  C   PRO R 193     -26.203  19.870  14.584  1.00155.33           C  
ATOM   2186  O   PRO R 193     -25.869  20.025  13.412  1.00155.33           O  
ATOM   2187  CB  PRO R 193     -24.468  18.700  16.017  1.00155.33           C  
ATOM   2188  CG  PRO R 193     -24.939  18.383  17.446  1.00155.33           C  
ATOM   2189  CD  PRO R 193     -25.267  19.762  18.035  1.00155.33           C  
ATOM   2190  HA  PRO R 193     -24.412  20.703  15.293  1.00155.33           H  
ATOM   2191  HB2 PRO R 193     -24.761  17.906  15.329  1.00155.33           H  
ATOM   2192  HB3 PRO R 193     -23.387  18.833  15.996  1.00155.33           H  
ATOM   2193  HG2 PRO R 193     -25.823  17.745  17.431  1.00155.33           H  
ATOM   2194  HG3 PRO R 193     -24.139  17.908  18.014  1.00155.33           H  
ATOM   2195  HD2 PRO R 193     -24.388  20.202  18.504  1.00155.33           H  
ATOM   2196  HD3 PRO R 193     -26.081  19.682  18.755  1.00155.33           H  
ATOM   2197  N   ILE R 194     -27.454  19.542  14.966  1.00 62.94           N  
ATOM   2198  CA  ILE R 194     -28.515  19.294  14.033  1.00 62.94           C  
ATOM   2199  C   ILE R 194     -28.963  20.542  13.337  1.00 62.94           C  
ATOM   2200  O   ILE R 194     -29.046  20.580  12.111  1.00 62.94           O  
ATOM   2201  CB  ILE R 194     -29.715  18.601  14.712  1.00 62.94           C  
ATOM   2202  CG1 ILE R 194     -29.334  17.154  15.097  1.00 62.94           C  
ATOM   2203  CG2 ILE R 194     -30.925  18.610  13.757  1.00 62.94           C  
ATOM   2204  CD1 ILE R 194     -30.350  16.490  16.025  1.00 62.94           C  
ATOM   2205  H   ILE R 194     -27.650  19.467  15.953  1.00 62.94           H  
ATOM   2206  HA  ILE R 194     -28.150  18.595  13.280  1.00 62.94           H  
ATOM   2207  HB  ILE R 194     -29.989  19.161  15.608  1.00 62.94           H  
ATOM   2208 HG12 ILE R 194     -28.375  17.151  15.614  1.00 62.94           H  
ATOM   2209 HG13 ILE R 194     -29.233  16.553  14.194  1.00 62.94           H  
ATOM   2210 HG21 ILE R 194     -31.699  17.927  14.075  1.00 62.94           H  
ATOM   2211 HG22 ILE R 194     -30.622  18.320  12.752  1.00 62.94           H  
ATOM   2212 HG23 ILE R 194     -31.368  19.607  13.723  1.00 62.94           H  
ATOM   2213 HD11 ILE R 194     -30.119  15.434  16.141  1.00 62.94           H  
ATOM   2214 HD12 ILE R 194     -30.308  16.966  16.999  1.00 62.94           H  
ATOM   2215 HD13 ILE R 194     -31.357  16.584  15.633  1.00 62.94           H  
ATOM   2216  N   LEU R 195     -29.241  21.611  14.106  1.00102.53           N  
ATOM   2217  CA  LEU R 195     -29.763  22.833  13.554  1.00102.53           C  
ATOM   2218  C   LEU R 195     -28.728  23.400  12.633  1.00102.53           C  
ATOM   2219  O   LEU R 195     -29.044  23.977  11.593  1.00102.53           O  
ATOM   2220  CB  LEU R 195     -30.091  23.867  14.660  1.00102.53           C  
ATOM   2221  CG  LEU R 195     -30.788  25.179  14.221  1.00102.53           C  
ATOM   2222  CD1 LEU R 195     -31.136  26.033  15.451  1.00102.53           C  
ATOM   2223  CD2 LEU R 195     -29.975  25.996  13.204  1.00102.53           C  
ATOM   2224  H   LEU R 195     -29.076  21.555  15.100  1.00102.53           H  
ATOM   2225  HA  LEU R 195     -30.667  22.613  12.987  1.00102.53           H  
ATOM   2226  HB2 LEU R 195     -30.742  23.376  15.383  1.00102.53           H  
ATOM   2227  HB3 LEU R 195     -29.162  24.130  15.165  1.00102.53           H  
ATOM   2228  HG  LEU R 195     -31.727  24.904  13.741  1.00102.53           H  
ATOM   2229 HD11 LEU R 195     -31.624  26.951  15.129  1.00102.53           H  
ATOM   2230 HD12 LEU R 195     -30.222  26.278  15.992  1.00102.53           H  
ATOM   2231 HD13 LEU R 195     -31.805  25.473  16.104  1.00102.53           H  
ATOM   2232 HD21 LEU R 195     -30.040  27.055  13.454  1.00102.53           H  
ATOM   2233 HD22 LEU R 195     -30.376  25.834  12.204  1.00102.53           H  
ATOM   2234 HD23 LEU R 195     -28.933  25.678  13.233  1.00102.53           H  
ATOM   2235  N   MET R 196     -27.453  23.259  13.028  1.00 94.36           N  
ATOM   2236  CA  MET R 196     -26.290  23.720  12.326  1.00 94.36           C  
ATOM   2237  C   MET R 196     -26.081  22.920  11.076  1.00 94.36           C  
ATOM   2238  O   MET R 196     -25.383  23.359  10.162  1.00 94.36           O  
ATOM   2239  CB  MET R 196     -25.012  23.668  13.178  1.00 94.36           C  
ATOM   2240  CG  MET R 196     -25.017  24.722  14.282  1.00 94.36           C  
ATOM   2241  SD  MET R 196     -25.056  26.430  13.656  1.00 94.36           S  
ATOM   2242  CE  MET R 196     -24.732  27.196  15.271  1.00 94.36           C  
ATOM   2243  H   MET R 196     -27.297  22.782  13.906  1.00 94.36           H  
ATOM   2244  HA  MET R 196     -26.458  24.756  12.036  1.00 94.36           H  
ATOM   2245  HB2 MET R 196     -24.933  22.681  13.633  1.00 94.36           H  
ATOM   2246  HB3 MET R 196     -24.149  23.834  12.533  1.00 94.36           H  
ATOM   2247  HG2 MET R 196     -25.896  24.563  14.907  1.00 94.36           H  
ATOM   2248  HG3 MET R 196     -24.125  24.593  14.894  1.00 94.36           H  
ATOM   2249  HE1 MET R 196     -24.705  28.280  15.160  1.00 94.36           H  
ATOM   2250  HE2 MET R 196     -23.772  26.846  15.653  1.00 94.36           H  
ATOM   2251  HE3 MET R 196     -25.523  26.922  15.969  1.00 94.36           H  
ATOM   2252  N   HID R 197     -26.654  21.705  11.013  1.00 93.54           N  
ATOM   2253  CA  HID R 197     -26.461  20.931   9.827  1.00 93.54           C  
ATOM   2254  C   HID R 197     -25.002  20.447   9.847  1.00 93.54           C  
ATOM   2255  O   HID R 197     -24.478  20.049   8.808  1.00 93.54           O  
ATOM   2256  CB  HID R 197     -26.721  21.670   8.501  1.00  0.00           C  
ATOM   2257  CG  HID R 197     -27.913  22.564   8.463  1.00  0.00           C  
ATOM   2258  ND1 HID R 197     -27.764  23.934   8.285  1.00  0.00           N  
ATOM   2259  CE1 HID R 197     -28.968  24.472   8.238  1.00  0.00           C  
ATOM   2260  NE2 HID R 197     -29.863  23.527   8.375  1.00  0.00           N  
ATOM   2261  CD2 HID R 197     -29.250  22.321   8.518  1.00  0.00           C  
ATOM   2262  H   HID R 197     -27.235  21.410  11.785  1.00 93.54           H  
ATOM   2263  HA  HID R 197     -27.113  20.057   9.904  1.00 93.54           H  
ATOM   2264  HB2 HID R 197     -25.835  22.230   8.173  1.00  0.00           H  
ATOM   2265  HB3 HID R 197     -26.845  20.928   7.724  1.00  0.00           H  
ATOM   2266  HD1 HID R 197     -26.827  24.465   8.199  1.00  0.00           H  
ATOM   2267  HD2 HID R 197     -29.730  21.363   8.650  1.00  0.00           H  
ATOM   2268  HE1 HID R 197     -29.079  25.548   8.101  1.00  0.00           H  
ATOM   2269  N   TRP R 198     -24.445  20.257  11.054  1.00 74.15           N  
ATOM   2270  CA  TRP R 198     -23.138  19.692  11.204  1.00 74.15           C  
ATOM   2271  C   TRP R 198     -23.244  18.196  11.109  1.00 74.15           C  
ATOM   2272  O   TRP R 198     -22.336  17.521  10.631  1.00 74.15           O  
ATOM   2273  CB  TRP R 198     -22.496  20.078  12.544  1.00 74.15           C  
ATOM   2274  CG  TRP R 198     -22.216  21.561  12.603  1.00 74.15           C  
ATOM   2275  CD1 TRP R 198     -22.271  22.479  11.596  1.00 74.15           C  
ATOM   2276  CD2 TRP R 198     -21.851  22.280  13.790  1.00 74.15           C  
ATOM   2277  CE2 TRP R 198     -21.707  23.620  13.430  1.00 74.15           C  
ATOM   2278  CE3 TRP R 198     -21.660  21.861  15.075  1.00 74.15           C  
ATOM   2279  NE1 TRP R 198     -21.966  23.728  12.080  1.00 74.15           N  
ATOM   2280  CZ2 TRP R 198     -21.364  24.565  14.354  1.00 74.15           C  
ATOM   2281  CZ3 TRP R 198     -21.312  22.815  16.004  1.00 74.15           C  
ATOM   2282  CH2 TRP R 198     -21.168  24.141  15.650  1.00 74.15           C  
ATOM   2283  H   TRP R 198     -24.896  20.658  11.865  1.00 74.15           H  
ATOM   2284  HA  TRP R 198     -22.504  20.052  10.394  1.00 74.15           H  
ATOM   2285  HB2 TRP R 198     -23.174  19.812  13.352  1.00 74.15           H  
ATOM   2286  HB3 TRP R 198     -21.561  19.532  12.664  1.00 74.15           H  
ATOM   2287  HD1 TRP R 198     -22.519  22.257  10.568  1.00 74.15           H  
ATOM   2288  HE1 TRP R 198     -21.936  24.580  11.538  1.00 74.15           H  
ATOM   2289  HE3 TRP R 198     -21.776  20.824  15.351  1.00 74.15           H  
ATOM   2290  HZ2 TRP R 198     -21.252  25.603  14.079  1.00 74.15           H  
ATOM   2291  HZ3 TRP R 198     -21.151  22.520  17.029  1.00 74.15           H  
ATOM   2292  HH2 TRP R 198     -20.891  24.862  16.405  1.00 74.15           H  
ATOM   2293  N   TRP R 199     -24.373  17.653  11.593  1.00 74.72           N  
ATOM   2294  CA  TRP R 199     -24.654  16.242  11.663  1.00 74.72           C  
ATOM   2295  C   TRP R 199     -24.784  15.656  10.287  1.00 74.72           C  
ATOM   2296  O   TRP R 199     -24.501  14.477  10.083  1.00 74.72           O  
ATOM   2297  CB  TRP R 199     -25.968  15.945  12.402  1.00 74.72           C  
ATOM   2298  CG  TRP R 199     -27.186  16.485  11.692  1.00 74.72           C  
ATOM   2299  CD1 TRP R 199     -27.671  17.758  11.668  1.00 74.72           C  
ATOM   2300  CD2 TRP R 199     -28.099  15.691  10.919  1.00 74.72           C  
ATOM   2301  CE2 TRP R 199     -29.103  16.545  10.461  1.00 74.72           C  
ATOM   2302  CE3 TRP R 199     -28.104  14.358  10.619  1.00 74.72           C  
ATOM   2303  NE1 TRP R 199     -28.825  17.810  10.927  1.00 74.72           N  
ATOM   2304  CZ2 TRP R 199     -30.131  16.079   9.694  1.00 74.72           C  
ATOM   2305  CZ3 TRP R 199     -29.142  13.893   9.842  1.00 74.72           C  
ATOM   2306  CH2 TRP R 199     -30.135  14.737   9.386  1.00 74.72           C  
ATOM   2307  H   TRP R 199     -25.084  18.283  11.934  1.00 74.72           H  
ATOM   2308  HA  TRP R 199     -23.835  15.745  12.183  1.00 74.72           H  
ATOM   2309  HB2 TRP R 199     -25.916  16.395  13.394  1.00 74.72           H  
ATOM   2310  HB3 TRP R 199     -26.074  14.864  12.510  1.00 74.72           H  
ATOM   2311  HD1 TRP R 199     -27.214  18.602  12.162  1.00 74.72           H  
ATOM   2312  HE1 TRP R 199     -29.378  18.639  10.754  1.00 74.72           H  
ATOM   2313  HE3 TRP R 199     -27.328  13.699  10.974  1.00 74.72           H  
ATOM   2314  HZ2 TRP R 199     -30.911  16.737   9.340  1.00 74.72           H  
ATOM   2315  HZ3 TRP R 199     -29.179  12.845   9.583  1.00 74.72           H  
ATOM   2316  HH2 TRP R 199     -30.931  14.335   8.777  1.00 74.72           H  
ATOM   2317  N   ARG R 200     -25.239  16.450   9.302  1.00196.99           N  
ATOM   2318  CA  ARG R 200     -25.552  15.892   8.015  1.00196.99           C  
ATOM   2319  C   ARG R 200     -24.379  15.281   7.302  1.00196.99           C  
ATOM   2320  O   ARG R 200     -23.217  15.615   7.536  1.00196.99           O  
ATOM   2321  CB  ARG R 200     -26.346  16.830   7.079  1.00196.99           C  
ATOM   2322  CG  ARG R 200     -25.726  18.192   6.787  1.00196.99           C  
ATOM   2323  CD  ARG R 200     -26.664  19.087   5.968  1.00196.99           C  
ATOM   2324  NE  ARG R 200     -27.964  19.154   6.696  1.00196.99           N  
ATOM   2325  CZ  ARG R 200     -29.065  19.673   6.081  1.00196.99           C  
ATOM   2326  NH1 ARG R 200     -28.978  20.153   4.807  1.00196.99           N  
ATOM   2327  NH2 ARG R 200     -30.263  19.699   6.738  1.00196.99           N1+
ATOM   2328  H   ARG R 200     -25.361  17.439   9.466  1.00196.99           H  
ATOM   2329  HA  ARG R 200     -26.225  15.059   8.222  1.00196.99           H  
ATOM   2330  HB2 ARG R 200     -26.472  16.314   6.126  1.00196.99           H  
ATOM   2331  HB3 ARG R 200     -27.331  16.991   7.514  1.00196.99           H  
ATOM   2332  HG2 ARG R 200     -25.506  18.687   7.731  1.00196.99           H  
ATOM   2333  HG3 ARG R 200     -24.798  18.050   6.234  1.00196.99           H  
ATOM   2334  HD2 ARG R 200     -26.238  20.085   5.872  1.00196.99           H  
ATOM   2335  HD3 ARG R 200     -26.816  18.654   4.978  1.00196.99           H  
ATOM   2336  HE  ARG R 200     -28.028  18.814   7.643  1.00196.99           H  
ATOM   2337 HH11 ARG R 200     -28.094  20.129   4.320  1.00196.99           H  
ATOM   2338 HH12 ARG R 200     -29.796  20.532   4.352  1.00196.99           H  
ATOM   2339 HH21 ARG R 200     -31.081  20.078   6.283  1.00196.99           H  
ATOM   2340 HH22 ARG R 200     -30.331  19.339   7.681  1.00196.99           H  
ATOM   2341  N   ALA R 201     -24.705  14.290   6.438  1.00 59.27           N  
ATOM   2342  CA  ALA R 201     -23.785  13.495   5.670  1.00 59.27           C  
ATOM   2343  C   ALA R 201     -23.432  14.167   4.371  1.00 59.27           C  
ATOM   2344  O   ALA R 201     -23.970  15.217   4.030  1.00 59.27           O  
ATOM   2345  CB  ALA R 201     -24.330  12.096   5.333  1.00 59.27           C  
ATOM   2346  H   ALA R 201     -25.687  14.089   6.324  1.00 59.27           H  
ATOM   2347  HA  ALA R 201     -22.870  13.375   6.250  1.00 59.27           H  
ATOM   2348  HB1 ALA R 201     -23.656  11.600   4.637  1.00 59.27           H  
ATOM   2349  HB2 ALA R 201     -25.316  12.191   4.880  1.00 59.27           H  
ATOM   2350  HB3 ALA R 201     -24.405  11.507   6.248  1.00 59.27           H  
ATOM   2351  N   GLU R 202     -22.371  13.639   3.716  1.00113.06           N  
ATOM   2352  CA  GLU R 202     -21.862  14.017   2.418  1.00113.06           C  
ATOM   2353  C   GLU R 202     -22.524  13.319   1.252  1.00113.06           C  
ATOM   2354  O   GLU R 202     -22.639  13.897   0.173  1.00113.06           O  
ATOM   2355  CB  GLU R 202     -20.348  13.774   2.301  1.00113.06           C  
ATOM   2356  CG  GLU R 202     -19.729  14.348   1.025  1.00113.06           C  
ATOM   2357  CD  GLU R 202     -18.216  14.199   1.130  1.00113.06           C  
ATOM   2358  OE1 GLU R 202     -17.752  13.538   2.096  1.00113.06           O  
ATOM   2359  OE2 GLU R 202     -17.504  14.748   0.244  1.00113.06           O1-
ATOM   2360  H   GLU R 202     -21.878  12.895   4.189  1.00113.06           H  
ATOM   2361  HA  GLU R 202     -22.032  15.086   2.300  1.00113.06           H  
ATOM   2362  HB2 GLU R 202     -19.859  14.236   3.159  1.00113.06           H  
ATOM   2363  HB3 GLU R 202     -20.162  12.700   2.327  1.00113.06           H  
ATOM   2364  HG2 GLU R 202     -19.990  15.402   0.928  1.00113.06           H  
ATOM   2365  HG3 GLU R 202     -20.094  13.797   0.158  1.00113.06           H  
ATOM   2366  N   SER R 203     -22.955  12.051   1.429  1.00 85.26           N  
ATOM   2367  CA  SER R 203     -23.395  11.202   0.349  1.00 85.26           C  
ATOM   2368  C   SER R 203     -24.550  11.792  -0.402  1.00 85.26           C  
ATOM   2369  O   SER R 203     -25.265  12.666   0.085  1.00 85.26           O  
ATOM   2370  CB  SER R 203     -23.810   9.796   0.813  1.00 85.26           C  
ATOM   2371  OG  SER R 203     -24.233   9.016  -0.296  1.00 85.26           O  
ATOM   2372  H   SER R 203     -22.969  11.676   2.368  1.00 85.26           H  
ATOM   2373  HA  SER R 203     -22.566  11.093  -0.351  1.00 85.26           H  
ATOM   2374  HB2 SER R 203     -22.960   9.310   1.291  1.00 85.26           H  
ATOM   2375  HB3 SER R 203     -24.629   9.879   1.529  1.00 85.26           H  
ATOM   2376  HG  SER R 203     -24.156   8.085  -0.080  1.00 85.26           H  
ATOM   2377  N   ASP R 204     -24.728  11.299  -1.645  1.00 74.56           N  
ATOM   2378  CA  ASP R 204     -25.722  11.762  -2.570  1.00 74.56           C  
ATOM   2379  C   ASP R 204     -27.102  11.507  -2.037  1.00 74.56           C  
ATOM   2380  O   ASP R 204     -27.955  12.392  -2.073  1.00 74.56           O  
ATOM   2381  CB  ASP R 204     -25.608  11.033  -3.923  1.00 74.56           C  
ATOM   2382  CG  ASP R 204     -26.429  11.785  -4.954  1.00 74.56           C  
ATOM   2383  OD1 ASP R 204     -26.851  12.930  -4.643  1.00 74.56           O  
ATOM   2384  OD2 ASP R 204     -26.637  11.233  -6.068  1.00 74.56           O1-
ATOM   2385  H   ASP R 204     -24.119  10.552  -1.945  1.00 74.56           H  
ATOM   2386  HA  ASP R 204     -25.592  12.833  -2.728  1.00 74.56           H  
ATOM   2387  HB2 ASP R 204     -25.989  10.017  -3.822  1.00 74.56           H  
ATOM   2388  HB3 ASP R 204     -24.566  11.005  -4.236  1.00 74.56           H  
ATOM   2389  N   GLU R 205     -27.353  10.297  -1.504  1.00 40.55           N  
ATOM   2390  CA  GLU R 205     -28.672   9.945  -1.060  1.00 40.55           C  
ATOM   2391  C   GLU R 205     -29.055  10.817   0.092  1.00 40.55           C  
ATOM   2392  O   GLU R 205     -30.210  11.223   0.226  1.00 40.55           O  
ATOM   2393  CB  GLU R 205     -28.788   8.470  -0.641  1.00 40.55           C  
ATOM   2394  CG  GLU R 205     -30.234   7.985  -0.537  1.00 40.55           C  
ATOM   2395  CD  GLU R 205     -30.209   6.472  -0.365  1.00 40.55           C  
ATOM   2396  OE1 GLU R 205     -29.499   5.999   0.562  1.00 40.55           O  
ATOM   2397  OE2 GLU R 205     -30.891   5.772  -1.160  1.00 40.55           O1-
ATOM   2398  H   GLU R 205     -26.603   9.627  -1.415  1.00 40.55           H  
ATOM   2399  HA  GLU R 205     -29.371  10.127  -1.877  1.00 40.55           H  
ATOM   2400  HB2 GLU R 205     -28.310   8.346   0.330  1.00 40.55           H  
ATOM   2401  HB3 GLU R 205     -28.261   7.854  -1.372  1.00 40.55           H  
ATOM   2402  HG2 GLU R 205     -30.718   8.448   0.323  1.00 40.55           H  
ATOM   2403  HG3 GLU R 205     -30.776   8.242  -1.447  1.00 40.55           H  
ATOM   2404  N   ALA R 206     -28.086  11.126   0.970  1.00 25.42           N  
ATOM   2405  CA  ALA R 206     -28.373  11.964   2.096  1.00 25.42           C  
ATOM   2406  C   ALA R 206     -28.788  13.306   1.583  1.00 25.42           C  
ATOM   2407  O   ALA R 206     -29.720  13.912   2.108  1.00 25.42           O  
ATOM   2408  CB  ALA R 206     -27.153  12.180   3.011  1.00 25.42           C  
ATOM   2409  H   ALA R 206     -27.153  10.767   0.835  1.00 25.42           H  
ATOM   2410  HA  ALA R 206     -29.187  11.528   2.675  1.00 25.42           H  
ATOM   2411  HB1 ALA R 206     -26.266  12.352   2.401  1.00 25.42           H  
ATOM   2412  HB2 ALA R 206     -27.327  13.045   3.650  1.00 25.42           H  
ATOM   2413  HB3 ALA R 206     -27.004  11.294   3.630  1.00 25.42           H  
ATOM   2414  N   ARG R 207     -28.110  13.802   0.528  1.00105.53           N  
ATOM   2415  CA  ARG R 207     -28.423  15.098  -0.002  1.00105.53           C  
ATOM   2416  C   ARG R 207     -29.830  15.090  -0.517  1.00105.53           C  
ATOM   2417  O   ARG R 207     -30.574  16.046  -0.306  1.00105.53           O  
ATOM   2418  CB  ARG R 207     -27.519  15.524  -1.173  1.00105.53           C  
ATOM   2419  CG  ARG R 207     -26.078  15.846  -0.772  1.00105.53           C  
ATOM   2420  CD  ARG R 207     -25.301  16.579  -1.870  1.00105.53           C  
ATOM   2421  NE  ARG R 207     -23.944  16.892  -1.342  1.00105.53           N  
ATOM   2422  CZ  ARG R 207     -22.911  16.021  -1.542  1.00105.53           C  
ATOM   2423  NH1 ARG R 207     -23.115  14.877  -2.257  1.00105.53           N  
ATOM   2424  NH2 ARG R 207     -21.678  16.292  -1.023  1.00105.53           N1+
ATOM   2425  H   ARG R 207     -27.375  13.255   0.106  1.00105.53           H  
ATOM   2426  HA  ARG R 207     -28.341  15.836   0.796  1.00105.53           H  
ATOM   2427  HB2 ARG R 207     -27.498  14.713  -1.900  1.00105.53           H  
ATOM   2428  HB3 ARG R 207     -27.953  16.405  -1.646  1.00105.53           H  
ATOM   2429  HG2 ARG R 207     -25.564  14.911  -0.547  1.00105.53           H  
ATOM   2430  HG3 ARG R 207     -26.090  16.466   0.124  1.00105.53           H  
ATOM   2431  HD2 ARG R 207     -25.817  17.500  -2.135  1.00105.53           H  
ATOM   2432  HD3 ARG R 207     -25.216  15.938  -2.749  1.00105.53           H  
ATOM   2433  HE  ARG R 207     -23.786  17.750  -0.836  1.00105.53           H  
ATOM   2434 HH11 ARG R 207     -22.353  14.231  -2.405  1.00105.53           H  
ATOM   2435 HH12 ARG R 207     -24.027  14.676  -2.640  1.00105.53           H  
ATOM   2436 HH21 ARG R 207     -21.528  17.137  -0.492  1.00105.53           H  
ATOM   2437 HH22 ARG R 207     -20.914  15.645  -1.172  1.00105.53           H  
ATOM   2438  N   ARG R 208     -30.229  14.004  -1.206  1.00107.06           N  
ATOM   2439  CA  ARG R 208     -31.550  13.938  -1.762  1.00107.06           C  
ATOM   2440  C   ARG R 208     -32.570  13.972  -0.668  1.00107.06           C  
ATOM   2441  O   ARG R 208     -33.579  14.669  -0.774  1.00107.06           O  
ATOM   2442  CB  ARG R 208     -31.782  12.682  -2.620  1.00107.06           C  
ATOM   2443  CG  ARG R 208     -31.216  12.823  -4.036  1.00107.06           C  
ATOM   2444  CD  ARG R 208     -29.705  13.051  -4.081  1.00107.06           C  
ATOM   2445  NE  ARG R 208     -29.340  13.336  -5.497  1.00107.06           N  
ATOM   2446  CZ  ARG R 208     -29.431  14.610  -5.977  1.00107.06           C  
ATOM   2447  NH1 ARG R 208     -29.890  15.613  -5.174  1.00107.06           N  
ATOM   2448  NH2 ARG R 208     -29.060  14.882  -7.262  1.00107.06           N1+
ATOM   2449  H   ARG R 208     -29.595  13.228  -1.333  1.00107.06           H  
ATOM   2450  HA  ARG R 208     -31.696  14.814  -2.392  1.00107.06           H  
ATOM   2451  HB2 ARG R 208     -31.301  11.834  -2.135  1.00107.06           H  
ATOM   2452  HB3 ARG R 208     -32.853  12.491  -2.686  1.00107.06           H  
ATOM   2453  HG2 ARG R 208     -31.705  13.670  -4.518  1.00107.06           H  
ATOM   2454  HG3 ARG R 208     -31.449  11.919  -4.596  1.00107.06           H  
ATOM   2455  HD2 ARG R 208     -29.440  13.898  -3.448  1.00107.06           H  
ATOM   2456  HD3 ARG R 208     -29.186  12.156  -3.739  1.00107.06           H  
ATOM   2457  HE  ARG R 208     -29.025  12.589  -6.099  1.00107.06           H  
ATOM   2458 HH11 ARG R 208     -30.163  15.412  -4.221  1.00107.06           H  
ATOM   2459 HH12 ARG R 208     -29.956  16.555  -5.529  1.00107.06           H  
ATOM   2460 HH21 ARG R 208     -29.127  15.827  -7.618  1.00107.06           H  
ATOM   2461 HH22 ARG R 208     -28.721  14.141  -7.858  1.00107.06           H  
ATOM   2462  N   CYS R 209     -32.329  13.227   0.424  1.00 41.28           N  
ATOM   2463  CA  CYS R 209     -33.262  13.164   1.516  1.00 41.28           C  
ATOM   2464  C   CYS R 209     -33.392  14.514   2.152  1.00 41.28           C  
ATOM   2465  O   CYS R 209     -34.482  14.903   2.573  1.00 41.28           O  
ATOM   2466  CB  CYS R 209     -32.794  12.144   2.590  1.00  0.00           C  
ATOM   2467  SG  CYS R 209     -34.023  11.957   3.908  1.00  0.00           S  
ATOM   2468  H   CYS R 209     -31.471  12.697   0.479  1.00 41.28           H  
ATOM   2469  HA  CYS R 209     -34.226  12.841   1.121  1.00 41.28           H  
ATOM   2470  HB2 CYS R 209     -31.857  12.492   3.025  1.00  0.00           H  
ATOM   2471  HB3 CYS R 209     -32.635  11.176   2.114  1.00  0.00           H  
ATOM   2472  N   TYR R 210     -32.278  15.260   2.268  1.00 73.65           N  
ATOM   2473  CA  TYR R 210     -32.339  16.556   2.881  1.00 73.65           C  
ATOM   2474  C   TYR R 210     -33.163  17.466   2.030  1.00 73.65           C  
ATOM   2475  O   TYR R 210     -33.955  18.250   2.547  1.00 73.65           O  
ATOM   2476  CB  TYR R 210     -30.973  17.244   3.070  1.00 73.65           C  
ATOM   2477  CG  TYR R 210     -30.194  16.517   4.112  1.00 73.65           C  
ATOM   2478  CD1 TYR R 210     -30.657  16.459   5.407  1.00 73.65           C  
ATOM   2479  CD2 TYR R 210     -28.984  15.932   3.815  1.00 73.65           C  
ATOM   2480  CE1 TYR R 210     -29.941  15.802   6.381  1.00 73.65           C  
ATOM   2481  CE2 TYR R 210     -28.263  15.275   4.784  1.00 73.65           C  
ATOM   2482  CZ  TYR R 210     -28.742  15.206   6.072  1.00 73.65           C  
ATOM   2483  OH  TYR R 210     -28.008  14.536   7.071  1.00 73.65           O  
ATOM   2484  H   TYR R 210     -31.396  14.906   1.923  1.00 73.65           H  
ATOM   2485  HA  TYR R 210     -32.819  16.458   3.855  1.00 73.65           H  
ATOM   2486  HB2 TYR R 210     -31.126  18.276   3.386  1.00 73.65           H  
ATOM   2487  HB3 TYR R 210     -30.424  17.228   2.129  1.00 73.65           H  
ATOM   2488  HD1 TYR R 210     -31.593  16.934   5.660  1.00 73.65           H  
ATOM   2489  HD2 TYR R 210     -28.597  15.988   2.808  1.00 73.65           H  
ATOM   2490  HE1 TYR R 210     -30.323  15.754   7.389  1.00 73.65           H  
ATOM   2491  HE2 TYR R 210     -27.318  14.814   4.535  1.00 73.65           H  
ATOM   2492  HH  TYR R 210     -28.400  14.711   7.928  1.00 73.65           H  
ATOM   2493  N   ASN R 211     -32.982  17.418   0.695  1.00 93.90           N  
ATOM   2494  CA  ASN R 211     -33.743  18.313  -0.126  1.00 93.90           C  
ATOM   2495  C   ASN R 211     -35.192  17.933  -0.095  1.00 93.90           C  
ATOM   2496  O   ASN R 211     -36.054  18.808  -0.087  1.00 93.90           O  
ATOM   2497  CB  ASN R 211     -33.295  18.403  -1.601  1.00 93.90           C  
ATOM   2498  CG  ASN R 211     -33.561  17.099  -2.335  1.00 93.90           C  
ATOM   2499  ND2 ASN R 211     -34.842  16.868  -2.735  1.00 93.90           N  
ATOM   2500  OD1 ASN R 211     -32.646  16.312  -2.562  1.00 93.90           O  
ATOM   2501  H   ASN R 211     -32.327  16.767   0.284  1.00 93.90           H  
ATOM   2502  HA  ASN R 211     -33.654  19.309   0.305  1.00 93.90           H  
ATOM   2503  HB2 ASN R 211     -33.847  19.205  -2.091  1.00 93.90           H  
ATOM   2504  HB3 ASN R 211     -32.229  18.626  -1.640  1.00 93.90           H  
ATOM   2505 HD21 ASN R 211     -35.070  16.019  -3.232  1.00 93.90           H  
ATOM   2506 HD22 ASN R 211     -35.563  17.545  -2.534  1.00 93.90           H  
ATOM   2507  N   ASP R 212     -35.496  16.620  -0.083  1.00 79.03           N  
ATOM   2508  CA  ASP R 212     -36.861  16.165  -0.120  1.00 79.03           C  
ATOM   2509  C   ASP R 212     -37.567  16.544   1.148  1.00 79.03           C  
ATOM   2510  O   ASP R 212     -37.102  16.277   2.254  1.00 79.03           O  
ATOM   2511  CB  ASP R 212     -36.979  14.637  -0.288  1.00 79.03           C  
ATOM   2512  CG  ASP R 212     -38.433  14.284  -0.568  1.00 79.03           C  
ATOM   2513  OD1 ASP R 212     -39.284  15.213  -0.546  1.00 79.03           O  
ATOM   2514  OD2 ASP R 212     -38.713  13.081  -0.815  1.00 79.03           O1-
ATOM   2515  H   ASP R 212     -34.750  15.940  -0.045  1.00 79.03           H  
ATOM   2516  HA  ASP R 212     -37.366  16.647  -0.957  1.00 79.03           H  
ATOM   2517  HB2 ASP R 212     -36.355  14.311  -1.120  1.00 79.03           H  
ATOM   2518  HB3 ASP R 212     -36.653  14.143   0.627  1.00 79.03           H  
ATOM   2519  N   PRO R 213     -38.689  17.200   0.991  1.00107.01           N  
ATOM   2520  CA  PRO R 213     -39.490  17.563   2.134  1.00107.01           C  
ATOM   2521  C   PRO R 213     -40.158  16.384   2.781  1.00107.01           C  
ATOM   2522  O   PRO R 213     -40.499  16.465   3.961  1.00107.01           O  
ATOM   2523  CB  PRO R 213     -40.473  18.620   1.633  1.00107.01           C  
ATOM   2524  CG  PRO R 213     -39.730  19.278   0.457  1.00107.01           C  
ATOM   2525  CD  PRO R 213     -38.818  18.166  -0.088  1.00107.01           C  
ATOM   2526  HA  PRO R 213     -38.836  18.030   2.872  1.00107.01           H  
ATOM   2527  HB2 PRO R 213     -41.402  18.158   1.298  1.00107.01           H  
ATOM   2528  HB3 PRO R 213     -40.673  19.352   2.414  1.00107.01           H  
ATOM   2529  HG2 PRO R 213     -40.435  19.608  -0.307  1.00107.01           H  
ATOM   2530  HG3 PRO R 213     -39.133  20.118   0.810  1.00107.01           H  
ATOM   2531  HD2 PRO R 213     -37.842  18.571  -0.354  1.00107.01           H  
ATOM   2532  HD3 PRO R 213     -39.279  17.696  -0.958  1.00107.01           H  
ATOM   2533  N   LYS R 214     -40.426  15.322   1.997  1.00143.65           N  
ATOM   2534  CA  LYS R 214     -41.075  14.113   2.427  1.00143.65           C  
ATOM   2535  C   LYS R 214     -40.150  13.230   3.215  1.00143.65           C  
ATOM   2536  O   LYS R 214     -40.610  12.417   4.016  1.00143.65           O  
ATOM   2537  CB  LYS R 214     -41.594  13.271   1.250  1.00143.65           C  
ATOM   2538  CG  LYS R 214     -42.627  13.996   0.383  1.00143.65           C  
ATOM   2539  CD  LYS R 214     -43.863  14.471   1.150  1.00143.65           C  
ATOM   2540  CE  LYS R 214     -44.890  15.181   0.266  1.00143.65           C  
ATOM   2541  NZ  LYS R 214     -44.277  16.364  -0.380  1.00143.65           N1+
ATOM   2542  H   LYS R 214     -40.150  15.380   1.028  1.00143.65           H  
ATOM   2543  HA  LYS R 214     -41.921  14.380   3.061  1.00143.65           H  
ATOM   2544  HB2 LYS R 214     -42.054  12.367   1.649  1.00143.65           H  
ATOM   2545  HB3 LYS R 214     -40.750  12.986   0.624  1.00143.65           H  
ATOM   2546  HG2 LYS R 214     -42.953  13.317  -0.403  1.00143.65           H  
ATOM   2547  HG3 LYS R 214     -42.150  14.861  -0.078  1.00143.65           H  
ATOM   2548  HD2 LYS R 214     -44.341  13.605   1.606  1.00143.65           H  
ATOM   2549  HD3 LYS R 214     -43.547  15.155   1.939  1.00143.65           H  
ATOM   2550  HE2 LYS R 214     -45.240  14.493  -0.505  1.00143.65           H  
ATOM   2551  HE3 LYS R 214     -45.733  15.501   0.876  1.00143.65           H  
ATOM   2552  HZ1 LYS R 214     -43.953  17.004   0.330  1.00143.65           H  
ATOM   2553  HZ2 LYS R 214     -43.496  16.070  -0.950  1.00143.65           H  
ATOM   2554  HZ3 LYS R 214     -44.963  16.824  -0.961  1.00143.65           H  
ATOM   2555  N   CYS R 215     -38.826  13.321   2.967  1.00 82.22           N  
ATOM   2556  CA  CYS R 215     -37.877  12.406   3.548  1.00 82.22           C  
ATOM   2557  C   CYS R 215     -37.313  12.910   4.856  1.00 82.22           C  
ATOM   2558  O   CYS R 215     -36.823  14.033   4.958  1.00 82.22           O  
ATOM   2559  CB  CYS R 215     -36.695  12.164   2.570  1.00  0.00           C  
ATOM   2560  SG  CYS R 215     -35.568  10.891   3.196  1.00  0.00           S  
ATOM   2561  H   CYS R 215     -38.491  14.052   2.356  1.00 82.22           H  
ATOM   2562  HA  CYS R 215     -38.417  11.479   3.740  1.00 82.22           H  
ATOM   2563  HB2 CYS R 215     -36.142  13.095   2.443  1.00  0.00           H  
ATOM   2564  HB3 CYS R 215     -37.092  11.844   1.607  1.00  0.00           H  
ATOM   2565  N   CYS R 216     -37.353  12.053   5.895  1.00153.31           N  
ATOM   2566  CA  CYS R 216     -36.775  12.242   7.209  1.00153.31           C  
ATOM   2567  C   CYS R 216     -35.807  11.115   7.600  1.00153.31           C  
ATOM   2568  O   CYS R 216     -35.235  11.145   8.689  1.00153.31           O  
ATOM   2569  CB  CYS R 216     -37.896  12.317   8.282  1.00  0.00           C  
ATOM   2570  SG  CYS R 216     -37.280  13.022   9.835  1.00  0.00           S  
ATOM   2571  H   CYS R 216     -37.840  11.182   5.740  1.00153.31           H  
ATOM   2572  HA  CYS R 216     -36.214  13.176   7.166  1.00153.31           H  
ATOM   2573  HB2 CYS R 216     -38.271  11.311   8.472  1.00  0.00           H  
ATOM   2574  HB3 CYS R 216     -38.706  12.941   7.905  1.00  0.00           H  
ATOM   2575  N   ASP R 217     -35.604  10.083   6.748  1.00 61.51           N  
ATOM   2576  CA  ASP R 217     -34.753   8.936   7.042  1.00 61.51           C  
ATOM   2577  C   ASP R 217     -33.332   9.418   7.336  1.00 61.51           C  
ATOM   2578  O   ASP R 217     -32.668  10.013   6.489  1.00 61.51           O  
ATOM   2579  CB  ASP R 217     -34.787   7.942   5.872  1.00 61.51           C  
ATOM   2580  CG  ASP R 217     -36.197   7.403   5.626  1.00 61.51           C  
ATOM   2581  OD1 ASP R 217     -36.611   6.471   6.365  1.00 61.51           O  
ATOM   2582  OD2 ASP R 217     -36.877   7.922   4.701  1.00 61.51           O1-
ATOM   2583  H   ASP R 217     -36.103  10.066   5.871  1.00 61.51           H  
ATOM   2584  HA  ASP R 217     -35.147   8.433   7.927  1.00 61.51           H  
ATOM   2585  HB2 ASP R 217     -34.419   8.428   4.966  1.00 61.51           H  
ATOM   2586  HB3 ASP R 217     -34.125   7.105   6.100  1.00 61.51           H  
ATOM   2587  N   PHE R 218     -32.872   9.199   8.592  1.00 83.07           N  
ATOM   2588  CA  PHE R 218     -31.666   9.805   9.139  1.00 83.07           C  
ATOM   2589  C   PHE R 218     -30.435   9.206   8.472  1.00 83.07           C  
ATOM   2590  O   PHE R 218     -30.416   8.040   8.079  1.00 83.07           O  
ATOM   2591  CB  PHE R 218     -31.676   9.578  10.659  1.00 83.07           C  
ATOM   2592  CG  PHE R 218     -30.678  10.389  11.463  1.00 83.07           C  
ATOM   2593  CD1 PHE R 218     -30.939  11.745  11.726  1.00 83.07           C  
ATOM   2594  CD2 PHE R 218     -29.529   9.783  12.005  1.00 83.07           C  
ATOM   2595  CE1 PHE R 218     -30.069  12.490  12.542  1.00 83.07           C  
ATOM   2596  CE2 PHE R 218     -28.652  10.531  12.811  1.00 83.07           C  
ATOM   2597  CZ  PHE R 218     -28.921  11.886  13.079  1.00 83.07           C  
ATOM   2598  H   PHE R 218     -33.419   8.634   9.226  1.00 83.07           H  
ATOM   2599  HA  PHE R 218     -31.701  10.876   8.937  1.00 83.07           H  
ATOM   2600  HB2 PHE R 218     -32.670   9.831  11.035  1.00 83.07           H  
ATOM   2601  HB3 PHE R 218     -31.521   8.516  10.856  1.00 83.07           H  
ATOM   2602  HD1 PHE R 218     -31.805  12.220  11.290  1.00 83.07           H  
ATOM   2603  HD2 PHE R 218     -29.323   8.742  11.806  1.00 83.07           H  
ATOM   2604  HE1 PHE R 218     -30.267  13.540  12.725  1.00 83.07           H  
ATOM   2605  HE2 PHE R 218     -27.770  10.067  13.229  1.00 83.07           H  
ATOM   2606  HZ  PHE R 218     -28.241  12.468  13.685  1.00 83.07           H  
ATOM   2607  N   VAL R 219     -29.378  10.036   8.304  1.00110.48           N  
ATOM   2608  CA  VAL R 219     -28.097   9.631   7.751  1.00110.48           C  
ATOM   2609  C   VAL R 219     -27.090  10.716   8.129  1.00110.48           C  
ATOM   2610  O   VAL R 219     -27.300  11.905   7.893  1.00110.48           O  
ATOM   2611  CB  VAL R 219     -28.203   9.360   6.230  1.00110.48           C  
ATOM   2612  CG1 VAL R 219     -28.914  10.471   5.442  1.00110.48           C  
ATOM   2613  CG2 VAL R 219     -26.825   9.048   5.625  1.00110.48           C  
ATOM   2614  H   VAL R 219     -29.450  10.992   8.621  1.00110.48           H  
ATOM   2615  HA  VAL R 219     -27.798   8.701   8.234  1.00110.48           H  
ATOM   2616  HB  VAL R 219     -28.801   8.459   6.102  1.00110.48           H  
ATOM   2617 HG11 VAL R 219     -28.981  10.174   4.396  1.00110.48           H  
ATOM   2618 HG12 VAL R 219     -29.930  10.614   5.808  1.00110.48           H  
ATOM   2619 HG13 VAL R 219     -28.371  11.412   5.527  1.00110.48           H  
ATOM   2620 HG21 VAL R 219     -26.352   8.238   6.183  1.00110.48           H  
ATOM   2621 HG22 VAL R 219     -26.187   9.927   5.661  1.00110.48           H  
ATOM   2622 HG23 VAL R 219     -26.941   8.737   4.586  1.00110.48           H  
ATOM   2623  N   THR R 220     -25.997  10.298   8.799  1.00132.22           N  
ATOM   2624  CA  THR R 220     -25.081  11.188   9.507  1.00132.22           C  
ATOM   2625  C   THR R 220     -23.628  10.763   9.235  1.00132.22           C  
ATOM   2626  O   THR R 220     -23.438   9.731   8.591  1.00132.22           O  
ATOM   2627  CB  THR R 220     -25.481  11.156  10.993  1.00132.22           C  
ATOM   2628  CG2 THR R 220     -25.213   9.808  11.679  1.00132.22           C  
ATOM   2629  OG1 THR R 220     -24.814  12.175  11.685  1.00132.22           O  
ATOM   2630  H   THR R 220     -25.839   9.316   8.969  1.00132.22           H  
ATOM   2631  HA  THR R 220     -25.206  12.205   9.136  1.00132.22           H  
ATOM   2632  HB  THR R 220     -26.549  11.365  11.063  1.00132.22           H  
ATOM   2633 HG21 THR R 220     -25.859   9.039  11.254  1.00132.22           H  
ATOM   2634 HG22 THR R 220     -24.175   9.514  11.543  1.00132.22           H  
ATOM   2635 HG23 THR R 220     -25.423   9.887  12.746  1.00132.22           H  
ATOM   2636  HG1 THR R 220     -24.993  13.009  11.247  1.00132.22           H  
ATOM   2637  N   ASN R 221     -22.629  11.538   9.697  1.00129.38           N  
ATOM   2638  CA  ASN R 221     -21.229  11.339   9.460  1.00129.38           C  
ATOM   2639  C   ASN R 221     -20.676  10.499  10.574  1.00129.38           C  
ATOM   2640  O   ASN R 221     -21.338  10.270  11.584  1.00129.38           O  
ATOM   2641  CB  ASN R 221     -20.485  12.684   9.457  1.00129.38           C  
ATOM   2642  CG  ASN R 221     -19.049  12.472   9.031  1.00129.38           C  
ATOM   2643  ND2 ASN R 221     -18.854  12.148   7.723  1.00129.38           N  
ATOM   2644  OD1 ASN R 221     -18.125  12.589   9.834  1.00129.38           O  
ATOM   2645  H   ASN R 221     -22.894  12.375  10.196  1.00129.38           H  
ATOM   2646  HA  ASN R 221     -21.082  10.833   8.506  1.00129.38           H  
ATOM   2647  HB2 ASN R 221     -20.973  13.366   8.759  1.00129.38           H  
ATOM   2648  HB3 ASN R 221     -20.504  13.113  10.458  1.00129.38           H  
ATOM   2649 HD21 ASN R 221     -17.920  11.993   7.375  1.00129.38           H  
ATOM   2650 HD22 ASN R 221     -19.645  12.063   7.101  1.00129.38           H  
ATOM   2651  N   ARG R 222     -19.441   9.987  10.397  1.00 97.37           N  
ATOM   2652  CA  ARG R 222     -18.825   9.176  11.407  1.00 97.37           C  
ATOM   2653  C   ARG R 222     -18.550   9.997  12.630  1.00 97.37           C  
ATOM   2654  O   ARG R 222     -18.701   9.515  13.750  1.00 97.37           O  
ATOM   2655  CB  ARG R 222     -17.511   8.516  10.946  1.00 97.37           C  
ATOM   2656  CG  ARG R 222     -16.419   9.493  10.511  1.00 97.37           C  
ATOM   2657  CD  ARG R 222     -15.205   8.787   9.903  1.00 97.37           C  
ATOM   2658  NE  ARG R 222     -14.215   9.829   9.514  1.00 97.37           N  
ATOM   2659  CZ  ARG R 222     -13.424   9.632   8.420  1.00 97.37           C  
ATOM   2660  NH1 ARG R 222     -13.561   8.494   7.679  1.00 97.37           N  
ATOM   2661  NH2 ARG R 222     -12.502  10.571   8.061  1.00 97.37           N1+
ATOM   2662  H   ARG R 222     -18.942  10.177   9.540  1.00 97.37           H  
ATOM   2663  HA  ARG R 222     -19.523   8.384  11.679  1.00 97.37           H  
ATOM   2664  HB2 ARG R 222     -17.122   7.923  11.774  1.00 97.37           H  
ATOM   2665  HB3 ARG R 222     -17.731   7.849  10.114  1.00 97.37           H  
ATOM   2666  HG2 ARG R 222     -16.093  10.063  11.381  1.00 97.37           H  
ATOM   2667  HG3 ARG R 222     -16.834  10.181   9.772  1.00 97.37           H  
ATOM   2668  HD2 ARG R 222     -14.763   8.114  10.637  1.00 97.37           H  
ATOM   2669  HD3 ARG R 222     -15.510   8.222   9.022  1.00 97.37           H  
ATOM   2670  HE  ARG R 222     -14.129  10.677  10.057  1.00 97.37           H  
ATOM   2671 HH11 ARG R 222     -14.244   7.799   7.942  1.00 97.37           H  
ATOM   2672 HH12 ARG R 222     -12.977   8.346   6.868  1.00 97.37           H  
ATOM   2673 HH21 ARG R 222     -11.920  10.424   7.251  1.00 97.37           H  
ATOM   2674 HH22 ARG R 222     -12.402  11.416   8.609  1.00 97.37           H  
ATOM   2675  N   ALA R 223     -18.139  11.267  12.454  1.00 35.48           N  
ATOM   2676  CA  ALA R 223     -17.779  12.080  13.584  1.00 35.48           C  
ATOM   2677  C   ALA R 223     -18.957  12.282  14.492  1.00 35.48           C  
ATOM   2678  O   ALA R 223     -18.845  12.102  15.704  1.00 35.48           O  
ATOM   2679  CB  ALA R 223     -17.274  13.471  13.174  1.00 35.48           C  
ATOM   2680  H   ALA R 223     -18.081  11.652  11.521  1.00 35.48           H  
ATOM   2681  HA  ALA R 223     -16.992  11.572  14.143  1.00 35.48           H  
ATOM   2682  HB1 ALA R 223     -16.414  13.366  12.510  1.00 35.48           H  
ATOM   2683  HB2 ALA R 223     -16.979  14.027  14.063  1.00 35.48           H  
ATOM   2684  HB3 ALA R 223     -18.067  14.010  12.655  1.00 35.48           H  
ATOM   2685  N   TYR R 224     -20.126  12.642  13.929  1.00 68.82           N  
ATOM   2686  CA  TYR R 224     -21.304  12.921  14.706  1.00 68.82           C  
ATOM   2687  C   TYR R 224     -21.770  11.660  15.360  1.00 68.82           C  
ATOM   2688  O   TYR R 224     -22.155  11.663  16.528  1.00 68.82           O  
ATOM   2689  CB  TYR R 224     -22.409  13.484  13.804  1.00 68.82           C  
ATOM   2690  CG  TYR R 224     -23.673  13.777  14.586  1.00 68.82           C  
ATOM   2691  CD1 TYR R 224     -23.743  14.939  15.369  1.00 68.82           C  
ATOM   2692  CD2 TYR R 224     -24.717  12.832  14.645  1.00 68.82           C  
ATOM   2693  CE1 TYR R 224     -24.848  15.140  16.212  1.00 68.82           C  
ATOM   2694  CE2 TYR R 224     -25.852  13.070  15.441  1.00 68.82           C  
ATOM   2695  CZ  TYR R 224     -25.917  14.229  16.234  1.00 68.82           C  
ATOM   2696  OH  TYR R 224     -26.951  14.396  17.093  1.00 68.82           O  
ATOM   2697  H   TYR R 224     -20.176  12.719  12.923  1.00 68.82           H  
ATOM   2698  HA  TYR R 224     -21.067  13.663  15.470  1.00 68.82           H  
ATOM   2699  HB2 TYR R 224     -22.060  14.405  13.334  1.00 68.82           H  
ATOM   2700  HB3 TYR R 224     -22.630  12.767  13.013  1.00 68.82           H  
ATOM   2701  HD1 TYR R 224     -22.921  15.642  15.372  1.00 68.82           H  
ATOM   2702  HD2 TYR R 224     -24.632  11.903  14.103  1.00 68.82           H  
ATOM   2703  HE1 TYR R 224     -24.863  15.969  16.881  1.00 68.82           H  
ATOM   2704  HE2 TYR R 224     -26.646  12.344  15.502  1.00 68.82           H  
ATOM   2705  HH  TYR R 224     -26.771  15.036  17.795  1.00 68.82           H  
ATOM   2706  N   ALA R 225     -21.767  10.547  14.602  1.00 37.12           N  
ATOM   2707  CA  ALA R 225     -22.257   9.258  15.081  1.00 37.12           C  
ATOM   2708  C   ALA R 225     -21.409   8.759  16.252  1.00 37.12           C  
ATOM   2709  O   ALA R 225     -21.954   8.387  17.290  1.00 37.12           O  
ATOM   2710  CB  ALA R 225     -22.243   8.228  13.947  1.00 37.12           C  
ATOM   2711  H   ALA R 225     -21.405  10.586  13.659  1.00 37.12           H  
ATOM   2712  HA  ALA R 225     -23.287   9.381  15.419  1.00 37.12           H  
ATOM   2713  HB1 ALA R 225     -22.891   8.561  13.139  1.00 37.12           H  
ATOM   2714  HB2 ALA R 225     -21.230   8.097  13.567  1.00 37.12           H  
ATOM   2715  HB3 ALA R 225     -22.612   7.271  14.319  1.00 37.12           H  
ATOM   2716  N   ILE R 226     -20.073   8.902  16.154  1.00 39.10           N  
ATOM   2717  CA  ILE R 226     -19.215   8.434  17.209  1.00 39.10           C  
ATOM   2718  C   ILE R 226     -19.351   9.315  18.410  1.00 39.10           C  
ATOM   2719  O   ILE R 226     -19.492   8.833  19.532  1.00 39.10           O  
ATOM   2720  CB  ILE R 226     -17.763   8.434  16.833  1.00 39.10           C  
ATOM   2721  CG1 ILE R 226     -17.514   7.505  15.634  1.00 39.10           C  
ATOM   2722  CG2 ILE R 226     -16.955   8.046  18.083  1.00 39.10           C  
ATOM   2723  CD1 ILE R 226     -16.125   7.676  15.021  1.00 39.10           C  
ATOM   2724  H   ILE R 226     -19.669   9.266  15.304  1.00 39.10           H  
ATOM   2725  HA  ILE R 226     -19.510   7.419  17.479  1.00 39.10           H  
ATOM   2726  HB  ILE R 226     -17.483   9.447  16.544  1.00 39.10           H  
ATOM   2727 HG12 ILE R 226     -17.621   6.473  15.969  1.00 39.10           H  
ATOM   2728 HG13 ILE R 226     -18.264   7.708  14.870  1.00 39.10           H  
ATOM   2729 HG21 ILE R 226     -15.892   8.038  17.841  1.00 39.10           H  
ATOM   2730 HG22 ILE R 226     -17.260   7.056  18.419  1.00 39.10           H  
ATOM   2731 HG23 ILE R 226     -17.142   8.772  18.875  1.00 39.10           H  
ATOM   2732 HD11 ILE R 226     -16.014   6.991  14.180  1.00 39.10           H  
ATOM   2733 HD12 ILE R 226     -16.005   8.702  14.674  1.00 39.10           H  
ATOM   2734 HD13 ILE R 226     -15.366   7.455  15.772  1.00 39.10           H  
ATOM   2735  N   ALA R 227     -19.321  10.645  18.202  1.00 29.70           N  
ATOM   2736  CA  ALA R 227     -19.338  11.556  19.312  1.00 29.70           C  
ATOM   2737  C   ALA R 227     -20.619  11.416  20.078  1.00 29.70           C  
ATOM   2738  O   ALA R 227     -20.617  11.361  21.306  1.00 29.70           O  
ATOM   2739  CB  ALA R 227     -19.223  13.025  18.871  1.00 29.70           C  
ATOM   2740  H   ALA R 227     -19.286  11.005  17.260  1.00 29.70           H  
ATOM   2741  HA  ALA R 227     -18.506  11.321  19.974  1.00 29.70           H  
ATOM   2742  HB1 ALA R 227     -18.299  13.164  18.309  1.00 29.70           H  
ATOM   2743  HB2 ALA R 227     -19.212  13.668  19.750  1.00 29.70           H  
ATOM   2744  HB3 ALA R 227     -20.073  13.283  18.241  1.00 29.70           H  
ATOM   2745  N   SER R 228     -21.762  11.465  19.371  1.00 91.27           N  
ATOM   2746  CA  SER R 228     -23.077  11.522  19.984  1.00 91.27           C  
ATOM   2747  C   SER R 228     -23.433  10.177  20.606  1.00 91.27           C  
ATOM   2748  O   SER R 228     -24.267  10.156  21.511  1.00 91.27           O  
ATOM   2749  CB  SER R 228     -24.114  11.992  18.963  1.00 91.27           C  
ATOM   2750  OG  SER R 228     -23.762  13.270  18.470  1.00 91.27           O  
ATOM   2751  H   SER R 228     -21.719  11.449  18.362  1.00 91.27           H  
ATOM   2752  HA  SER R 228     -23.053  12.268  20.779  1.00 91.27           H  
ATOM   2753  HB2 SER R 228     -25.085  12.072  19.441  1.00 91.27           H  
ATOM   2754  HB3 SER R 228     -24.171  11.278  18.140  1.00 91.27           H  
ATOM   2755  HG  SER R 228     -24.341  13.473  17.727  1.00 91.27           H  
ATOM   2756  N   SER R 229     -22.772   9.078  20.212  1.00 80.32           N  
ATOM   2757  CA  SER R 229     -22.933   7.768  20.817  1.00 80.32           C  
ATOM   2758  C   SER R 229     -22.006   7.596  22.027  1.00 80.32           C  
ATOM   2759  O   SER R 229     -22.476   7.065  23.032  1.00 80.32           O  
ATOM   2760  CB  SER R 229     -22.707   6.689  19.755  1.00 80.32           C  
ATOM   2761  OG  SER R 229     -23.090   5.429  20.251  1.00 80.32           O  
ATOM   2762  H   SER R 229     -22.075   9.156  19.483  1.00 80.32           H  
ATOM   2763  HA  SER R 229     -23.965   7.674  21.158  1.00 80.32           H  
ATOM   2764  HB2 SER R 229     -23.324   6.910  18.883  1.00 80.32           H  
ATOM   2765  HB3 SER R 229     -21.657   6.667  19.464  1.00 80.32           H  
ATOM   2766  HG  SER R 229     -22.947   4.776  19.564  1.00 80.32           H  
ATOM   2767  N   VAL R 230     -20.763   8.115  22.007  1.00 95.57           N  
ATOM   2768  CA  VAL R 230     -19.950   8.072  23.192  1.00 95.57           C  
ATOM   2769  C   VAL R 230     -20.566   8.905  24.277  1.00 95.57           C  
ATOM   2770  O   VAL R 230     -20.662   8.459  25.419  1.00 95.57           O  
ATOM   2771  CB  VAL R 230     -18.542   8.548  22.969  1.00 95.57           C  
ATOM   2772  CG1 VAL R 230     -17.868   7.601  21.965  1.00 95.57           C  
ATOM   2773  CG2 VAL R 230     -18.563  10.017  22.526  1.00 95.57           C  
ATOM   2774  H   VAL R 230     -20.416   8.563  21.171  1.00 95.57           H  
ATOM   2775  HA  VAL R 230     -19.909   7.040  23.537  1.00 95.57           H  
ATOM   2776  HB  VAL R 230     -18.006   8.482  23.916  1.00 95.57           H  
ATOM   2777 HG11 VAL R 230     -16.844   7.928  21.788  1.00 95.57           H  
ATOM   2778 HG12 VAL R 230     -17.864   6.588  22.367  1.00 95.57           H  
ATOM   2779 HG13 VAL R 230     -18.422   7.616  21.026  1.00 95.57           H  
ATOM   2780 HG21 VAL R 230     -17.677  10.229  21.927  1.00 95.57           H  
ATOM   2781 HG22 VAL R 230     -18.569  10.662  23.405  1.00 95.57           H  
ATOM   2782 HG23 VAL R 230     -19.458  10.207  21.932  1.00 95.57           H  
ATOM   2783  N   VAL R 231     -20.997  10.141  23.953  1.00 47.00           N  
ATOM   2784  CA  VAL R 231     -21.533  11.023  24.956  1.00 47.00           C  
ATOM   2785  C   VAL R 231     -22.825  10.497  25.502  1.00 47.00           C  
ATOM   2786  O   VAL R 231     -23.015  10.439  26.716  1.00 47.00           O  
ATOM   2787  CB  VAL R 231     -21.797  12.433  24.420  1.00 47.00           C  
ATOM   2788  CG1 VAL R 231     -22.456  13.287  25.510  1.00 47.00           C  
ATOM   2789  CG2 VAL R 231     -20.495  13.129  24.006  1.00 47.00           C  
ATOM   2790  H   VAL R 231     -20.942  10.453  22.994  1.00 47.00           H  
ATOM   2791  HA  VAL R 231     -20.815  11.106  25.771  1.00 47.00           H  
ATOM   2792  HB  VAL R 231     -22.469  12.373  23.561  1.00 47.00           H  
ATOM   2793 HG11 VAL R 231     -23.321  12.821  25.976  1.00 47.00           H  
ATOM   2794 HG12 VAL R 231     -22.844  14.184  25.060  1.00 47.00           H  
ATOM   2795 HG13 VAL R 231     -21.734  13.519  26.292  1.00 47.00           H  
ATOM   2796 HG21 VAL R 231     -20.713  14.117  23.606  1.00 47.00           H  
ATOM   2797 HG22 VAL R 231     -19.822  13.216  24.857  1.00 47.00           H  
ATOM   2798 HG23 VAL R 231     -19.986  12.563  23.236  1.00 47.00           H  
ATOM   2799  N   SER R 232     -23.740  10.057  24.620  1.00124.39           N  
ATOM   2800  CA  SER R 232     -25.095   9.692  25.061  1.00124.39           C  
ATOM   2801  C   SER R 232     -25.138   8.365  25.812  1.00124.39           C  
ATOM   2802  O   SER R 232     -25.666   8.293  26.918  1.00124.39           O  
ATOM   2803  CB  SER R 232     -26.107   9.705  23.923  1.00  0.00           C  
ATOM   2804  OG  SER R 232     -25.992   8.604  23.046  1.00  0.00           O  
ATOM   2805  H   SER R 232     -23.540  10.060  23.629  1.00124.39           H  
ATOM   2806  HA  SER R 232     -25.446  10.469  25.741  1.00124.39           H  
ATOM   2807  HB2 SER R 232     -27.113   9.708  24.340  1.00  0.00           H  
ATOM   2808  HB3 SER R 232     -25.959  10.631  23.376  1.00  0.00           H  
ATOM   2809  HG  SER R 232     -25.895   8.977  22.160  1.00  0.00           H  
ATOM   2810  N   PHE R 233     -24.548   7.298  25.218  1.00129.82           N  
ATOM   2811  CA  PHE R 233     -24.489   5.970  25.803  1.00129.82           C  
ATOM   2812  C   PHE R 233     -23.225   5.481  26.469  1.00129.82           C  
ATOM   2813  O   PHE R 233     -23.236   5.062  27.628  1.00129.82           O  
ATOM   2814  CB  PHE R 233     -24.868   4.944  24.715  1.00129.82           C  
ATOM   2815  CG  PHE R 233     -24.847   3.543  25.219  1.00129.82           C  
ATOM   2816  CD1 PHE R 233     -25.901   3.049  25.951  1.00129.82           C  
ATOM   2817  CD2 PHE R 233     -23.791   2.708  24.927  1.00129.82           C  
ATOM   2818  CE1 PHE R 233     -25.888   1.750  26.404  1.00129.82           C  
ATOM   2819  CE2 PHE R 233     -23.772   1.410  25.378  1.00129.82           C  
ATOM   2820  CZ  PHE R 233     -24.823   0.928  26.119  1.00129.82           C  
ATOM   2821  H   PHE R 233     -24.230   7.408  24.265  1.00129.82           H  
ATOM   2822  HA  PHE R 233     -25.275   5.927  26.557  1.00129.82           H  
ATOM   2823  HB2 PHE R 233     -25.871   5.171  24.354  1.00129.82           H  
ATOM   2824  HB3 PHE R 233     -24.165   5.032  23.885  1.00129.82           H  
ATOM   2825  HD1 PHE R 233     -26.745   3.685  26.173  1.00129.82           H  
ATOM   2826  HD2 PHE R 233     -22.966   3.080  24.338  1.00129.82           H  
ATOM   2827  HE1 PHE R 233     -26.717   1.374  26.985  1.00129.82           H  
ATOM   2828  HE2 PHE R 233     -22.933   0.770  25.151  1.00129.82           H  
ATOM   2829  HZ  PHE R 233     -24.815  -0.091  26.476  1.00129.82           H  
ATOM   2830  N   TYR R 234     -22.087   5.536  25.740  1.00 75.78           N  
ATOM   2831  CA  TYR R 234     -20.902   4.822  26.159  1.00 75.78           C  
ATOM   2832  C   TYR R 234     -20.310   5.314  27.434  1.00 75.78           C  
ATOM   2833  O   TYR R 234     -19.978   4.511  28.307  1.00 75.78           O  
ATOM   2834  CB  TYR R 234     -19.796   4.779  25.093  1.00 75.78           C  
ATOM   2835  CG  TYR R 234     -20.237   3.793  24.066  1.00 75.78           C  
ATOM   2836  CD1 TYR R 234     -20.158   2.445  24.333  1.00 75.78           C  
ATOM   2837  CD2 TYR R 234     -20.719   4.200  22.844  1.00 75.78           C  
ATOM   2838  CE1 TYR R 234     -20.552   1.513  23.405  1.00 75.78           C  
ATOM   2839  CE2 TYR R 234     -21.115   3.271  21.908  1.00 75.78           C  
ATOM   2840  CZ  TYR R 234     -21.035   1.927  22.186  1.00 75.78           C  
ATOM   2841  OH  TYR R 234     -21.442   0.979  21.224  1.00 75.78           O  
ATOM   2842  H   TYR R 234     -22.064   6.083  24.891  1.00 75.78           H  
ATOM   2843  HA  TYR R 234     -21.207   3.790  26.334  1.00 75.78           H  
ATOM   2844  HB2 TYR R 234     -18.855   4.461  25.540  1.00 75.78           H  
ATOM   2845  HB3 TYR R 234     -19.679   5.763  24.638  1.00 75.78           H  
ATOM   2846  HD1 TYR R 234     -19.778   2.114  25.289  1.00 75.78           H  
ATOM   2847  HD2 TYR R 234     -20.785   5.252  22.615  1.00 75.78           H  
ATOM   2848  HE1 TYR R 234     -20.484   0.458  23.631  1.00 75.78           H  
ATOM   2849  HE2 TYR R 234     -21.493   3.600  20.952  1.00 75.78           H  
ATOM   2850  HH  TYR R 234     -22.001   0.319  21.643  1.00 75.78           H  
ATOM   2851  N   VAL R 235     -20.146   6.638  27.585  1.00 43.76           N  
ATOM   2852  CA  VAL R 235     -19.536   7.121  28.788  1.00 43.76           C  
ATOM   2853  C   VAL R 235     -20.416   6.771  29.950  1.00 43.76           C  
ATOM   2854  O   VAL R 235     -19.926   6.232  30.942  1.00 43.76           O  
ATOM   2855  CB  VAL R 235     -19.326   8.614  28.786  1.00 43.76           C  
ATOM   2856  CG1 VAL R 235     -18.727   9.030  30.139  1.00 43.76           C  
ATOM   2857  CG2 VAL R 235     -18.455   8.990  27.576  1.00 43.76           C  
ATOM   2858  H   VAL R 235     -20.447   7.280  26.865  1.00 43.76           H  
ATOM   2859  HA  VAL R 235     -18.572   6.630  28.916  1.00 43.76           H  
ATOM   2860  HB  VAL R 235     -20.298   9.097  28.675  1.00 43.76           H  
ATOM   2861 HG11 VAL R 235     -18.410  10.072  30.091  1.00 43.76           H  
ATOM   2862 HG12 VAL R 235     -19.481   8.916  30.919  1.00 43.76           H  
ATOM   2863 HG13 VAL R 235     -17.869   8.400  30.366  1.00 43.76           H  
ATOM   2864 HG21 VAL R 235     -18.297  10.069  27.564  1.00 43.76           H  
ATOM   2865 HG22 VAL R 235     -17.493   8.484  27.650  1.00 43.76           H  
ATOM   2866 HG23 VAL R 235     -18.956   8.687  26.656  1.00 43.76           H  
ATOM   2867  N   PRO R 236     -21.699   7.011  29.890  1.00141.14           N  
ATOM   2868  CA  PRO R 236     -22.522   6.696  31.021  1.00141.14           C  
ATOM   2869  C   PRO R 236     -22.554   5.223  31.276  1.00141.14           C  
ATOM   2870  O   PRO R 236     -22.745   4.817  32.422  1.00141.14           O  
ATOM   2871  CB  PRO R 236     -23.900   7.327  30.783  1.00141.14           C  
ATOM   2872  CG  PRO R 236     -23.897   7.787  29.339  1.00141.14           C  
ATOM   2873  CD  PRO R 236     -22.425   7.970  29.050  1.00141.14           C  
ATOM   2874  HA  PRO R 236     -22.077   7.173  31.895  1.00141.14           H  
ATOM   2875  HB2 PRO R 236     -24.717   6.628  30.970  1.00141.14           H  
ATOM   2876  HB3 PRO R 236     -23.999   8.214  31.409  1.00141.14           H  
ATOM   2877  HG2 PRO R 236     -24.438   8.727  29.215  1.00141.14           H  
ATOM   2878  HG3 PRO R 236     -24.304   7.012  28.700  1.00141.14           H  
ATOM   2879  HD2 PRO R 236     -22.172   8.982  29.365  1.00141.14           H  
ATOM   2880  HD3 PRO R 236     -22.240   7.850  27.985  1.00141.14           H  
ATOM   2881  N   LEU R 237     -22.375   4.404  30.225  1.00112.28           N  
ATOM   2882  CA  LEU R 237     -22.393   2.981  30.389  1.00112.28           C  
ATOM   2883  C   LEU R 237     -21.223   2.604  31.250  1.00112.28           C  
ATOM   2884  O   LEU R 237     -21.363   1.846  32.212  1.00112.28           O  
ATOM   2885  CB  LEU R 237     -22.238   2.260  29.034  1.00112.28           C  
ATOM   2886  CG  LEU R 237     -22.502   0.738  29.036  1.00112.28           C  
ATOM   2887  CD1 LEU R 237     -21.548  -0.026  29.959  1.00112.28           C  
ATOM   2888  CD2 LEU R 237     -23.983   0.425  29.304  1.00112.28           C  
ATOM   2889  H   LEU R 237     -22.225   4.798  29.306  1.00112.28           H  
ATOM   2890  HA  LEU R 237     -23.322   2.675  30.870  1.00112.28           H  
ATOM   2891  HB2 LEU R 237     -22.936   2.717  28.331  1.00112.28           H  
ATOM   2892  HB3 LEU R 237     -21.225   2.429  28.669  1.00112.28           H  
ATOM   2893  HG  LEU R 237     -22.294   0.390  28.024  1.00112.28           H  
ATOM   2894 HD11 LEU R 237     -21.506  -1.072  29.655  1.00112.28           H  
ATOM   2895 HD12 LEU R 237     -20.550   0.411  29.892  1.00112.28           H  
ATOM   2896 HD13 LEU R 237     -21.904   0.041  30.987  1.00112.28           H  
ATOM   2897 HD21 LEU R 237     -24.103  -0.642  29.488  1.00112.28           H  
ATOM   2898 HD22 LEU R 237     -24.578   0.713  28.437  1.00112.28           H  
ATOM   2899 HD23 LEU R 237     -24.319   0.984  30.178  1.00112.28           H  
ATOM   2900  N   CYS R 238     -20.035   3.155  30.935  1.00 72.57           N  
ATOM   2901  CA  CYS R 238     -18.820   2.808  31.620  1.00 72.57           C  
ATOM   2902  C   CYS R 238     -18.917   3.209  33.053  1.00 72.57           C  
ATOM   2903  O   CYS R 238     -18.612   2.424  33.950  1.00 72.57           O  
ATOM   2904  CB  CYS R 238     -17.592   3.528  31.032  1.00 72.57           C  
ATOM   2905  SG  CYS R 238     -16.050   3.094  31.892  1.00 72.57           S  
ATOM   2906  H   CYS R 238     -19.997   3.837  30.189  1.00 72.57           H  
ATOM   2907  HA  CYS R 238     -18.669   1.730  31.557  1.00 72.57           H  
ATOM   2908  HB2 CYS R 238     -17.746   4.603  31.114  1.00 72.57           H  
ATOM   2909  HB3 CYS R 238     -17.497   3.263  29.980  1.00 72.57           H  
ATOM   2910  HG  CYS R 238     -15.030   3.750  31.334  1.00 72.57           H  
ATOM   2911  N   ILE R 239     -19.376   4.445  33.314  1.00 97.19           N  
ATOM   2912  CA  ILE R 239     -19.410   4.884  34.677  1.00 97.19           C  
ATOM   2913  C   ILE R 239     -20.330   4.020  35.461  1.00 97.19           C  
ATOM   2914  O   ILE R 239     -19.941   3.541  36.520  1.00 97.19           O  
ATOM   2915  CB  ILE R 239     -19.833   6.316  34.859  1.00 97.19           C  
ATOM   2916  CG1 ILE R 239     -18.710   7.272  34.427  1.00 97.19           C  
ATOM   2917  CG2 ILE R 239     -20.229   6.499  36.334  1.00 97.19           C  
ATOM   2918  CD1 ILE R 239     -18.346   7.205  32.950  1.00 97.19           C  
ATOM   2919  H   ILE R 239     -19.690   5.049  32.568  1.00 97.19           H  
ATOM   2920  HA  ILE R 239     -18.408   4.773  35.091  1.00 97.19           H  
ATOM   2921  HB  ILE R 239     -20.708   6.503  34.237  1.00 97.19           H  
ATOM   2922 HG12 ILE R 239     -19.026   8.290  34.652  1.00 97.19           H  
ATOM   2923 HG13 ILE R 239     -17.818   7.048  35.014  1.00 97.19           H  
ATOM   2924 HG21 ILE R 239     -20.158   7.551  36.603  1.00 97.19           H  
ATOM   2925 HG22 ILE R 239     -21.255   6.156  36.479  1.00 97.19           H  
ATOM   2926 HG23 ILE R 239     -19.558   5.915  36.966  1.00 97.19           H  
ATOM   2927 HD11 ILE R 239     -17.344   7.609  32.803  1.00 97.19           H  
ATOM   2928 HD12 ILE R 239     -19.062   7.791  32.374  1.00 97.19           H  
ATOM   2929 HD13 ILE R 239     -18.372   6.168  32.615  1.00 97.19           H  
ATOM   2930  N   MET R 240     -21.546   3.749  34.945  1.00157.90           N  
ATOM   2931  CA  MET R 240     -22.518   3.004  35.695  1.00157.90           C  
ATOM   2932  C   MET R 240     -22.055   1.597  35.954  1.00157.90           C  
ATOM   2933  O   MET R 240     -22.360   1.019  36.994  1.00157.90           O  
ATOM   2934  CB  MET R 240     -23.924   3.027  35.068  1.00157.90           C  
ATOM   2935  CG  MET R 240     -24.000   2.629  33.600  1.00157.90           C  
ATOM   2936  SD  MET R 240     -25.618   2.991  32.859  1.00157.90           S  
ATOM   2937  CE  MET R 240     -26.551   1.884  33.954  1.00157.90           C  
ATOM   2938  H   MET R 240     -21.775   4.074  34.016  1.00157.90           H  
ATOM   2939  HA  MET R 240     -22.601   3.489  36.666  1.00157.90           H  
ATOM   2940  HB2 MET R 240     -24.316   4.039  35.162  1.00157.90           H  
ATOM   2941  HB3 MET R 240     -24.566   2.356  35.640  1.00157.90           H  
ATOM   2942  HG2 MET R 240     -23.235   3.177  33.051  1.00157.90           H  
ATOM   2943  HG3 MET R 240     -23.801   1.561  33.512  1.00157.90           H  
ATOM   2944  HE1 MET R 240     -27.457   1.548  33.446  1.00157.90           H  
ATOM   2945  HE2 MET R 240     -25.935   1.020  34.207  1.00157.90           H  
ATOM   2946  HE3 MET R 240     -26.822   2.417  34.865  1.00157.90           H  
ATOM   2947  N   ALA R 241     -21.325   0.972  35.016  1.00 38.60           N  
ATOM   2948  CA  ALA R 241     -20.857  -0.360  35.294  1.00 38.60           C  
ATOM   2949  C   ALA R 241     -19.914  -0.319  36.457  1.00 38.60           C  
ATOM   2950  O   ALA R 241     -19.982  -1.152  37.361  1.00 38.60           O  
ATOM   2951  CB  ALA R 241     -20.095  -0.986  34.113  1.00 38.60           C  
ATOM   2952  H   ALA R 241     -21.110   1.425  34.138  1.00 38.60           H  
ATOM   2953  HA  ALA R 241     -21.709  -0.992  35.544  1.00 38.60           H  
ATOM   2954  HB1 ALA R 241     -20.748  -1.035  33.242  1.00 38.60           H  
ATOM   2955  HB2 ALA R 241     -19.774  -1.993  34.382  1.00 38.60           H  
ATOM   2956  HB3 ALA R 241     -19.222  -0.377  33.879  1.00 38.60           H  
ATOM   2957  N   PHE R 242     -19.009   0.676  36.480  1.00130.97           N  
ATOM   2958  CA  PHE R 242     -18.037   0.727  37.535  1.00130.97           C  
ATOM   2959  C   PHE R 242     -18.780   0.945  38.824  1.00130.97           C  
ATOM   2960  O   PHE R 242     -18.467   0.351  39.854  1.00130.97           O  
ATOM   2961  CB  PHE R 242     -17.020   1.869  37.401  1.00130.97           C  
ATOM   2962  CG  PHE R 242     -15.912   1.439  38.291  1.00130.97           C  
ATOM   2963  CD1 PHE R 242     -16.019   1.557  39.654  1.00130.97           C  
ATOM   2964  CD2 PHE R 242     -14.782   0.868  37.757  1.00130.97           C  
ATOM   2965  CE1 PHE R 242     -15.001   1.135  40.468  1.00130.97           C  
ATOM   2966  CE2 PHE R 242     -13.759   0.448  38.566  1.00130.97           C  
ATOM   2967  CZ  PHE R 242     -13.865   0.588  39.926  1.00130.97           C  
ATOM   2968  H   PHE R 242     -19.013   1.383  35.760  1.00130.97           H  
ATOM   2969  HA  PHE R 242     -17.508  -0.225  37.581  1.00130.97           H  
ATOM   2970  HB2 PHE R 242     -16.679   1.969  36.373  1.00130.97           H  
ATOM   2971  HB3 PHE R 242     -17.451   2.806  37.755  1.00130.97           H  
ATOM   2972  HD1 PHE R 242     -16.910   1.985  40.088  1.00130.97           H  
ATOM   2973  HD2 PHE R 242     -14.700   0.748  36.685  1.00130.97           H  
ATOM   2974  HE1 PHE R 242     -15.093   1.232  41.539  1.00130.97           H  
ATOM   2975  HE2 PHE R 242     -12.871   0.010  38.134  1.00130.97           H  
ATOM   2976  HZ  PHE R 242     -13.058   0.270  40.569  1.00130.97           H  
ATOM   2977  N   VAL R 243     -19.818   1.795  38.751  1.00165.70           N  
ATOM   2978  CA  VAL R 243     -20.704   2.245  39.797  1.00165.70           C  
ATOM   2979  C   VAL R 243     -21.189   1.091  40.590  1.00165.70           C  
ATOM   2980  O   VAL R 243     -20.887   0.918  41.775  1.00165.70           O  
ATOM   2981  CB  VAL R 243     -21.987   2.718  39.064  1.00165.70           C  
ATOM   2982  CG1 VAL R 243     -23.288   2.720  39.865  1.00165.70           C  
ATOM   2983  CG2 VAL R 243     -21.826   4.064  38.362  1.00165.70           C  
ATOM   2984  H   VAL R 243     -20.003   2.175  37.833  1.00165.70           H  
ATOM   2985  HA  VAL R 243     -20.263   3.025  40.418  1.00165.70           H  
ATOM   2986  HB  VAL R 243     -22.143   1.994  38.263  1.00165.70           H  
ATOM   2987 HG11 VAL R 243     -24.067   2.209  39.297  1.00165.70           H  
ATOM   2988 HG12 VAL R 243     -23.595   3.748  40.057  1.00165.70           H  
ATOM   2989 HG13 VAL R 243     -23.133   2.203  40.812  1.00165.70           H  
ATOM   2990 HG21 VAL R 243     -21.367   4.778  39.045  1.00165.70           H  
ATOM   2991 HG22 VAL R 243     -22.805   4.433  38.055  1.00165.70           H  
ATOM   2992 HG23 VAL R 243     -21.192   3.943  37.483  1.00165.70           H  
ATOM   2993  N   TYR R 244     -21.948   0.253  39.888  1.00 85.93           N  
ATOM   2994  CA  TYR R 244     -22.620  -0.842  40.486  1.00 85.93           C  
ATOM   2995  C   TYR R 244     -21.614  -1.826  40.959  1.00 85.93           C  
ATOM   2996  O   TYR R 244     -21.808  -2.465  41.990  1.00 85.93           O  
ATOM   2997  CB  TYR R 244     -23.575  -1.480  39.484  1.00 85.93           C  
ATOM   2998  CG  TYR R 244     -24.768  -0.612  39.160  1.00 85.93           C  
ATOM   2999  CD1 TYR R 244     -25.677  -0.244  40.171  1.00 85.93           C  
ATOM   3000  CD2 TYR R 244     -24.935  -0.126  37.854  1.00 85.93           C  
ATOM   3001  CE1 TYR R 244     -26.719   0.660  39.889  1.00 85.93           C  
ATOM   3002  CE2 TYR R 244     -25.956   0.795  37.578  1.00 85.93           C  
ATOM   3003  CZ  TYR R 244     -26.836   1.206  38.592  1.00 85.93           C  
ATOM   3004  OH  TYR R 244     -27.798   2.116  38.303  1.00 85.93           O  
ATOM   3005  H   TYR R 244     -22.050   0.402  38.895  1.00 85.93           H  
ATOM   3006  HA  TYR R 244     -23.188  -0.481  41.343  1.00 85.93           H  
ATOM   3007  HB2 TYR R 244     -23.036  -1.747  38.573  1.00 85.93           H  
ATOM   3008  HB3 TYR R 244     -23.933  -2.392  39.926  1.00 85.93           H  
ATOM   3009  HD1 TYR R 244     -25.560  -0.639  41.171  1.00 85.93           H  
ATOM   3010  HD2 TYR R 244     -24.256  -0.433  37.072  1.00 85.93           H  
ATOM   3011  HE1 TYR R 244     -27.410   0.953  40.663  1.00 85.93           H  
ATOM   3012  HE2 TYR R 244     -26.076   1.194  36.591  1.00 85.93           H  
ATOM   3013  HH  TYR R 244     -28.442   2.190  39.007  1.00 85.93           H  
ATOM   3014  N   LEU R 245     -20.514  -1.994  40.212  1.00 92.83           N  
ATOM   3015  CA  LEU R 245     -19.547  -2.979  40.598  1.00 92.83           C  
ATOM   3016  C   LEU R 245     -19.049  -2.613  41.954  1.00 92.83           C  
ATOM   3017  O   LEU R 245     -18.924  -3.471  42.828  1.00 92.83           O  
ATOM   3018  CB  LEU R 245     -18.351  -3.041  39.620  1.00 92.83           C  
ATOM   3019  CG  LEU R 245     -17.331  -4.192  39.819  1.00 92.83           C  
ATOM   3020  CD1 LEU R 245     -16.219  -4.097  38.763  1.00 92.83           C  
ATOM   3021  CD2 LEU R 245     -16.738  -4.269  41.236  1.00 92.83           C  
ATOM   3022  H   LEU R 245     -20.367  -1.432  39.385  1.00 92.83           H  
ATOM   3023  HA  LEU R 245     -20.028  -3.957  40.642  1.00 92.83           H  
ATOM   3024  HB2 LEU R 245     -17.805  -2.101  39.710  1.00 92.83           H  
ATOM   3025  HB3 LEU R 245     -18.744  -3.107  38.606  1.00 92.83           H  
ATOM   3026  HG  LEU R 245     -17.864  -5.127  39.641  1.00 92.83           H  
ATOM   3027 HD11 LEU R 245     -15.508  -4.910  38.911  1.00 92.83           H  
ATOM   3028 HD12 LEU R 245     -15.704  -3.142  38.862  1.00 92.83           H  
ATOM   3029 HD13 LEU R 245     -16.655  -4.172  37.767  1.00 92.83           H  
ATOM   3030 HD21 LEU R 245     -15.700  -4.595  41.177  1.00 92.83           H  
ATOM   3031 HD22 LEU R 245     -17.310  -4.980  41.830  1.00 92.83           H  
ATOM   3032 HD23 LEU R 245     -16.784  -3.285  41.702  1.00 92.83           H  
ATOM   3033  N   ARG R 246     -18.757  -1.324  42.177  1.00110.39           N  
ATOM   3034  CA  ARG R 246     -18.238  -0.941  43.455  1.00110.39           C  
ATOM   3035  C   ARG R 246     -19.238  -1.176  44.537  1.00110.39           C  
ATOM   3036  O   ARG R 246     -18.880  -1.586  45.639  1.00110.39           O  
ATOM   3037  CB  ARG R 246     -17.841   0.521  43.538  1.00110.39           C  
ATOM   3038  CG  ARG R 246     -16.406   0.788  43.107  1.00110.39           C  
ATOM   3039  CD  ARG R 246     -15.501   0.969  44.324  1.00110.39           C  
ATOM   3040  NE  ARG R 246     -15.907   2.238  44.984  1.00110.39           N  
ATOM   3041  CZ  ARG R 246     -15.095   2.817  45.912  1.00110.39           C  
ATOM   3042  NH1 ARG R 246     -13.969   2.166  46.323  1.00110.39           N  
ATOM   3043  NH2 ARG R 246     -15.406   4.042  46.424  1.00110.39           N1+
ATOM   3044  H   ARG R 246     -18.900  -0.632  41.452  1.00110.39           H  
ATOM   3045  HA  ARG R 246     -17.358  -1.548  43.664  1.00110.39           H  
ATOM   3046  HB2 ARG R 246     -17.959   0.851  44.569  1.00110.39           H  
ATOM   3047  HB3 ARG R 246     -18.512   1.103  42.904  1.00110.39           H  
ATOM   3048  HG2 ARG R 246     -16.047  -0.054  42.517  1.00110.39           H  
ATOM   3049  HG3 ARG R 246     -16.375   1.693  42.500  1.00110.39           H  
ATOM   3050  HD2 ARG R 246     -14.460   1.027  44.010  1.00110.39           H  
ATOM   3051  HD3 ARG R 246     -15.636   0.135  45.012  1.00110.39           H  
ATOM   3052  HE  ARG R 246     -16.786   2.674  44.742  1.00110.39           H  
ATOM   3053 HH11 ARG R 246     -13.741   1.259  45.940  1.00110.39           H  
ATOM   3054 HH12 ARG R 246     -13.362   2.592  47.009  1.00110.39           H  
ATOM   3055 HH21 ARG R 246     -14.802   4.471  47.110  1.00110.39           H  
ATOM   3056 HH22 ARG R 246     -16.242   4.520  46.114  1.00110.39           H  
ATOM   3057  N   VAL R 247     -20.524  -0.889  44.288  1.00115.90           N  
ATOM   3058  CA  VAL R 247     -21.444  -1.101  45.363  1.00115.90           C  
ATOM   3059  C   VAL R 247     -21.510  -2.558  45.682  1.00115.90           C  
ATOM   3060  O   VAL R 247     -21.494  -2.949  46.846  1.00115.90           O  
ATOM   3061  CB  VAL R 247     -22.893  -0.591  45.238  1.00115.90           C  
ATOM   3062  CG1 VAL R 247     -22.927   0.914  45.242  1.00115.90           C  
ATOM   3063  CG2 VAL R 247     -23.622  -1.048  44.004  1.00115.90           C  
ATOM   3064  H   VAL R 247     -20.826  -0.543  43.389  1.00115.90           H  
ATOM   3065  HA  VAL R 247     -21.045  -0.592  46.239  1.00115.90           H  
ATOM   3066  HB  VAL R 247     -23.452  -0.928  46.110  1.00115.90           H  
ATOM   3067 HG11 VAL R 247     -22.115   1.249  45.875  1.00115.90           H  
ATOM   3068 HG12 VAL R 247     -22.853   1.298  44.224  1.00115.90           H  
ATOM   3069 HG13 VAL R 247     -23.843   1.275  45.684  1.00115.90           H  
ATOM   3070 HG21 VAL R 247     -24.631  -0.646  43.957  1.00115.90           H  
ATOM   3071 HG22 VAL R 247     -23.661  -2.124  43.997  1.00115.90           H  
ATOM   3072 HG23 VAL R 247     -23.031  -0.691  43.187  1.00115.90           H  
ATOM   3073  N   PHE R 248     -21.548  -3.415  44.650  1.00 85.21           N  
ATOM   3074  CA  PHE R 248     -21.647  -4.818  44.907  1.00 85.21           C  
ATOM   3075  C   PHE R 248     -20.412  -5.335  45.589  1.00 85.21           C  
ATOM   3076  O   PHE R 248     -20.502  -6.269  46.383  1.00 85.21           O  
ATOM   3077  CB  PHE R 248     -22.096  -5.613  43.676  1.00 85.21           C  
ATOM   3078  CG  PHE R 248     -23.599  -5.462  43.551  1.00 85.21           C  
ATOM   3079  CD1 PHE R 248     -24.119  -4.311  42.964  1.00 85.21           C  
ATOM   3080  CD2 PHE R 248     -24.482  -6.335  44.203  1.00 85.21           C  
ATOM   3081  CE1 PHE R 248     -25.460  -3.959  43.062  1.00 85.21           C  
ATOM   3082  CE2 PHE R 248     -25.857  -6.038  44.245  1.00 85.21           C  
ATOM   3083  CZ  PHE R 248     -26.343  -4.847  43.682  1.00 85.21           C  
ATOM   3084  H   PHE R 248     -21.507  -3.073  43.702  1.00 85.21           H  
ATOM   3085  HA  PHE R 248     -22.466  -4.945  45.614  1.00 85.21           H  
ATOM   3086  HB2 PHE R 248     -21.862  -6.669  43.817  1.00 85.21           H  
ATOM   3087  HB3 PHE R 248     -21.582  -5.259  42.781  1.00 85.21           H  
ATOM   3088  HD1 PHE R 248     -23.494  -3.674  42.414  1.00 85.21           H  
ATOM   3089  HD2 PHE R 248     -24.103  -7.229  44.671  1.00 85.21           H  
ATOM   3090  HE1 PHE R 248     -25.798  -3.031  42.620  1.00 85.21           H  
ATOM   3091  HE2 PHE R 248     -26.549  -6.729  44.692  1.00 85.21           H  
ATOM   3092  HZ  PHE R 248     -27.397  -4.618  43.711  1.00 85.21           H  
ATOM   3093  N   ARG R 249     -19.218  -4.797  45.271  1.00120.80           N  
ATOM   3094  CA  ARG R 249     -18.025  -5.245  45.940  1.00120.80           C  
ATOM   3095  C   ARG R 249     -18.039  -4.858  47.390  1.00120.80           C  
ATOM   3096  O   ARG R 249     -17.763  -5.690  48.253  1.00120.80           O  
ATOM   3097  CB  ARG R 249     -16.728  -4.689  45.325  1.00120.80           C  
ATOM   3098  CG  ARG R 249     -16.674  -3.162  45.272  1.00120.80           C  
ATOM   3099  CD  ARG R 249     -15.279  -2.579  45.035  1.00120.80           C  
ATOM   3100  NE  ARG R 249     -14.561  -2.610  46.342  1.00120.80           N  
ATOM   3101  CZ  ARG R 249     -14.643  -1.549  47.197  1.00120.80           C  
ATOM   3102  NH1 ARG R 249     -15.361  -0.443  46.846  1.00120.80           N  
ATOM   3103  NH2 ARG R 249     -14.015  -1.598  48.408  1.00120.80           N1+
ATOM   3104  H   ARG R 249     -19.161  -4.080  44.563  1.00120.80           H  
ATOM   3105  HA  ARG R 249     -17.990  -6.332  45.879  1.00120.80           H  
ATOM   3106  HB2 ARG R 249     -15.886  -5.042  45.920  1.00120.80           H  
ATOM   3107  HB3 ARG R 249     -16.626  -5.077  44.312  1.00120.80           H  
ATOM   3108  HG2 ARG R 249     -17.323  -2.827  44.463  1.00120.80           H  
ATOM   3109  HG3 ARG R 249     -17.058  -2.768  46.212  1.00120.80           H  
ATOM   3110  HD2 ARG R 249     -15.359  -1.553  44.678  1.00120.80           H  
ATOM   3111  HD3 ARG R 249     -14.745  -3.186  44.305  1.00120.80           H  
ATOM   3112  HE  ARG R 249     -14.012  -3.420  46.594  1.00120.80           H  
ATOM   3113 HH11 ARG R 249     -15.827  -0.406  45.951  1.00120.80           H  
ATOM   3114 HH12 ARG R 249     -15.424   0.340  47.481  1.00120.80           H  
ATOM   3115 HH21 ARG R 249     -14.079  -0.816  49.043  1.00120.80           H  
ATOM   3116 HH22 ARG R 249     -13.487  -2.419  48.670  1.00120.80           H  
ATOM   3117  N   GLU R 250     -18.376  -3.590  47.705  1.00106.03           N  
ATOM   3118  CA  GLU R 250     -18.346  -3.115  49.065  1.00106.03           C  
ATOM   3119  C   GLU R 250     -19.413  -3.748  49.891  1.00106.03           C  
ATOM   3120  O   GLU R 250     -19.277  -3.863  51.106  1.00106.03           O  
ATOM   3121  CB  GLU R 250     -18.488  -1.596  49.267  1.00106.03           C  
ATOM   3122  CG  GLU R 250     -17.187  -0.812  49.122  1.00106.03           C  
ATOM   3123  CD  GLU R 250     -17.411   0.549  49.768  1.00106.03           C  
ATOM   3124  OE1 GLU R 250     -18.319   0.642  50.637  1.00106.03           O  
ATOM   3125  OE2 GLU R 250     -16.682   1.509  49.406  1.00106.03           O1-
ATOM   3126  H   GLU R 250     -18.657  -2.958  46.968  1.00106.03           H  
ATOM   3127  HA  GLU R 250     -17.386  -3.410  49.491  1.00106.03           H  
ATOM   3128  HB2 GLU R 250     -18.880  -1.421  50.271  1.00106.03           H  
ATOM   3129  HB3 GLU R 250     -19.207  -1.214  48.543  1.00106.03           H  
ATOM   3130  HG2 GLU R 250     -16.377  -1.337  49.625  1.00106.03           H  
ATOM   3131  HG3 GLU R 250     -16.947  -0.687  48.066  1.00106.03           H  
ATOM   3132  N   ALA R 251     -20.523  -4.144  49.256  1.00 68.35           N  
ATOM   3133  CA  ALA R 251     -21.666  -4.697  49.923  1.00 68.35           C  
ATOM   3134  C   ALA R 251     -21.307  -5.957  50.649  1.00 68.35           C  
ATOM   3135  OXT ALA R 251     -20.381  -6.687  50.216  1.00 68.35           O1-
ATOM   3136  O   ALA R 251     -21.916  -6.280  51.669  1.00 68.35           O  
ATOM   3137  CB  ALA R 251     -22.750  -5.028  48.886  1.00 68.35           C  
ATOM   3138  H   ALA R 251     -20.557  -4.047  48.252  1.00 68.35           H  
ATOM   3139  HA  ALA R 251     -22.035  -3.971  50.648  1.00 68.35           H  
ATOM   3140  HB1 ALA R 251     -23.063  -4.105  48.401  1.00 68.35           H  
ATOM   3141  HB2 ALA R 251     -22.351  -5.739  48.162  1.00 68.35           H  
ATOM   3142  HB3 ALA R 251     -23.596  -5.467  49.413  1.00 68.35           H  
TER    3143      ALA R 251 
ATOM   3144  N   LEU R 317     -30.505 -15.832  50.833  1.00150.77           N1+
ATOM   3145  CA  LEU R 317     -31.174 -15.587  49.593  1.00150.77           C  
ATOM   3146  C   LEU R 317     -30.947 -14.159  49.228  1.00150.77           C  
ATOM   3147  O   LEU R 317     -30.840 -13.803  48.058  1.00150.77           O  
ATOM   3148  CB  LEU R 317     -32.696 -15.832  49.676  1.00150.77           C  
ATOM   3149  CG  LEU R 317     -33.518 -14.787  50.469  1.00150.77           C  
ATOM   3150  CD1 LEU R 317     -32.958 -14.586  51.886  1.00150.77           C  
ATOM   3151  CD2 LEU R 317     -33.753 -13.478  49.689  1.00150.77           C  
ATOM   3152  H1  LEU R 317     -29.517 -15.651  50.724  1.00150.77           H  
ATOM   3153  H2  LEU R 317     -30.642 -16.795  51.105  1.00150.77           H  
ATOM   3154  HA  LEU R 317     -30.748 -16.228  48.819  1.00150.77           H  
ATOM   3155  HB2 LEU R 317     -33.086 -15.858  48.659  1.00150.77           H  
ATOM   3156  HB3 LEU R 317     -32.859 -16.810  50.129  1.00150.77           H  
ATOM   3157  HG  LEU R 317     -34.505 -15.229  50.603  1.00150.77           H  
ATOM   3158 HD11 LEU R 317     -33.608 -13.912  52.443  1.00150.77           H  
ATOM   3159 HD12 LEU R 317     -32.910 -15.548  52.397  1.00150.77           H  
ATOM   3160 HD13 LEU R 317     -31.957 -14.158  51.825  1.00150.77           H  
ATOM   3161 HD21 LEU R 317     -32.932 -13.321  48.987  1.00150.77           H  
ATOM   3162 HD22 LEU R 317     -34.692 -13.545  49.139  1.00150.77           H  
ATOM   3163 HD23 LEU R 317     -33.799 -12.642  50.386  1.00150.77           H  
ATOM   3164  N   ARG R 318     -30.853 -13.310  50.268  1.00112.80           N  
ATOM   3165  CA  ARG R 318     -30.832 -11.884  50.143  1.00112.80           C  
ATOM   3166  C   ARG R 318     -29.763 -11.414  49.210  1.00112.80           C  
ATOM   3167  O   ARG R 318     -30.035 -10.573  48.354  1.00112.80           O  
ATOM   3168  CB  ARG R 318     -30.678 -11.218  51.530  1.00112.80           C  
ATOM   3169  CG  ARG R 318     -30.255  -9.728  51.470  1.00112.80           C  
ATOM   3170  CD  ARG R 318     -28.748  -9.608  51.710  1.00112.80           C  
ATOM   3171  NE  ARG R 318     -28.165  -8.350  51.222  1.00112.80           N  
ATOM   3172  CZ  ARG R 318     -27.004  -7.880  51.640  1.00112.80           C  
ATOM   3173  NH1 ARG R 318     -26.304  -8.483  52.565  1.00112.80           N  
ATOM   3174  NH2 ARG R 318     -26.525  -6.778  51.141  1.00112.80           N1+
ATOM   3175  H   ARG R 318     -30.790 -13.705  51.195  1.00112.80           H  
ATOM   3176  HA  ARG R 318     -31.797 -11.559  49.755  1.00112.80           H  
ATOM   3177  HB2 ARG R 318     -31.637 -11.280  52.045  1.00112.80           H  
ATOM   3178  HB3 ARG R 318     -29.948 -11.774  52.125  1.00112.80           H  
ATOM   3179  HG2 ARG R 318     -30.773  -9.166  52.245  1.00112.80           H  
ATOM   3180  HG3 ARG R 318     -30.523  -9.283  50.510  1.00112.80           H  
ATOM   3181  HD2 ARG R 318     -28.560  -9.734  52.777  1.00112.80           H  
ATOM   3182  HD3 ARG R 318     -28.237 -10.409  51.193  1.00112.80           H  
ATOM   3183  HE  ARG R 318     -28.679  -7.840  50.513  1.00112.80           H  
ATOM   3184 HH11 ARG R 318     -25.439  -8.108  52.903  1.00112.80           H  
ATOM   3185 HH12 ARG R 318     -26.596  -9.416  52.847  1.00112.80           H  
ATOM   3186 HH21 ARG R 318     -27.046  -6.302  50.427  1.00112.80           H  
ATOM   3187 HH22 ARG R 318     -25.648  -6.416  51.476  1.00112.80           H  
ATOM   3188  N   GLU R 319     -28.527 -11.925  49.312  1.00 73.89           N  
ATOM   3189  CA  GLU R 319     -27.512 -11.398  48.441  1.00 73.89           C  
ATOM   3190  C   GLU R 319     -27.879 -11.690  47.027  1.00 73.89           C  
ATOM   3191  O   GLU R 319     -27.732 -10.837  46.152  1.00 73.89           O  
ATOM   3192  CB  GLU R 319     -26.122 -12.005  48.697  1.00 73.89           C  
ATOM   3193  CG  GLU R 319     -25.509 -11.592  50.036  1.00 73.89           C  
ATOM   3194  CD  GLU R 319     -26.211 -12.374  51.134  1.00 73.89           C  
ATOM   3195  OE1 GLU R 319     -26.369 -13.612  50.958  1.00 73.89           O  
ATOM   3196  OE2 GLU R 319     -26.599 -11.751  52.158  1.00 73.89           O1-
ATOM   3197  H   GLU R 319     -28.316 -12.654  49.978  1.00 73.89           H  
ATOM   3198  HA  GLU R 319     -27.458 -10.319  48.577  1.00 73.89           H  
ATOM   3199  HB2 GLU R 319     -25.453 -11.680  47.899  1.00 73.89           H  
ATOM   3200  HB3 GLU R 319     -26.203 -13.091  48.668  1.00 73.89           H  
ATOM   3201  HG2 GLU R 319     -25.653 -10.524  50.195  1.00 73.89           H  
ATOM   3202  HG3 GLU R 319     -24.445 -11.826  50.042  1.00 73.89           H  
ATOM   3203  N   GLN R 320     -28.397 -12.902  46.764  1.00106.76           N  
ATOM   3204  CA  GLN R 320     -28.696 -13.256  45.410  1.00106.76           C  
ATOM   3205  C   GLN R 320     -29.743 -12.315  44.905  1.00106.76           C  
ATOM   3206  O   GLN R 320     -29.673 -11.854  43.767  1.00106.76           O  
ATOM   3207  CB  GLN R 320     -29.224 -14.696  45.261  1.00106.76           C  
ATOM   3208  CG  GLN R 320     -29.211 -15.215  43.820  1.00106.76           C  
ATOM   3209  CD  GLN R 320     -30.284 -14.501  43.011  1.00106.76           C  
ATOM   3210  NE2 GLN R 320     -31.568 -14.657  43.437  1.00106.76           N  
ATOM   3211  OE1 GLN R 320     -29.994 -13.821  42.031  1.00106.76           O  
ATOM   3212  H   GLN R 320     -28.571 -13.556  47.512  1.00106.76           H  
ATOM   3213  HA  GLN R 320     -27.795 -13.144  44.806  1.00106.76           H  
ATOM   3214  HB2 GLN R 320     -28.604 -15.354  45.867  1.00106.76           H  
ATOM   3215  HB3 GLN R 320     -30.248 -14.732  45.636  1.00106.76           H  
ATOM   3216  HG2 GLN R 320     -29.408 -16.288  43.819  1.00106.76           H  
ATOM   3217  HG3 GLN R 320     -28.235 -15.026  43.374  1.00106.76           H  
ATOM   3218 HE21 GLN R 320     -32.323 -14.205  42.940  1.00106.76           H  
ATOM   3219 HE22 GLN R 320     -31.765 -15.224  44.248  1.00106.76           H  
ATOM   3220  N   LYS R 321     -30.736 -11.997  45.752  1.00118.95           N  
ATOM   3221  CA  LYS R 321     -31.800 -11.131  45.331  1.00118.95           C  
ATOM   3222  C   LYS R 321     -31.286  -9.764  44.991  1.00118.95           C  
ATOM   3223  O   LYS R 321     -31.753  -9.155  44.031  1.00118.95           O  
ATOM   3224  CB  LYS R 321     -32.877 -10.877  46.383  1.00118.95           C  
ATOM   3225  CG  LYS R 321     -33.730  -9.723  45.870  1.00118.95           C  
ATOM   3226  CD  LYS R 321     -35.024  -9.437  46.609  1.00118.95           C  
ATOM   3227  CE  LYS R 321     -35.687  -8.182  46.040  1.00118.95           C  
ATOM   3228  NZ  LYS R 321     -35.002  -6.964  46.521  1.00118.95           N1+
ATOM   3229  H   LYS R 321     -30.733 -12.367  46.692  1.00118.95           H  
ATOM   3230  HA  LYS R 321     -32.269 -11.560  44.446  1.00118.95           H  
ATOM   3231  HB2 LYS R 321     -33.490 -11.768  46.516  1.00118.95           H  
ATOM   3232  HB3 LYS R 321     -32.413 -10.602  47.332  1.00118.95           H  
ATOM   3233  HG2 LYS R 321     -33.986  -9.942  44.833  1.00118.95           H  
ATOM   3234  HG3 LYS R 321     -33.123  -8.819  45.885  1.00118.95           H  
ATOM   3235  HD2 LYS R 321     -35.699 -10.285  46.495  1.00118.95           H  
ATOM   3236  HD3 LYS R 321     -34.810  -9.286  47.667  1.00118.95           H  
ATOM   3237  HE2 LYS R 321     -35.638  -8.214  44.952  1.00118.95           H  
ATOM   3238  HE3 LYS R 321     -36.731  -8.155  46.353  1.00118.95           H  
ATOM   3239  HZ1 LYS R 321     -34.376  -7.205  47.277  1.00118.95           H  
ATOM   3240  HZ2 LYS R 321     -34.474  -6.553  45.765  1.00118.95           H  
ATOM   3241  HZ3 LYS R 321     -35.688  -6.300  46.851  1.00118.95           H  
ATOM   3242  N   ALA R 322     -30.341  -9.221  45.783  1.00 48.20           N  
ATOM   3243  CA  ALA R 322     -29.831  -7.898  45.523  1.00 48.20           C  
ATOM   3244  C   ALA R 322     -29.175  -7.934  44.189  1.00 48.20           C  
ATOM   3245  O   ALA R 322     -29.299  -6.995  43.407  1.00 48.20           O  
ATOM   3246  CB  ALA R 322     -28.687  -7.647  46.511  1.00 48.20           C  
ATOM   3247  H   ALA R 322     -29.986  -9.746  46.570  1.00 48.20           H  
ATOM   3248  HA  ALA R 322     -30.654  -7.182  45.510  1.00 48.20           H  
ATOM   3249  HB1 ALA R 322     -28.939  -8.050  47.481  1.00 48.20           H  
ATOM   3250  HB2 ALA R 322     -27.784  -8.189  46.240  1.00 48.20           H  
ATOM   3251  HB3 ALA R 322     -28.438  -6.592  46.527  1.00 48.20           H  
ATOM   3252  N   LEU R 323     -28.460  -9.038  43.893  1.00151.76           N  
ATOM   3253  CA  LEU R 323     -27.825  -9.175  42.618  1.00151.76           C  
ATOM   3254  C   LEU R 323     -28.894  -9.141  41.579  1.00151.76           C  
ATOM   3255  O   LEU R 323     -28.694  -8.630  40.480  1.00151.76           O  
ATOM   3256  CB  LEU R 323     -27.015 -10.471  42.435  1.00151.76           C  
ATOM   3257  CG  LEU R 323     -25.601 -10.406  43.045  1.00151.76           C  
ATOM   3258  CD1 LEU R 323     -24.722  -9.411  42.273  1.00151.76           C  
ATOM   3259  CD2 LEU R 323     -25.628 -10.110  44.552  1.00151.76           C  
ATOM   3260  H   LEU R 323     -28.374  -9.775  44.576  1.00151.76           H  
ATOM   3261  HA  LEU R 323     -27.162  -8.324  42.465  1.00151.76           H  
ATOM   3262  HB2 LEU R 323     -27.559 -11.286  42.912  1.00151.76           H  
ATOM   3263  HB3 LEU R 323     -26.929 -10.683  41.371  1.00151.76           H  
ATOM   3264  HG  LEU R 323     -25.154 -11.392  42.921  1.00151.76           H  
ATOM   3265 HD11 LEU R 323     -23.728  -9.381  42.718  1.00151.76           H  
ATOM   3266 HD12 LEU R 323     -24.643  -9.727  41.232  1.00151.76           H  
ATOM   3267 HD13 LEU R 323     -25.170  -8.418  42.316  1.00151.76           H  
ATOM   3268 HD21 LEU R 323     -24.713  -9.590  44.838  1.00151.76           H  
ATOM   3269 HD22 LEU R 323     -25.701 -11.045  45.107  1.00151.76           H  
ATOM   3270 HD23 LEU R 323     -26.488  -9.481  44.784  1.00151.76           H  
ATOM   3271  N   LYS R 324     -30.061  -9.718  41.891  1.00 70.23           N  
ATOM   3272  CA  LYS R 324     -31.152  -9.705  40.966  1.00 70.23           C  
ATOM   3273  C   LYS R 324     -31.600  -8.286  40.748  1.00 70.23           C  
ATOM   3274  O   LYS R 324     -31.884  -7.893  39.619  1.00 70.23           O  
ATOM   3275  CB  LYS R 324     -32.342 -10.538  41.487  1.00 70.23           C  
ATOM   3276  CG  LYS R 324     -33.451 -10.774  40.462  1.00 70.23           C  
ATOM   3277  CD  LYS R 324     -34.382 -11.936  40.824  1.00 70.23           C  
ATOM   3278  CE  LYS R 324     -35.245 -11.691  42.062  1.00 70.23           C  
ATOM   3279  NZ  LYS R 324     -36.116 -12.865  42.312  1.00 70.23           N1+
ATOM   3280  H   LYS R 324     -30.173 -10.165  42.789  1.00 70.23           H  
ATOM   3281  HA  LYS R 324     -30.818 -10.122  40.016  1.00 70.23           H  
ATOM   3282  HB2 LYS R 324     -31.963 -11.509  41.808  1.00 70.23           H  
ATOM   3283  HB3 LYS R 324     -32.770 -10.030  42.352  1.00 70.23           H  
ATOM   3284  HG2 LYS R 324     -34.049  -9.865  40.385  1.00 70.23           H  
ATOM   3285  HG3 LYS R 324     -32.997 -10.978  39.493  1.00 70.23           H  
ATOM   3286  HD2 LYS R 324     -35.043 -12.118  39.978  1.00 70.23           H  
ATOM   3287  HD3 LYS R 324     -33.779 -12.827  40.991  1.00 70.23           H  
ATOM   3288  HE2 LYS R 324     -34.601 -11.530  42.926  1.00 70.23           H  
ATOM   3289  HE3 LYS R 324     -35.866 -10.809  41.903  1.00 70.23           H  
ATOM   3290  HZ1 LYS R 324     -36.715 -13.016  41.514  1.00 70.23           H  
ATOM   3291  HZ2 LYS R 324     -35.542 -13.684  42.462  1.00 70.23           H  
ATOM   3292  HZ3 LYS R 324     -36.683 -12.697  43.130  1.00 70.23           H  
ATOM   3293  N   THR R 325     -31.667  -7.469  41.824  1.00 44.99           N  
ATOM   3294  CA  THR R 325     -32.149  -6.115  41.704  1.00 44.99           C  
ATOM   3295  C   THR R 325     -31.258  -5.306  40.814  1.00 44.99           C  
ATOM   3296  O   THR R 325     -31.735  -4.689  39.864  1.00 44.99           O  
ATOM   3297  CB  THR R 325     -32.271  -5.446  43.082  1.00 44.99           C  
ATOM   3298  CG2 THR R 325     -32.873  -4.049  42.950  1.00 44.99           C  
ATOM   3299  OG1 THR R 325     -33.078  -6.252  43.937  1.00 44.99           O  
ATOM   3300  H   THR R 325     -31.372  -7.811  42.728  1.00 44.99           H  
ATOM   3301  HA  THR R 325     -33.148  -6.139  41.268  1.00 44.99           H  
ATOM   3302  HB  THR R 325     -31.280  -5.352  43.527  1.00 44.99           H  
ATOM   3303 HG21 THR R 325     -32.241  -3.416  42.325  1.00 44.99           H  
ATOM   3304 HG22 THR R 325     -33.867  -4.098  42.509  1.00 44.99           H  
ATOM   3305 HG23 THR R 325     -32.923  -3.587  43.930  1.00 44.99           H  
ATOM   3306  HG1 THR R 325     -32.555  -7.042  44.109  1.00 44.99           H  
ATOM   3307  N   LEU R 326     -29.934  -5.289  41.070  1.00168.57           N  
ATOM   3308  CA  LEU R 326     -29.102  -4.477  40.223  1.00168.57           C  
ATOM   3309  C   LEU R 326     -29.099  -5.087  38.867  1.00168.57           C  
ATOM   3310  O   LEU R 326     -28.918  -4.389  37.873  1.00168.57           O  
ATOM   3311  CB  LEU R 326     -27.622  -4.246  40.595  1.00168.57           C  
ATOM   3312  CG  LEU R 326     -26.617  -5.361  40.178  1.00168.57           C  
ATOM   3313  CD1 LEU R 326     -25.141  -5.004  40.114  1.00168.57           C  
ATOM   3314  CD2 LEU R 326     -26.786  -6.534  41.082  1.00168.57           C  
ATOM   3315  H   LEU R 326     -29.540  -5.829  41.828  1.00168.57           H  
ATOM   3316  HA  LEU R 326     -29.556  -3.487  40.152  1.00168.57           H  
ATOM   3317  HB2 LEU R 326     -27.581  -4.019  41.647  1.00168.57           H  
ATOM   3318  HB3 LEU R 326     -27.307  -3.346  40.066  1.00168.57           H  
ATOM   3319  HG  LEU R 326     -26.822  -5.709  39.172  1.00168.57           H  
ATOM   3320 HD11 LEU R 326     -24.760  -5.200  39.115  1.00168.57           H  
ATOM   3321 HD12 LEU R 326     -25.051  -3.966  40.365  1.00168.57           H  
ATOM   3322 HD13 LEU R 326     -24.535  -5.591  40.800  1.00168.57           H  
ATOM   3323 HD21 LEU R 326     -26.752  -7.430  40.479  1.00168.57           H  
ATOM   3324 HD22 LEU R 326     -25.993  -6.601  41.804  1.00168.57           H  
ATOM   3325 HD23 LEU R 326     -27.710  -6.460  41.639  1.00168.57           H  
ATOM   3326  N   GLY R 327     -29.258  -6.421  38.803  1.00 34.27           N  
ATOM   3327  CA  GLY R 327     -29.237  -7.101  37.545  1.00 34.27           C  
ATOM   3328  C   GLY R 327     -30.325  -6.516  36.706  1.00 34.27           C  
ATOM   3329  O   GLY R 327     -30.149  -6.324  35.505  1.00 34.27           O  
ATOM   3330  H   GLY R 327     -29.394  -6.948  39.652  1.00 34.27           H  
ATOM   3331  HA2 GLY R 327     -28.272  -6.954  37.058  1.00 34.27           H  
ATOM   3332  HA3 GLY R 327     -29.417  -8.164  37.697  1.00 34.27           H  
ATOM   3333  N   ILE R 328     -31.495  -6.247  37.312  1.00 40.99           N  
ATOM   3334  CA  ILE R 328     -32.573  -5.661  36.577  1.00 40.99           C  
ATOM   3335  C   ILE R 328     -32.195  -4.265  36.181  1.00 40.99           C  
ATOM   3336  O   ILE R 328     -32.374  -3.877  35.029  1.00 40.99           O  
ATOM   3337  CB  ILE R 328     -33.845  -5.564  37.365  1.00 40.99           C  
ATOM   3338  CG1 ILE R 328     -34.353  -6.965  37.739  1.00 40.99           C  
ATOM   3339  CG2 ILE R 328     -34.854  -4.744  36.543  1.00 40.99           C  
ATOM   3340  CD1 ILE R 328     -35.473  -6.940  38.780  1.00 40.99           C  
ATOM   3341  H   ILE R 328     -31.613  -6.460  38.293  1.00 40.99           H  
ATOM   3342  HA  ILE R 328     -32.754  -6.249  35.677  1.00 40.99           H  
ATOM   3343  HB  ILE R 328     -33.634  -5.021  38.286  1.00 40.99           H  
ATOM   3344 HG12 ILE R 328     -34.728  -7.450  36.839  1.00 40.99           H  
ATOM   3345 HG13 ILE R 328     -33.521  -7.549  38.133  1.00 40.99           H  
ATOM   3346 HG21 ILE R 328     -35.791  -4.659  37.095  1.00 40.99           H  
ATOM   3347 HG22 ILE R 328     -35.038  -5.243  35.591  1.00 40.99           H  
ATOM   3348 HG23 ILE R 328     -34.449  -3.748  36.358  1.00 40.99           H  
ATOM   3349 HD11 ILE R 328     -35.044  -7.019  39.778  1.00 40.99           H  
ATOM   3350 HD12 ILE R 328     -36.148  -7.778  38.607  1.00 40.99           H  
ATOM   3351 HD13 ILE R 328     -36.026  -6.005  38.693  1.00 40.99           H  
ATOM   3352  N   ILE R 329     -31.633  -3.476  37.123  1.00 67.54           N  
ATOM   3353  CA  ILE R 329     -31.364  -2.093  36.835  1.00 67.54           C  
ATOM   3354  C   ILE R 329     -30.394  -1.968  35.701  1.00 67.54           C  
ATOM   3355  O   ILE R 329     -30.630  -1.205  34.768  1.00 67.54           O  
ATOM   3356  CB  ILE R 329     -30.797  -1.346  38.009  1.00 67.54           C  
ATOM   3357  CG1 ILE R 329     -31.812  -1.326  39.165  1.00 67.54           C  
ATOM   3358  CG2 ILE R 329     -30.390   0.059  37.530  1.00 67.54           C  
ATOM   3359  CD1 ILE R 329     -31.221  -0.837  40.487  1.00 67.54           C  
ATOM   3360  H   ILE R 329     -31.399  -3.858  38.028  1.00 67.54           H  
ATOM   3361  HA  ILE R 329     -32.298  -1.617  36.543  1.00 67.54           H  
ATOM   3362  HB  ILE R 329     -29.900  -1.867  38.348  1.00 67.54           H  
ATOM   3363 HG12 ILE R 329     -32.635  -0.667  38.890  1.00 67.54           H  
ATOM   3364 HG13 ILE R 329     -32.203  -2.334  39.308  1.00 67.54           H  
ATOM   3365 HG21 ILE R 329     -30.036   0.002  36.500  1.00 67.54           H  
ATOM   3366 HG22 ILE R 329     -31.251   0.723  37.584  1.00 67.54           H  
ATOM   3367 HG23 ILE R 329     -29.593   0.444  38.168  1.00 67.54           H  
ATOM   3368 HD11 ILE R 329     -31.993  -0.849  41.257  1.00 67.54           H  
ATOM   3369 HD12 ILE R 329     -30.847   0.180  40.364  1.00 67.54           H  
ATOM   3370 HD13 ILE R 329     -30.402  -1.492  40.783  1.00 67.54           H  
ATOM   3371  N   MET R 330     -29.247  -2.663  35.756  1.00118.77           N  
ATOM   3372  CA  MET R 330     -28.347  -2.554  34.645  1.00118.77           C  
ATOM   3373  C   MET R 330     -28.825  -3.335  33.459  1.00118.77           C  
ATOM   3374  O   MET R 330     -28.650  -2.908  32.318  1.00118.77           O  
ATOM   3375  CB  MET R 330     -26.888  -2.935  34.938  1.00118.77           C  
ATOM   3376  CG  MET R 330     -25.982  -2.464  33.799  1.00118.77           C  
ATOM   3377  SD  MET R 330     -24.235  -2.251  34.229  1.00118.77           S  
ATOM   3378  CE  MET R 330     -23.839  -1.366  32.694  1.00118.77           C  
ATOM   3379  H   MET R 330     -29.023  -3.243  36.553  1.00118.77           H  
ATOM   3380  HA  MET R 330     -28.341  -1.505  34.348  1.00118.77           H  
ATOM   3381  HB2 MET R 330     -26.812  -4.017  35.037  1.00118.77           H  
ATOM   3382  HB3 MET R 330     -26.573  -2.463  35.871  1.00118.77           H  
ATOM   3383  HG2 MET R 330     -26.360  -1.505  33.444  1.00118.77           H  
ATOM   3384  HG3 MET R 330     -26.051  -3.186  32.985  1.00118.77           H  
ATOM   3385  HE1 MET R 330     -22.782  -1.100  32.689  1.00118.77           H  
ATOM   3386  HE2 MET R 330     -24.057  -2.005  31.839  1.00118.77           H  
ATOM   3387  HE3 MET R 330     -24.440  -0.459  32.630  1.00118.77           H  
ATOM   3388  N   GLY R 331     -29.447  -4.504  33.703  1.00 33.63           N  
ATOM   3389  CA  GLY R 331     -29.819  -5.416  32.654  1.00 33.63           C  
ATOM   3390  C   GLY R 331     -30.809  -4.800  31.714  1.00 33.63           C  
ATOM   3391  O   GLY R 331     -30.686  -4.960  30.503  1.00 33.63           O  
ATOM   3392  H   GLY R 331     -29.660  -4.751  34.659  1.00 33.63           H  
ATOM   3393  HA2 GLY R 331     -28.926  -5.693  32.094  1.00 33.63           H  
ATOM   3394  HA3 GLY R 331     -30.255  -6.311  33.096  1.00 33.63           H  
ATOM   3395  N   VAL R 332     -31.833  -4.104  32.239  1.00 89.55           N  
ATOM   3396  CA  VAL R 332     -32.827  -3.542  31.377  1.00 89.55           C  
ATOM   3397  C   VAL R 332     -32.193  -2.498  30.509  1.00 89.55           C  
ATOM   3398  O   VAL R 332     -32.425  -2.454  29.302  1.00 89.55           O  
ATOM   3399  CB  VAL R 332     -33.973  -2.924  32.132  1.00 89.55           C  
ATOM   3400  CG1 VAL R 332     -33.457  -1.750  32.979  1.00 89.55           C  
ATOM   3401  CG2 VAL R 332     -35.066  -2.537  31.122  1.00 89.55           C  
ATOM   3402  H   VAL R 332     -31.899  -3.978  33.239  1.00 89.55           H  
ATOM   3403  HA  VAL R 332     -33.219  -4.333  30.737  1.00 89.55           H  
ATOM   3404  HB  VAL R 332     -34.382  -3.677  32.805  1.00 89.55           H  
ATOM   3405 HG11 VAL R 332     -32.469  -1.454  32.627  1.00 89.55           H  
ATOM   3406 HG12 VAL R 332     -33.394  -2.053  34.023  1.00 89.55           H  
ATOM   3407 HG13 VAL R 332     -34.141  -0.906  32.886  1.00 89.55           H  
ATOM   3408 HG21 VAL R 332     -35.906  -2.087  31.651  1.00 89.55           H  
ATOM   3409 HG22 VAL R 332     -35.405  -3.430  30.595  1.00 89.55           H  
ATOM   3410 HG23 VAL R 332     -34.662  -1.821  30.407  1.00 89.55           H  
ATOM   3411  N   PHE R 333     -31.346  -1.644  31.111  1.00 69.67           N  
ATOM   3412  CA  PHE R 333     -30.684  -0.571  30.428  1.00 69.67           C  
ATOM   3413  C   PHE R 333     -29.826  -1.119  29.337  1.00 69.67           C  
ATOM   3414  O   PHE R 333     -29.874  -0.645  28.201  1.00 69.67           O  
ATOM   3415  CB  PHE R 333     -29.778   0.218  31.392  1.00 69.67           C  
ATOM   3416  CG  PHE R 333     -28.899   1.139  30.618  1.00 69.67           C  
ATOM   3417  CD1 PHE R 333     -29.356   2.362  30.182  1.00 69.67           C  
ATOM   3418  CD2 PHE R 333     -27.598   0.776  30.346  1.00 69.67           C  
ATOM   3419  CE1 PHE R 333     -28.529   3.204  29.474  1.00 69.67           C  
ATOM   3420  CE2 PHE R 333     -26.769   1.613  29.639  1.00 69.67           C  
ATOM   3421  CZ  PHE R 333     -27.236   2.829  29.201  1.00 69.67           C  
ATOM   3422  H   PHE R 333     -31.164  -1.767  32.096  1.00 69.67           H  
ATOM   3423  HA  PHE R 333     -31.430   0.101  30.000  1.00 69.67           H  
ATOM   3424  HB2 PHE R 333     -29.160  -0.479  31.959  1.00 69.67           H  
ATOM   3425  HB3 PHE R 333     -30.395   0.798  32.079  1.00 69.67           H  
ATOM   3426  HD1 PHE R 333     -30.370   2.663  30.397  1.00 69.67           H  
ATOM   3427  HD2 PHE R 333     -27.228  -0.178  30.692  1.00 69.67           H  
ATOM   3428  HE1 PHE R 333     -28.897   4.160  29.133  1.00 69.67           H  
ATOM   3429  HE2 PHE R 333     -25.752   1.317  29.430  1.00 69.67           H  
ATOM   3430  HZ  PHE R 333     -26.589   3.489  28.642  1.00 69.67           H  
ATOM   3431  N   THR R 334     -29.009  -2.140  29.648  1.00115.12           N  
ATOM   3432  CA  THR R 334     -28.102  -2.661  28.668  1.00115.12           C  
ATOM   3433  C   THR R 334     -28.861  -3.331  27.566  1.00115.12           C  
ATOM   3434  O   THR R 334     -28.581  -3.116  26.388  1.00115.12           O  
ATOM   3435  CB  THR R 334     -27.090  -3.613  29.251  1.00115.12           C  
ATOM   3436  CG2 THR R 334     -27.757  -4.961  29.569  1.00115.12           C  
ATOM   3437  OG1 THR R 334     -26.024  -3.804  28.337  1.00115.12           O  
ATOM   3438  H   THR R 334     -29.034  -2.541  30.575  1.00115.12           H  
ATOM   3439  HA  THR R 334     -27.558  -1.821  28.237  1.00115.12           H  
ATOM   3440  HB  THR R 334     -26.695  -3.188  30.175  1.00115.12           H  
ATOM   3441 HG21 THR R 334     -28.719  -4.786  30.050  1.00115.12           H  
ATOM   3442 HG22 THR R 334     -27.910  -5.517  28.644  1.00115.12           H  
ATOM   3443 HG23 THR R 334     -27.115  -5.536  30.237  1.00115.12           H  
ATOM   3444  HG1 THR R 334     -25.384  -4.412  28.715  1.00115.12           H  
ATOM   3445  N   LEU R 335     -29.885  -4.133  27.914  1.00 48.05           N  
ATOM   3446  CA  LEU R 335     -30.594  -4.878  26.917  1.00 48.05           C  
ATOM   3447  C   LEU R 335     -31.271  -3.924  25.982  1.00 48.05           C  
ATOM   3448  O   LEU R 335     -31.301  -4.157  24.775  1.00 48.05           O  
ATOM   3449  CB  LEU R 335     -31.671  -5.796  27.516  1.00 48.05           C  
ATOM   3450  CG  LEU R 335     -32.448  -6.605  26.459  1.00 48.05           C  
ATOM   3451  CD1 LEU R 335     -31.514  -7.550  25.682  1.00 48.05           C  
ATOM   3452  CD2 LEU R 335     -33.642  -7.343  27.085  1.00 48.05           C  
ATOM   3453  H   LEU R 335     -30.155  -4.210  28.884  1.00 48.05           H  
ATOM   3454  HA  LEU R 335     -29.883  -5.484  26.355  1.00 48.05           H  
ATOM   3455  HB2 LEU R 335     -32.381  -5.180  28.068  1.00 48.05           H  
ATOM   3456  HB3 LEU R 335     -31.195  -6.491  28.209  1.00 48.05           H  
ATOM   3457  HG  LEU R 335     -32.852  -5.891  25.742  1.00 48.05           H  
ATOM   3458 HD11 LEU R 335     -32.092  -8.106  24.945  1.00 48.05           H  
ATOM   3459 HD12 LEU R 335     -30.747  -6.965  25.177  1.00 48.05           H  
ATOM   3460 HD13 LEU R 335     -31.044  -8.246  26.376  1.00 48.05           H  
ATOM   3461 HD21 LEU R 335     -34.168  -7.904  26.313  1.00 48.05           H  
ATOM   3462 HD22 LEU R 335     -33.285  -8.031  27.853  1.00 48.05           H  
ATOM   3463 HD23 LEU R 335     -34.322  -6.619  27.535  1.00 48.05           H  
ATOM   3464  N   CYS R 336     -31.879  -2.854  26.520  1.00 65.36           N  
ATOM   3465  CA  CYS R 336     -32.599  -1.918  25.705  1.00 65.36           C  
ATOM   3466  C   CYS R 336     -31.728  -1.071  24.813  1.00 65.36           C  
ATOM   3467  O   CYS R 336     -32.008  -0.961  23.621  1.00 65.36           O  
ATOM   3468  CB  CYS R 336     -33.458  -0.958  26.545  1.00 65.36           C  
ATOM   3469  SG  CYS R 336     -34.766  -1.829  27.461  1.00 65.36           S  
ATOM   3470  H   CYS R 336     -31.827  -2.708  27.519  1.00 65.36           H  
ATOM   3471  HA  CYS R 336     -33.271  -2.489  25.066  1.00 65.36           H  
ATOM   3472  HB2 CYS R 336     -33.922  -0.230  25.880  1.00 65.36           H  
ATOM   3473  HB3 CYS R 336     -32.817  -0.436  27.252  1.00 65.36           H  
ATOM   3474  HG  CYS R 336     -34.462  -3.125  27.549  1.00 65.36           H  
ATOM   3475  N   TRP R 337     -30.675  -0.436  25.379  1.00120.60           N  
ATOM   3476  CA  TRP R 337     -29.895   0.576  24.673  1.00120.60           C  
ATOM   3477  C   TRP R 337     -28.616   0.036  24.034  1.00120.60           C  
ATOM   3478  O   TRP R 337     -28.160   0.630  23.057  1.00120.60           O  
ATOM   3479  CB  TRP R 337     -29.583   1.746  25.617  1.00120.60           C  
ATOM   3480  CG  TRP R 337     -30.719   2.695  25.830  1.00120.60           C  
ATOM   3481  CD1 TRP R 337     -31.316   2.983  27.007  1.00120.60           C  
ATOM   3482  CD2 TRP R 337     -31.396   3.509  24.827  1.00120.60           C  
ATOM   3483  CE2 TRP R 337     -32.394   4.292  25.477  1.00120.60           C  
ATOM   3484  CE3 TRP R 337     -31.256   3.660  23.431  1.00120.60           C  
ATOM   3485  NE1 TRP R 337     -32.301   3.932  26.807  1.00120.60           N  
ATOM   3486  CZ2 TRP R 337     -33.217   5.180  24.771  1.00120.60           C  
ATOM   3487  CZ3 TRP R 337     -32.083   4.540  22.711  1.00120.60           C  
ATOM   3488  CH2 TRP R 337     -33.073   5.284  23.376  1.00120.60           C  
ATOM   3489  H   TRP R 337     -30.525  -0.575  26.367  1.00120.60           H  
ATOM   3490  HA  TRP R 337     -30.502   0.957  23.853  1.00120.60           H  
ATOM   3491  HB2 TRP R 337     -29.234   1.367  26.577  1.00120.60           H  
ATOM   3492  HB3 TRP R 337     -28.769   2.328  25.185  1.00120.60           H  
ATOM   3493  HD1 TRP R 337     -31.046   2.546  27.959  1.00120.60           H  
ATOM   3494  HE1 TRP R 337     -32.878   4.298  27.555  1.00120.60           H  
ATOM   3495  HE3 TRP R 337     -30.510   3.078  22.911  1.00120.60           H  
ATOM   3496  HZ2 TRP R 337     -33.984   5.735  25.288  1.00120.60           H  
ATOM   3497  HZ3 TRP R 337     -31.972   4.628  21.640  1.00120.60           H  
ATOM   3498  HH2 TRP R 337     -33.722   5.936  22.811  1.00120.60           H  
ATOM   3499  N   LEU R 338     -28.039  -1.077  24.511  1.00131.13           N  
ATOM   3500  CA  LEU R 338     -26.765  -1.544  24.033  1.00131.13           C  
ATOM   3501  C   LEU R 338     -26.825  -1.973  22.589  1.00131.13           C  
ATOM   3502  O   LEU R 338     -25.951  -1.603  21.806  1.00131.13           O  
ATOM   3503  CB  LEU R 338     -26.272  -2.727  24.891  1.00131.13           C  
ATOM   3504  CG  LEU R 338     -24.784  -3.100  24.740  1.00131.13           C  
ATOM   3505  CD1 LEU R 338     -24.438  -3.547  23.317  1.00131.13           C  
ATOM   3506  CD2 LEU R 338     -23.875  -1.974  25.263  1.00131.13           C  
ATOM   3507  H   LEU R 338     -28.497  -1.584  25.255  1.00131.13           H  
ATOM   3508  HA  LEU R 338     -26.044  -0.730  24.121  1.00131.13           H  
ATOM   3509  HB2 LEU R 338     -26.448  -2.475  25.938  1.00131.13           H  
ATOM   3510  HB3 LEU R 338     -26.871  -3.603  24.644  1.00131.13           H  
ATOM   3511  HG  LEU R 338     -24.613  -3.960  25.386  1.00131.13           H  
ATOM   3512 HD11 LEU R 338     -24.719  -4.592  23.187  1.00131.13           H  
ATOM   3513 HD12 LEU R 338     -23.368  -3.434  23.151  1.00131.13           H  
ATOM   3514 HD13 LEU R 338     -24.983  -2.930  22.601  1.00131.13           H  
ATOM   3515 HD21 LEU R 338     -22.840  -2.191  24.996  1.00131.13           H  
ATOM   3516 HD22 LEU R 338     -23.965  -1.910  26.347  1.00131.13           H  
ATOM   3517 HD23 LEU R 338     -24.176  -1.028  24.816  1.00131.13           H  
ATOM   3518  N   PRO R 339     -27.807  -2.716  22.171  1.00 73.98           N  
ATOM   3519  CA  PRO R 339     -27.797  -3.198  20.815  1.00 73.98           C  
ATOM   3520  C   PRO R 339     -27.880  -2.113  19.789  1.00 73.98           C  
ATOM   3521  O   PRO R 339     -27.391  -2.305  18.677  1.00 73.98           O  
ATOM   3522  CB  PRO R 339     -28.927  -4.223  20.741  1.00 73.98           C  
ATOM   3523  CG  PRO R 339     -29.011  -4.770  22.181  1.00 73.98           C  
ATOM   3524  CD  PRO R 339     -28.531  -3.607  23.067  1.00 73.98           C  
ATOM   3525  HA  PRO R 339     -26.858  -3.730  20.660  1.00 73.98           H  
ATOM   3526  HB2 PRO R 339     -29.865  -3.749  20.449  1.00 73.98           H  
ATOM   3527  HB3 PRO R 339     -28.672  -5.022  20.046  1.00 73.98           H  
ATOM   3528  HG2 PRO R 339     -28.362  -5.639  22.301  1.00 73.98           H  
ATOM   3529  HG3 PRO R 339     -30.041  -5.031  22.426  1.00 73.98           H  
ATOM   3530  HD2 PRO R 339     -27.872  -3.974  23.854  1.00 73.98           H  
ATOM   3531  HD3 PRO R 339     -29.385  -3.089  23.502  1.00 73.98           H  
ATOM   3532  N   PHE R 340     -28.617  -1.035  20.094  1.00 77.86           N  
ATOM   3533  CA  PHE R 340     -28.938   0.081  19.244  1.00 77.86           C  
ATOM   3534  C   PHE R 340     -27.706   0.912  18.958  1.00 77.86           C  
ATOM   3535  O   PHE R 340     -27.496   1.308  17.812  1.00 77.86           O  
ATOM   3536  CB  PHE R 340     -29.986   0.953  19.953  1.00 77.86           C  
ATOM   3537  CG  PHE R 340     -30.193   2.275  19.248  1.00 77.86           C  
ATOM   3538  CD1 PHE R 340     -30.700   2.289  17.939  1.00 77.86           C  
ATOM   3539  CD2 PHE R 340     -29.757   3.473  19.843  1.00 77.86           C  
ATOM   3540  CE1 PHE R 340     -30.791   3.498  17.239  1.00 77.86           C  
ATOM   3541  CE2 PHE R 340     -29.831   4.681  19.129  1.00 77.86           C  
ATOM   3542  CZ  PHE R 340     -30.340   4.692  17.822  1.00 77.86           C  
ATOM   3543  H   PHE R 340     -29.012  -0.970  21.022  1.00 77.86           H  
ATOM   3544  HA  PHE R 340     -29.344  -0.280  18.300  1.00 77.86           H  
ATOM   3545  HB2 PHE R 340     -29.662   1.150  20.975  1.00 77.86           H  
ATOM   3546  HB3 PHE R 340     -30.933   0.422  20.012  1.00 77.86           H  
ATOM   3547  HD1 PHE R 340     -31.016   1.371  17.465  1.00 77.86           H  
ATOM   3548  HD2 PHE R 340     -29.335   3.465  20.836  1.00 77.86           H  
ATOM   3549  HE1 PHE R 340     -31.201   3.506  16.240  1.00 77.86           H  
ATOM   3550  HE2 PHE R 340     -29.485   5.597  19.583  1.00 77.86           H  
ATOM   3551  HZ  PHE R 340     -30.386   5.613  17.264  1.00 77.86           H  
ATOM   3552  N   PHE R 341     -26.865   1.189  19.973  1.00 75.95           N  
ATOM   3553  CA  PHE R 341     -25.700   2.033  19.818  1.00 75.95           C  
ATOM   3554  C   PHE R 341     -24.540   1.256  19.202  1.00 75.95           C  
ATOM   3555  O   PHE R 341     -23.693   1.884  18.572  1.00 75.95           O  
ATOM   3556  CB  PHE R 341     -25.330   2.686  21.156  1.00 75.95           C  
ATOM   3557  CG  PHE R 341     -26.299   3.782  21.568  1.00 75.95           C  
ATOM   3558  CD1 PHE R 341     -26.410   4.940  20.827  1.00 75.95           C  
ATOM   3559  CD2 PHE R 341     -27.108   3.627  22.668  1.00 75.95           C  
ATOM   3560  CE1 PHE R 341     -27.302   5.926  21.175  1.00 75.95           C  
ATOM   3561  CE2 PHE R 341     -28.007   4.610  23.024  1.00 75.95           C  
ATOM   3562  CZ  PHE R 341     -28.105   5.762  22.278  1.00 75.95           C  
ATOM   3563  H   PHE R 341     -27.032   0.756  20.871  1.00 75.95           H  
ATOM   3564  HA  PHE R 341     -25.961   2.834  19.133  1.00 75.95           H  
ATOM   3565  HB2 PHE R 341     -25.273   1.920  21.931  1.00 75.95           H  
ATOM   3566  HB3 PHE R 341     -24.339   3.132  21.067  1.00 75.95           H  
ATOM   3567  HD1 PHE R 341     -25.783   5.074  19.958  1.00 75.95           H  
ATOM   3568  HD2 PHE R 341     -27.040   2.726  23.261  1.00 75.95           H  
ATOM   3569  HE1 PHE R 341     -27.372   6.827  20.584  1.00 75.95           H  
ATOM   3570  HE2 PHE R 341     -28.636   4.475  23.891  1.00 75.95           H  
ATOM   3571  HZ  PHE R 341     -28.809   6.532  22.558  1.00 75.95           H  
ATOM   3572  N   LEU R 342     -24.399  -0.050  19.493  1.00 85.59           N  
ATOM   3573  CA  LEU R 342     -23.414  -0.809  18.780  1.00 85.59           C  
ATOM   3574  C   LEU R 342     -23.723  -0.769  17.312  1.00 85.59           C  
ATOM   3575  O   LEU R 342     -22.827  -0.585  16.491  1.00 85.59           O  
ATOM   3576  CB  LEU R 342     -23.321  -2.269  19.245  1.00 85.59           C  
ATOM   3577  CG  LEU R 342     -22.597  -2.390  20.599  1.00 85.59           C  
ATOM   3578  CD1 LEU R 342     -21.088  -2.134  20.440  1.00 85.59           C  
ATOM   3579  CD2 LEU R 342     -23.219  -1.451  21.643  1.00 85.59           C  
ATOM   3580  H   LEU R 342     -25.043  -0.508  20.121  1.00 85.59           H  
ATOM   3581  HA  LEU R 342     -22.444  -0.339  18.936  1.00 85.59           H  
ATOM   3582  HB2 LEU R 342     -24.329  -2.672  19.348  1.00 85.59           H  
ATOM   3583  HB3 LEU R 342     -22.779  -2.848  18.498  1.00 85.59           H  
ATOM   3584  HG  LEU R 342     -22.725  -3.412  20.953  1.00 85.59           H  
ATOM   3585 HD11 LEU R 342     -20.600  -2.226  21.411  1.00 85.59           H  
ATOM   3586 HD12 LEU R 342     -20.667  -2.866  19.752  1.00 85.59           H  
ATOM   3587 HD13 LEU R 342     -20.930  -1.131  20.047  1.00 85.59           H  
ATOM   3588 HD21 LEU R 342     -22.987  -0.418  21.386  1.00 85.59           H  
ATOM   3589 HD22 LEU R 342     -22.810  -1.682  22.627  1.00 85.59           H  
ATOM   3590 HD23 LEU R 342     -24.300  -1.590  21.657  1.00 85.59           H  
ATOM   3591  N   ALA R 343     -25.004  -0.930  16.930  1.00 29.17           N  
ATOM   3592  CA  ALA R 343     -25.380  -0.902  15.544  1.00 29.17           C  
ATOM   3593  C   ALA R 343     -25.108   0.468  15.009  1.00 29.17           C  
ATOM   3594  O   ALA R 343     -24.645   0.637  13.883  1.00 29.17           O  
ATOM   3595  CB  ALA R 343     -26.875  -1.192  15.324  1.00 29.17           C  
ATOM   3596  H   ALA R 343     -25.714  -1.074  17.633  1.00 29.17           H  
ATOM   3597  HA  ALA R 343     -24.787  -1.631  14.993  1.00 29.17           H  
ATOM   3598  HB1 ALA R 343     -27.113  -2.186  15.705  1.00 29.17           H  
ATOM   3599  HB2 ALA R 343     -27.100  -1.146  14.259  1.00 29.17           H  
ATOM   3600  HB3 ALA R 343     -27.472  -0.447  15.854  1.00 29.17           H  
ATOM   3601  N   ASN R 344     -25.423   1.492  15.814  1.00 67.02           N  
ATOM   3602  CA  ASN R 344     -25.250   2.900  15.460  1.00 67.02           C  
ATOM   3603  C   ASN R 344     -23.781   3.192  15.186  1.00 67.02           C  
ATOM   3604  O   ASN R 344     -23.471   4.054  14.363  1.00 67.02           O  
ATOM   3605  CB  ASN R 344     -25.756   3.832  16.575  1.00 67.02           C  
ATOM   3606  CG  ASN R 344     -25.838   5.302  16.154  1.00 67.02           C  
ATOM   3607  OD1 ASN R 344     -26.161   5.618  15.009  1.00 67.02           O  
ATOM   3608  ND2 ASN R 344     -25.555   6.225  17.116  1.00 67.02           N  
ATOM   3609  H   ASN R 344     -25.756   1.283  16.744  1.00 67.02           H  
ATOM   3610  HA  ASN R 344     -25.826   3.100  14.562  1.00 67.02           H  
ATOM   3611  HB2 ASN R 344     -26.748   3.530  16.900  1.00 67.02           H  
ATOM   3612  HB3 ASN R 344     -25.078   3.757  17.423  1.00 67.02           H  
ATOM   3613 HD21 ASN R 344     -25.607   7.211  16.901  1.00 67.02           H  
ATOM   3614 HD22 ASN R 344     -25.294   5.923  18.044  1.00 67.02           H  
ATOM   3615  N   VAL R 345     -22.846   2.477  15.841  1.00131.00           N  
ATOM   3616  CA  VAL R 345     -21.448   2.661  15.557  1.00131.00           C  
ATOM   3617  C   VAL R 345     -21.010   1.893  14.337  1.00131.00           C  
ATOM   3618  O   VAL R 345     -20.133   2.350  13.609  1.00131.00           O  
ATOM   3619  CB  VAL R 345     -20.521   2.307  16.689  1.00131.00           C  
ATOM   3620  CG1 VAL R 345     -20.915   3.146  17.916  1.00131.00           C  
ATOM   3621  CG2 VAL R 345     -20.505   0.790  16.908  1.00131.00           C  
ATOM   3622  H   VAL R 345     -23.126   1.851  16.585  1.00131.00           H  
ATOM   3623  HA  VAL R 345     -21.301   3.718  15.339  1.00131.00           H  
ATOM   3624  HB  VAL R 345     -19.515   2.607  16.395  1.00131.00           H  
ATOM   3625 HG11 VAL R 345     -20.253   2.904  18.747  1.00131.00           H  
ATOM   3626 HG12 VAL R 345     -21.945   2.921  18.193  1.00131.00           H  
ATOM   3627 HG13 VAL R 345     -20.824   4.205  17.676  1.00131.00           H  
ATOM   3628 HG21 VAL R 345     -19.507   0.476  17.214  1.00131.00           H  
ATOM   3629 HG22 VAL R 345     -21.222   0.526  17.685  1.00131.00           H  
ATOM   3630 HG23 VAL R 345     -20.775   0.285  15.979  1.00131.00           H  
ATOM   3631  N   VAL R 346     -21.542   0.669  14.124  1.00113.46           N  
ATOM   3632  CA  VAL R 346     -21.146  -0.188  13.028  1.00113.46           C  
ATOM   3633  C   VAL R 346     -21.623   0.308  11.693  1.00113.46           C  
ATOM   3634  O   VAL R 346     -20.884   0.283  10.710  1.00113.46           O  
ATOM   3635  CB  VAL R 346     -21.644  -1.599  13.164  1.00113.46           C  
ATOM   3636  CG1 VAL R 346     -20.993  -2.243  14.395  1.00113.46           C  
ATOM   3637  CG2 VAL R 346     -23.181  -1.584  13.214  1.00113.46           C  
ATOM   3638  H   VAL R 346     -22.252   0.336  14.761  1.00113.46           H  
ATOM   3639  HA  VAL R 346     -20.057  -0.219  13.005  1.00113.46           H  
ATOM   3640  HB  VAL R 346     -21.335  -2.159  12.281  1.00113.46           H  
ATOM   3641 HG11 VAL R 346     -21.349  -3.267  14.502  1.00113.46           H  
ATOM   3642 HG12 VAL R 346     -19.909  -2.245  14.272  1.00113.46           H  
ATOM   3643 HG13 VAL R 346     -21.257  -1.672  15.286  1.00113.46           H  
ATOM   3644 HG21 VAL R 346     -23.563  -2.569  12.948  1.00113.46           H  
ATOM   3645 HG22 VAL R 346     -23.558  -0.844  12.508  1.00113.46           H  
ATOM   3646 HG23 VAL R 346     -23.508  -1.327  14.221  1.00113.46           H  
ATOM   3647  N   LYS R 347     -22.811   0.938  11.676  1.00146.13           N  
ATOM   3648  CA  LYS R 347     -23.468   1.151  10.388  1.00146.13           C  
ATOM   3649  C   LYS R 347     -22.732   2.288   9.789  1.00146.13           C  
ATOM   3650  O   LYS R 347     -22.745   2.486   8.575  1.00146.13           O  
ATOM   3651  CB  LYS R 347     -24.914   1.615  10.446  1.00146.13           C  
ATOM   3652  CG  LYS R 347     -25.897   0.534  10.885  1.00146.13           C  
ATOM   3653  CD  LYS R 347     -27.208   1.158  11.357  1.00146.13           C  
ATOM   3654  CE  LYS R 347     -26.934   2.171  12.470  1.00146.13           C  
ATOM   3655  NZ  LYS R 347     -27.384   3.524  12.114  1.00146.13           N1+
ATOM   3656  H   LYS R 347     -23.327   1.008  12.541  1.00146.13           H  
ATOM   3657  HA  LYS R 347     -23.379   0.267   9.756  1.00146.13           H  
ATOM   3658  HB2 LYS R 347     -24.929   2.500  11.077  1.00146.13           H  
ATOM   3659  HB3 LYS R 347     -25.227   1.939   9.450  1.00146.13           H  
ATOM   3660  HG2 LYS R 347     -25.475  -0.051  11.692  1.00146.13           H  
ATOM   3661  HG3 LYS R 347     -26.092  -0.135  10.045  1.00146.13           H  
ATOM   3662  HD2 LYS R 347     -27.840   0.369  11.757  1.00146.13           H  
ATOM   3663  HD3 LYS R 347     -27.716   1.632  10.515  1.00146.13           H  
ATOM   3664  HE2 LYS R 347     -27.402   1.834  13.386  1.00146.13           H  
ATOM   3665  HE3 LYS R 347     -25.869   2.208  12.680  1.00146.13           H  
ATOM   3666  HZ1 LYS R 347     -26.905   3.828  11.277  1.00146.13           H  
ATOM   3667  HZ2 LYS R 347     -28.380   3.514  11.947  1.00146.13           H  
ATOM   3668  HZ3 LYS R 347     -27.175   4.158  12.871  1.00146.13           H  
ATOM   3669  N   ALA R 348     -22.102   3.103  10.639  1.00 63.15           N  
ATOM   3670  CA  ALA R 348     -21.289   4.209  10.231  1.00 63.15           C  
ATOM   3671  C   ALA R 348     -20.006   3.779   9.581  1.00 63.15           C  
ATOM   3672  O   ALA R 348     -19.531   4.470   8.680  1.00 63.15           O  
ATOM   3673  CB  ALA R 348     -20.913   5.126  11.405  1.00 63.15           C  
ATOM   3674  H   ALA R 348     -22.214   2.936  11.630  1.00 63.15           H  
ATOM   3675  HA  ALA R 348     -21.856   4.797   9.507  1.00 63.15           H  
ATOM   3676  HB1 ALA R 348     -21.819   5.464  11.908  1.00 63.15           H  
ATOM   3677  HB2 ALA R 348     -20.363   5.989  11.029  1.00 63.15           H  
ATOM   3678  HB3 ALA R 348     -20.289   4.577  12.110  1.00 63.15           H  
ATOM   3679  N   PHE R 349     -19.347   2.716  10.106  1.00105.02           N  
ATOM   3680  CA  PHE R 349     -18.080   2.302   9.557  1.00105.02           C  
ATOM   3681  C   PHE R 349     -18.198   1.630   8.220  1.00105.02           C  
ATOM   3682  O   PHE R 349     -17.656   2.111   7.228  1.00105.02           O  
ATOM   3683  CB  PHE R 349     -17.299   1.335  10.458  1.00105.02           C  
ATOM   3684  CG  PHE R 349     -15.967   1.170   9.809  1.00105.02           C  
ATOM   3685  CD1 PHE R 349     -14.961   2.076  10.060  1.00105.02           C  
ATOM   3686  CD2 PHE R 349     -15.726   0.129   8.944  1.00105.02           C  
ATOM   3687  CE1 PHE R 349     -13.728   1.938   9.463  1.00105.02           C  
ATOM   3688  CE2 PHE R 349     -14.497  -0.014   8.344  1.00105.02           C  
ATOM   3689  CZ  PHE R 349     -13.494   0.892   8.604  1.00105.02           C  
ATOM   3690  H   PHE R 349     -19.746   2.212  10.884  1.00105.02           H  
ATOM   3691  HA  PHE R 349     -17.471   3.196   9.423  1.00105.02           H  
ATOM   3692  HB2 PHE R 349     -17.812   0.375  10.522  1.00105.02           H  
ATOM   3693  HB3 PHE R 349     -17.180   1.764  11.452  1.00105.02           H  
ATOM   3694  HD1 PHE R 349     -15.141   2.901  10.732  1.00105.02           H  
ATOM   3695  HD2 PHE R 349     -16.509  -0.585   8.734  1.00105.02           H  
ATOM   3696  HE1 PHE R 349     -12.946   2.653   9.670  1.00105.02           H  
ATOM   3697  HE2 PHE R 349     -14.318  -0.836   7.667  1.00105.02           H  
ATOM   3698  HZ  PHE R 349     -12.527   0.780   8.136  1.00105.02           H  
ATOM   3699  N   HIE R 350     -18.951   0.512   8.142  1.00 77.40           N  
ATOM   3700  CA  HIE R 350     -19.029  -0.194   6.898  1.00 77.40           C  
ATOM   3701  C   HIE R 350     -20.427  -0.032   6.415  1.00 77.40           C  
ATOM   3702  O   HIE R 350     -21.381  -0.182   7.180  1.00 77.40           O  
ATOM   3703  CB  HIE R 350     -18.754  -1.704   7.015  1.00 77.40           C  
ATOM   3704  CG  HIE R 350     -18.504  -2.354   5.685  1.00 77.40           C  
ATOM   3705  CD2 HIE R 350     -19.369  -2.922   4.799  1.00 77.40           C  
ATOM   3706  ND1 HIE R 350     -17.254  -2.474   5.118  1.00 77.40           N  
ATOM   3707  CE1 HIE R 350     -17.421  -3.103   3.927  1.00 77.40           C  
ATOM   3708  NE2 HIE R 350     -18.688  -3.396   3.690  1.00 77.40           N  
ATOM   3709  H   HIE R 350     -19.453   0.176   8.953  1.00 77.40           H  
ATOM   3710  HA  HIE R 350     -18.340   0.251   6.180  1.00 77.40           H  
ATOM   3711  HB2 HIE R 350     -19.620  -2.179   7.477  1.00 77.40           H  
ATOM   3712  HB3 HIE R 350     -17.883  -1.856   7.653  1.00 77.40           H  
ATOM   3713  HD2 HIE R 350     -20.437  -2.992   4.941  1.00 77.40           H  
ATOM   3714  HE2 HIE R 350     -19.074  -3.861   2.881  1.00 77.40           H  
ATOM   3715  HE1 HIE R 350     -16.612  -3.339   3.252  1.00 77.40           H  
ATOM   3716  N   ARG R 351     -20.567   0.503   5.192  1.00103.26           N  
ATOM   3717  CA  ARG R 351     -21.737   1.326   4.875  1.00103.26           C  
ATOM   3718  C   ARG R 351     -23.034   0.503   4.892  1.00103.26           C  
ATOM   3719  O   ARG R 351     -23.130  -0.530   4.229  1.00103.26           O  
ATOM   3720  CB  ARG R 351     -21.546   2.069   3.542  1.00103.26           C  
ATOM   3721  CG  ARG R 351     -22.459   3.306   3.511  1.00103.26           C  
ATOM   3722  CD  ARG R 351     -22.635   3.873   2.103  1.00103.26           C  
ATOM   3723  NE  ARG R 351     -23.556   5.025   2.132  1.00103.26           N  
ATOM   3724  CZ  ARG R 351     -24.562   5.267   1.241  1.00103.26           C  
ATOM   3725  NH1 ARG R 351     -24.753   4.434   0.177  1.00103.26           N  
ATOM   3726  NH2 ARG R 351     -25.379   6.347   1.419  1.00103.26           N1+
ATOM   3727  H   ARG R 351     -19.782   0.567   4.561  1.00103.26           H  
ATOM   3728  HA  ARG R 351     -21.800   2.082   5.660  1.00103.26           H  
ATOM   3729  HB2 ARG R 351     -21.784   1.400   2.716  1.00103.26           H  
ATOM   3730  HB3 ARG R 351     -20.511   2.399   3.443  1.00103.26           H  
ATOM   3731  HG2 ARG R 351     -23.439   3.040   3.895  1.00103.26           H  
ATOM   3732  HG3 ARG R 351     -22.039   4.075   4.162  1.00103.26           H  
ATOM   3733  HD2 ARG R 351     -21.669   4.198   1.718  1.00103.26           H  
ATOM   3734  HD3 ARG R 351     -23.026   3.086   1.457  1.00103.26           H  
ATOM   3735  HE  ARG R 351     -23.407   5.656   2.905  1.00103.26           H  
ATOM   3736 HH11 ARG R 351     -24.148   3.635   0.044  1.00103.26           H  
ATOM   3737 HH12 ARG R 351     -25.499   4.616  -0.481  1.00103.26           H  
ATOM   3738 HH21 ARG R 351     -26.125   6.529   0.763  1.00103.26           H  
ATOM   3739 HH22 ARG R 351     -25.237   6.961   2.205  1.00103.26           H  
ATOM   3740  N   GLU R 352     -23.999   0.939   5.725  1.00120.62           N  
ATOM   3741  CA  GLU R 352     -25.194   0.201   6.140  1.00120.62           C  
ATOM   3742  C   GLU R 352     -24.835  -1.237   6.544  1.00120.62           C  
ATOM   3743  O   GLU R 352     -25.159  -2.186   5.832  1.00120.62           O  
ATOM   3744  CB  GLU R 352     -26.323   0.260   5.087  1.00120.62           C  
ATOM   3745  CG  GLU R 352     -26.931   1.654   4.843  1.00120.62           C  
ATOM   3746  CD  GLU R 352     -26.139   2.540   3.879  1.00120.62           C  
ATOM   3747  OE1 GLU R 352     -25.671   2.021   2.831  1.00120.62           O  
ATOM   3748  OE2 GLU R 352     -26.030   3.762   4.166  1.00120.62           O1-
ATOM   3749  H   GLU R 352     -23.790   1.764   6.270  1.00120.62           H  
ATOM   3750  HA  GLU R 352     -25.567   0.694   7.037  1.00120.62           H  
ATOM   3751  HB2 GLU R 352     -25.982  -0.171   4.145  1.00120.62           H  
ATOM   3752  HB3 GLU R 352     -27.133  -0.371   5.454  1.00120.62           H  
ATOM   3753  HG2 GLU R 352     -27.924   1.517   4.414  1.00120.62           H  
ATOM   3754  HG3 GLU R 352     -27.052   2.164   5.799  1.00120.62           H  
ATOM   3755  N   LEU R 353     -24.090  -1.409   7.647  1.00121.21           N  
ATOM   3756  CA  LEU R 353     -23.642  -2.724   8.114  1.00121.21           C  
ATOM   3757  C   LEU R 353     -24.845  -3.585   8.503  1.00121.21           C  
ATOM   3758  O   LEU R 353     -24.837  -4.789   8.248  1.00121.21           O  
ATOM   3759  CB  LEU R 353     -22.639  -2.565   9.279  1.00121.21           C  
ATOM   3760  CG  LEU R 353     -21.807  -3.807   9.689  1.00121.21           C  
ATOM   3761  CD1 LEU R 353     -22.514  -4.728  10.698  1.00121.21           C  
ATOM   3762  CD2 LEU R 353     -21.311  -4.650   8.501  1.00121.21           C  
ATOM   3763  H   LEU R 353     -23.759  -0.598   8.149  1.00121.21           H  
ATOM   3764  HA  LEU R 353     -23.131  -3.198   7.277  1.00121.21           H  
ATOM   3765  HB2 LEU R 353     -21.919  -1.803   8.992  1.00121.21           H  
ATOM   3766  HB3 LEU R 353     -23.166  -2.180  10.154  1.00121.21           H  
ATOM   3767  HG  LEU R 353     -20.922  -3.424  10.196  1.00121.21           H  
ATOM   3768 HD11 LEU R 353     -21.815  -5.487  11.049  1.00121.21           H  
ATOM   3769 HD12 LEU R 353     -23.368  -5.226  10.246  1.00121.21           H  
ATOM   3770 HD13 LEU R 353     -22.850  -4.150  11.555  1.00121.21           H  
ATOM   3771 HD21 LEU R 353     -20.575  -5.375   8.848  1.00121.21           H  
ATOM   3772 HD22 LEU R 353     -22.140  -5.187   8.041  1.00121.21           H  
ATOM   3773 HD23 LEU R 353     -20.846  -4.011   7.754  1.00121.21           H  
ATOM   3774  N   VAL R 354     -25.951  -2.970   8.983  1.00110.27           N  
ATOM   3775  CA  VAL R 354     -27.214  -3.654   9.239  1.00110.27           C  
ATOM   3776  C   VAL R 354     -28.401  -3.005   8.476  1.00110.27           C  
ATOM   3777  O   VAL R 354     -28.341  -1.803   8.225  1.00110.27           O  
ATOM   3778  CB  VAL R 354     -27.485  -3.802  10.754  1.00110.27           C  
ATOM   3779  CG1 VAL R 354     -26.417  -4.671  11.440  1.00110.27           C  
ATOM   3780  CG2 VAL R 354     -27.621  -2.471  11.501  1.00110.27           C  
ATOM   3781  H   VAL R 354     -25.957  -1.969   9.114  1.00110.27           H  
ATOM   3782  HA  VAL R 354     -27.083  -4.662   8.859  1.00110.27           H  
ATOM   3783  HB  VAL R 354     -28.437  -4.315  10.860  1.00110.27           H  
ATOM   3784 HG11 VAL R 354     -26.694  -4.847  12.480  1.00110.27           H  
ATOM   3785 HG12 VAL R 354     -25.449  -4.173  11.417  1.00110.27           H  
ATOM   3786 HG13 VAL R 354     -26.340  -5.631  10.931  1.00110.27           H  
ATOM   3787 HG21 VAL R 354     -28.348  -1.830  11.003  1.00110.27           H  
ATOM   3788 HG22 VAL R 354     -26.653  -1.978  11.542  1.00110.27           H  
ATOM   3789 HG23 VAL R 354     -27.962  -2.652  12.521  1.00110.27           H  
ATOM   3790  N   PRO R 355     -29.422  -3.750   8.164  1.00 78.75           N  
ATOM   3791  CA  PRO R 355     -30.599  -3.306   7.470  1.00 78.75           C  
ATOM   3792  C   PRO R 355     -31.282  -2.229   8.253  1.00 78.75           C  
ATOM   3793  O   PRO R 355     -31.141  -2.195   9.473  1.00 78.75           O  
ATOM   3794  CB  PRO R 355     -31.454  -4.554   7.237  1.00 78.75           C  
ATOM   3795  CG  PRO R 355     -30.804  -5.646   8.109  1.00 78.75           C  
ATOM   3796  CD  PRO R 355     -29.342  -5.197   8.227  1.00 78.75           C  
ATOM   3797  HA  PRO R 355     -30.303  -2.900   6.503  1.00 78.75           H  
ATOM   3798  HB2 PRO R 355     -32.484  -4.377   7.548  1.00 78.75           H  
ATOM   3799  HB3 PRO R 355     -31.423  -4.842   6.185  1.00 78.75           H  
ATOM   3800  HG2 PRO R 355     -31.276  -5.693   9.091  1.00 78.75           H  
ATOM   3801  HG3 PRO R 355     -30.866  -6.616   7.612  1.00 78.75           H  
ATOM   3802  HD2 PRO R 355     -28.746  -5.592   7.401  1.00 78.75           H  
ATOM   3803  HD3 PRO R 355     -28.923  -5.514   9.182  1.00 78.75           H  
ATOM   3804  N   ASP R 356     -31.986  -1.320   7.552  1.00 68.80           N  
ATOM   3805  CA  ASP R 356     -32.650  -0.182   8.164  1.00 68.80           C  
ATOM   3806  C   ASP R 356     -33.771  -0.652   9.092  1.00 68.80           C  
ATOM   3807  O   ASP R 356     -33.947  -0.042  10.143  1.00 68.80           O  
ATOM   3808  CB  ASP R 356     -33.174   0.770   7.081  1.00 68.80           C  
ATOM   3809  CG  ASP R 356     -33.724   2.060   7.694  1.00 68.80           C  
ATOM   3810  OD1 ASP R 356     -32.899   2.946   8.044  1.00 68.80           O  
ATOM   3811  OD2 ASP R 356     -34.972   2.169   7.828  1.00 68.80           O1-
ATOM   3812  H   ASP R 356     -32.102  -1.467   6.559  1.00 68.80           H  
ATOM   3813  HA  ASP R 356     -31.911   0.357   8.759  1.00 68.80           H  
ATOM   3814  HB2 ASP R 356     -33.957   0.273   6.505  1.00 68.80           H  
ATOM   3815  HB3 ASP R 356     -32.359   1.025   6.402  1.00 68.80           H  
ATOM   3816  N   ARG R 357     -34.365  -1.831   8.834  1.00 89.38           N  
ATOM   3817  CA  ARG R 357     -35.410  -2.332   9.681  1.00 89.38           C  
ATOM   3818  C   ARG R 357     -34.835  -2.621  11.033  1.00 89.38           C  
ATOM   3819  O   ARG R 357     -35.435  -2.286  12.053  1.00 89.38           O  
ATOM   3820  CB  ARG R 357     -36.014  -3.640   9.140  1.00 89.38           C  
ATOM   3821  CG  ARG R 357     -36.627  -3.479   7.745  1.00 89.38           C  
ATOM   3822  CD  ARG R 357     -37.482  -4.662   7.285  1.00 89.38           C  
ATOM   3823  NE  ARG R 357     -36.592  -5.831   7.035  1.00 89.38           N  
ATOM   3824  CZ  ARG R 357     -37.141  -7.033   6.690  1.00 89.38           C  
ATOM   3825  NH1 ARG R 357     -38.498  -7.153   6.582  1.00 89.38           N  
ATOM   3826  NH2 ARG R 357     -36.342  -8.115   6.456  1.00 89.38           N1+
ATOM   3827  H   ARG R 357     -34.129  -2.333   7.990  1.00 89.38           H  
ATOM   3828  HA  ARG R 357     -36.194  -1.581   9.772  1.00 89.38           H  
ATOM   3829  HB2 ARG R 357     -36.794  -3.974   9.826  1.00 89.38           H  
ATOM   3830  HB3 ARG R 357     -35.234  -4.400   9.096  1.00 89.38           H  
ATOM   3831  HG2 ARG R 357     -37.257  -2.586   7.751  1.00 89.38           H  
ATOM   3832  HG3 ARG R 357     -35.820  -3.330   7.027  1.00 89.38           H  
ATOM   3833  HD2 ARG R 357     -38.008  -4.400   6.367  1.00 89.38           H  
ATOM   3834  HD3 ARG R 357     -38.205  -4.914   8.060  1.00 89.38           H  
ATOM   3835  HE  ARG R 357     -35.590  -5.736   7.121  1.00 89.38           H  
ATOM   3836 HH11 ARG R 357     -38.908  -8.040   6.328  1.00 89.38           H  
ATOM   3837 HH12 ARG R 357     -39.091  -6.354   6.757  1.00 89.38           H  
ATOM   3838 HH21 ARG R 357     -35.340  -8.030   6.536  1.00 89.38           H  
ATOM   3839 HH22 ARG R 357     -36.755  -9.002   6.201  1.00 89.38           H  
ATOM   3840  N   LEU R 358     -33.642  -3.239  11.069  1.00 41.68           N  
ATOM   3841  CA  LEU R 358     -33.027  -3.628  12.305  1.00 41.68           C  
ATOM   3842  C   LEU R 358     -32.688  -2.393  13.092  1.00 41.68           C  
ATOM   3843  O   LEU R 358     -32.872  -2.345  14.308  1.00 41.68           O  
ATOM   3844  CB  LEU R 358     -31.723  -4.412  12.064  1.00 41.68           C  
ATOM   3845  CG  LEU R 358     -31.184  -5.146  13.304  1.00 41.68           C  
ATOM   3846  CD1 LEU R 358     -32.102  -6.324  13.674  1.00 41.68           C  
ATOM   3847  CD2 LEU R 358     -29.724  -5.581  13.114  1.00 41.68           C  
ATOM   3848  H   LEU R 358     -33.165  -3.437  10.201  1.00 41.68           H  
ATOM   3849  HA  LEU R 358     -33.721  -4.245  12.878  1.00 41.68           H  
ATOM   3850  HB2 LEU R 358     -30.961  -3.709  11.726  1.00 41.68           H  
ATOM   3851  HB3 LEU R 358     -31.898  -5.144  11.275  1.00 41.68           H  
ATOM   3852  HG  LEU R 358     -31.208  -4.441  14.135  1.00 41.68           H  
ATOM   3853 HD11 LEU R 358     -32.476  -6.795  12.766  1.00 41.68           H  
ATOM   3854 HD12 LEU R 358     -31.540  -7.054  14.257  1.00 41.68           H  
ATOM   3855 HD13 LEU R 358     -32.942  -5.959  14.266  1.00 41.68           H  
ATOM   3856 HD21 LEU R 358     -29.378  -6.096  14.011  1.00 41.68           H  
ATOM   3857 HD22 LEU R 358     -29.104  -4.703  12.938  1.00 41.68           H  
ATOM   3858 HD23 LEU R 358     -29.653  -6.254  12.259  1.00 41.68           H  
ATOM   3859  N   PHE R 359     -32.118  -1.374  12.418  1.00 50.33           N  
ATOM   3860  CA  PHE R 359     -31.598  -0.212  13.129  1.00 50.33           C  
ATOM   3861  C   PHE R 359     -32.715   0.537  13.840  1.00 50.33           C  
ATOM   3862  O   PHE R 359     -32.570   0.924  15.001  1.00 50.33           O  
ATOM   3863  CB  PHE R 359     -30.884   0.746  12.173  1.00 50.33           C  
ATOM   3864  CG  PHE R 359     -30.370   1.979  12.897  1.00 50.33           C  
ATOM   3865  CD1 PHE R 359     -29.550   1.834  14.033  1.00 50.33           C  
ATOM   3866  CD2 PHE R 359     -30.784   3.267  12.504  1.00 50.33           C  
ATOM   3867  CE1 PHE R 359     -29.090   2.964  14.728  1.00 50.33           C  
ATOM   3868  CE2 PHE R 359     -30.350   4.398  13.221  1.00 50.33           C  
ATOM   3869  CZ  PHE R 359     -29.490   4.250  14.324  1.00 50.33           C  
ATOM   3870  H   PHE R 359     -32.030  -1.437  11.414  1.00 50.33           H  
ATOM   3871  HA  PHE R 359     -30.885  -0.569  13.873  1.00 50.33           H  
ATOM   3872  HB2 PHE R 359     -30.055   0.224  11.702  1.00 50.33           H  
ATOM   3873  HB3 PHE R 359     -31.577   1.050  11.386  1.00 50.33           H  
ATOM   3874  HD1 PHE R 359     -29.265   0.851  14.381  1.00 50.33           H  
ATOM   3875  HD2 PHE R 359     -31.477   3.388  11.679  1.00 50.33           H  
ATOM   3876  HE1 PHE R 359     -28.483   2.836  15.613  1.00 50.33           H  
ATOM   3877  HE2 PHE R 359     -30.721   5.377  12.947  1.00 50.33           H  
ATOM   3878  HZ  PHE R 359     -29.183   5.115  14.898  1.00 50.33           H  
ATOM   3879  N   VAL R 360     -33.873   0.697  13.175  1.00 29.94           N  
ATOM   3880  CA  VAL R 360     -35.060   1.322  13.722  1.00 29.94           C  
ATOM   3881  C   VAL R 360     -35.608   0.437  14.844  1.00 29.94           C  
ATOM   3882  O   VAL R 360     -35.990   0.961  15.891  1.00 29.94           O  
ATOM   3883  CB  VAL R 360     -36.069   1.513  12.567  1.00 29.94           C  
ATOM   3884  CG1 VAL R 360     -37.480   1.862  13.047  1.00 29.94           C  
ATOM   3885  CG2 VAL R 360     -35.558   2.593  11.605  1.00 29.94           C  
ATOM   3886  H   VAL R 360     -33.962   0.328  12.239  1.00 29.94           H  
ATOM   3887  HA  VAL R 360     -34.791   2.293  14.142  1.00 29.94           H  
ATOM   3888  HB  VAL R 360     -36.149   0.578  12.010  1.00 29.94           H  
ATOM   3889 HG11 VAL R 360     -38.098   2.140  12.195  1.00 29.94           H  
ATOM   3890 HG12 VAL R 360     -37.446   2.673  13.771  1.00 29.94           H  
ATOM   3891 HG13 VAL R 360     -37.935   0.989  13.512  1.00 29.94           H  
ATOM   3892 HG21 VAL R 360     -36.271   2.755  10.795  1.00 29.94           H  
ATOM   3893 HG22 VAL R 360     -34.621   2.281  11.141  1.00 29.94           H  
ATOM   3894 HG23 VAL R 360     -35.369   3.525  12.126  1.00 29.94           H  
ATOM   3895  N   PHE R 361     -35.738  -0.881  14.604  1.00 96.60           N  
ATOM   3896  CA  PHE R 361     -36.253  -1.796  15.588  1.00 96.60           C  
ATOM   3897  C   PHE R 361     -35.500  -1.628  16.869  1.00 96.60           C  
ATOM   3898  O   PHE R 361     -36.099  -1.477  17.935  1.00 96.60           O  
ATOM   3899  CB  PHE R 361     -36.084  -3.264  15.139  1.00 96.60           C  
ATOM   3900  CG  PHE R 361     -36.361  -4.193  16.274  1.00 96.60           C  
ATOM   3901  CD1 PHE R 361     -35.344  -4.560  17.130  1.00 96.60           C  
ATOM   3902  CD2 PHE R 361     -37.618  -4.717  16.482  1.00 96.60           C  
ATOM   3903  CE1 PHE R 361     -35.572  -5.419  18.176  1.00 96.60           C  
ATOM   3904  CE2 PHE R 361     -37.853  -5.579  17.529  1.00 96.60           C  
ATOM   3905  CZ  PHE R 361     -36.830  -5.930  18.379  1.00 96.60           C  
ATOM   3906  H   PHE R 361     -35.360  -1.257  13.744  1.00 96.60           H  
ATOM   3907  HA  PHE R 361     -37.310  -1.589  15.758  1.00 96.60           H  
ATOM   3908  HB2 PHE R 361     -36.782  -3.473  14.326  1.00 96.60           H  
ATOM   3909  HB3 PHE R 361     -35.065  -3.418  14.786  1.00 96.60           H  
ATOM   3910  HD1 PHE R 361     -34.352  -4.164  16.974  1.00 96.60           H  
ATOM   3911  HD2 PHE R 361     -38.427  -4.450  15.816  1.00 96.60           H  
ATOM   3912  HE1 PHE R 361     -34.763  -5.692  18.838  1.00 96.60           H  
ATOM   3913  HE2 PHE R 361     -38.843  -5.981  17.686  1.00 96.60           H  
ATOM   3914  HZ  PHE R 361     -37.014  -6.605  19.201  1.00 96.60           H  
ATOM   3915  N   PHE R 362     -34.156  -1.632  16.797  1.00 48.09           N  
ATOM   3916  CA  PHE R 362     -33.343  -1.512  17.975  1.00 48.09           C  
ATOM   3917  C   PHE R 362     -33.557  -0.171  18.592  1.00 48.09           C  
ATOM   3918  O   PHE R 362     -33.497  -0.035  19.813  1.00 48.09           O  
ATOM   3919  CB  PHE R 362     -31.866  -1.730  17.713  1.00 48.09           C  
ATOM   3920  CG  PHE R 362     -31.553  -3.195  17.726  1.00 48.09           C  
ATOM   3921  CD1 PHE R 362     -31.219  -3.833  16.546  1.00 48.09           C  
ATOM   3922  CD2 PHE R 362     -31.626  -3.936  18.912  1.00 48.09           C  
ATOM   3923  CE1 PHE R 362     -30.942  -5.210  16.552  1.00 48.09           C  
ATOM   3924  CE2 PHE R 362     -31.298  -5.304  18.921  1.00 48.09           C  
ATOM   3925  CZ  PHE R 362     -30.973  -5.950  17.727  1.00 48.09           C  
ATOM   3926  H   PHE R 362     -33.711  -1.721  15.895  1.00 48.09           H  
ATOM   3927  HA  PHE R 362     -33.650  -2.276  18.689  1.00 48.09           H  
ATOM   3928  HB2 PHE R 362     -31.298  -1.282  18.524  1.00 48.09           H  
ATOM   3929  HB3 PHE R 362     -31.564  -1.252  16.778  1.00 48.09           H  
ATOM   3930  HD1 PHE R 362     -31.169  -3.229  15.663  1.00 48.09           H  
ATOM   3931  HD2 PHE R 362     -31.852  -3.427  19.835  1.00 48.09           H  
ATOM   3932  HE1 PHE R 362     -30.663  -5.727  15.669  1.00 48.09           H  
ATOM   3933  HE2 PHE R 362     -31.247  -5.853  19.847  1.00 48.09           H  
ATOM   3934  HZ  PHE R 362     -30.723  -7.001  17.703  1.00 48.09           H  
ATOM   3935  N   ASN R 363     -33.739   0.869  17.758  1.00 68.69           N  
ATOM   3936  CA  ASN R 363     -33.962   2.235  18.237  1.00 68.69           C  
ATOM   3937  C   ASN R 363     -35.234   2.285  19.071  1.00 68.69           C  
ATOM   3938  O   ASN R 363     -35.284   2.958  20.099  1.00 68.69           O  
ATOM   3939  CB  ASN R 363     -34.081   3.175  17.013  1.00 68.69           C  
ATOM   3940  CG  ASN R 363     -33.846   4.631  17.329  1.00 68.69           C  
ATOM   3941  ND2 ASN R 363     -34.217   5.060  18.503  1.00 68.69           N  
ATOM   3942  OD1 ASN R 363     -33.376   5.410  16.509  1.00 68.69           O  
ATOM   3943  H   ASN R 363     -33.774   0.705  16.762  1.00 68.69           H  
ATOM   3944  HA  ASN R 363     -33.118   2.514  18.866  1.00 68.69           H  
ATOM   3945  HB2 ASN R 363     -33.363   2.892  16.251  1.00 68.69           H  
ATOM   3946  HB3 ASN R 363     -35.078   3.108  16.587  1.00 68.69           H  
ATOM   3947 HD21 ASN R 363     -34.662   4.459  19.186  1.00 68.69           H  
ATOM   3948 HD22 ASN R 363     -34.151   6.052  18.675  1.00 68.69           H  
ATOM   3949  N   TRP R 364     -36.250   1.482  18.691  1.00 77.48           N  
ATOM   3950  CA  TRP R 364     -37.484   1.393  19.427  1.00 77.48           C  
ATOM   3951  C   TRP R 364     -37.285   0.641  20.700  1.00 77.48           C  
ATOM   3952  O   TRP R 364     -37.894   0.963  21.719  1.00 77.48           O  
ATOM   3953  CB  TRP R 364     -38.559   0.694  18.575  1.00 77.48           C  
ATOM   3954  CG  TRP R 364     -39.232   1.575  17.581  1.00 77.48           C  
ATOM   3955  CD1 TRP R 364     -38.947   1.738  16.271  1.00 77.48           C  
ATOM   3956  CD2 TRP R 364     -40.370   2.426  17.829  1.00 77.48           C  
ATOM   3957  CE2 TRP R 364     -40.665   3.167  16.648  1.00 77.48           C  
ATOM   3958  CE3 TRP R 364     -41.194   2.609  18.948  1.00 77.48           C  
ATOM   3959  NE1 TRP R 364     -39.746   2.724  15.730  1.00 77.48           N  
ATOM   3960  CZ2 TRP R 364     -41.701   4.103  16.592  1.00 77.48           C  
ATOM   3961  CZ3 TRP R 364     -42.275   3.491  18.881  1.00 77.48           C  
ATOM   3962  CH2 TRP R 364     -42.508   4.271  17.729  1.00 77.48           C  
ATOM   3963  H   TRP R 364     -36.169   0.979  17.819  1.00 77.48           H  
ATOM   3964  HA  TRP R 364     -37.816   2.403  19.672  1.00 77.48           H  
ATOM   3965  HB2 TRP R 364     -38.153  -0.177  18.069  1.00 77.48           H  
ATOM   3966  HB3 TRP R 364     -39.337   0.328  19.247  1.00 77.48           H  
ATOM   3967  HD1 TRP R 364     -38.185   1.208  15.739  1.00 77.48           H  
ATOM   3968  HE1 TRP R 364     -39.607   3.133  14.809  1.00 77.48           H  
ATOM   3969  HE3 TRP R 364     -41.018   2.028  19.841  1.00 77.48           H  
ATOM   3970  HZ2 TRP R 364     -41.900   4.635  15.676  1.00 77.48           H  
ATOM   3971  HZ3 TRP R 364     -42.962   3.523  19.711  1.00 77.48           H  
ATOM   3972  HH2 TRP R 364     -43.343   4.950  17.702  1.00 77.48           H  
ATOM   3973  N   LEU R 365     -36.444  -0.410  20.656  1.00127.67           N  
ATOM   3974  CA  LEU R 365     -36.181  -1.190  21.829  1.00127.67           C  
ATOM   3975  C   LEU R 365     -35.557  -0.257  22.812  1.00127.67           C  
ATOM   3976  O   LEU R 365     -35.706  -0.417  24.022  1.00127.67           O  
ATOM   3977  CB  LEU R 365     -35.205  -2.356  21.591  1.00127.67           C  
ATOM   3978  CG  LEU R 365     -34.946  -3.178  22.870  1.00127.67           C  
ATOM   3979  CD1 LEU R 365     -36.235  -3.836  23.382  1.00127.67           C  
ATOM   3980  CD2 LEU R 365     -33.803  -4.187  22.669  1.00127.67           C  
ATOM   3981  H   LEU R 365     -35.994  -0.652  19.784  1.00127.67           H  
ATOM   3982  HA  LEU R 365     -37.119  -1.573  22.232  1.00127.67           H  
ATOM   3983  HB2 LEU R 365     -34.257  -1.951  21.238  1.00127.67           H  
ATOM   3984  HB3 LEU R 365     -35.619  -3.013  20.827  1.00127.67           H  
ATOM   3985  HG  LEU R 365     -34.619  -2.478  23.637  1.00127.67           H  
ATOM   3986 HD11 LEU R 365     -36.017  -4.410  24.285  1.00127.67           H  
ATOM   3987 HD12 LEU R 365     -36.970  -3.064  23.611  1.00127.67           H  
ATOM   3988 HD13 LEU R 365     -36.632  -4.502  22.616  1.00127.67           H  
ATOM   3989 HD21 LEU R 365     -33.648  -4.749  23.589  1.00127.67           H  
ATOM   3990 HD22 LEU R 365     -34.063  -4.875  21.864  1.00127.67           H  
ATOM   3991 HD23 LEU R 365     -32.889  -3.654  22.410  1.00127.67           H  
ATOM   3992  N   GLY R 366     -34.780   0.712  22.304  1.00 30.70           N  
ATOM   3993  CA  GLY R 366     -34.207   1.728  23.138  1.00 30.70           C  
ATOM   3994  C   GLY R 366     -35.311   2.590  23.688  1.00 30.70           C  
ATOM   3995  O   GLY R 366     -35.237   3.063  24.820  1.00 30.70           O  
ATOM   3996  H   GLY R 366     -34.596   0.727  21.311  1.00 30.70           H  
ATOM   3997  HA2 GLY R 366     -33.663   1.262  23.960  1.00 30.70           H  
ATOM   3998  HA3 GLY R 366     -33.524   2.342  22.550  1.00 30.70           H  
ATOM   3999  N   TYR R 367     -36.323   2.892  22.850  1.00 87.82           N  
ATOM   4000  CA  TYR R 367     -37.413   3.791  23.262  1.00 87.82           C  
ATOM   4001  C   TYR R 367     -38.281   3.202  24.388  1.00 87.82           C  
ATOM   4002  O   TYR R 367     -38.702   3.980  25.240  1.00 87.82           O  
ATOM   4003  CB  TYR R 367     -38.357   4.165  22.108  1.00 87.82           C  
ATOM   4004  CG  TYR R 367     -37.796   4.941  20.940  1.00 87.82           C  
ATOM   4005  CD1 TYR R 367     -36.686   5.785  21.090  1.00 87.82           C  
ATOM   4006  CD2 TYR R 367     -38.477   4.902  19.711  1.00 87.82           C  
ATOM   4007  CE1 TYR R 367     -36.306   6.632  20.040  1.00 87.82           C  
ATOM   4008  CE2 TYR R 367     -38.029   5.660  18.621  1.00 87.82           C  
ATOM   4009  CZ  TYR R 367     -36.954   6.552  18.786  1.00 87.82           C  
ATOM   4010  OH  TYR R 367     -36.586   7.334  17.739  1.00 87.82           O  
ATOM   4011  H   TYR R 367     -36.356   2.444  21.947  1.00 87.82           H  
ATOM   4012  HA  TYR R 367     -36.956   4.696  23.658  1.00 87.82           H  
ATOM   4013  HB2 TYR R 367     -38.840   3.266  21.730  1.00 87.82           H  
ATOM   4014  HB3 TYR R 367     -39.149   4.788  22.526  1.00 87.82           H  
ATOM   4015  HD1 TYR R 367     -36.137   5.815  22.018  1.00 87.82           H  
ATOM   4016  HD2 TYR R 367     -39.354   4.285  19.605  1.00 87.82           H  
ATOM   4017  HE1 TYR R 367     -35.509   7.329  20.208  1.00 87.82           H  
ATOM   4018  HE2 TYR R 367     -38.540   5.602  17.676  1.00 87.82           H  
ATOM   4019  HH  TYR R 367     -36.053   8.105  18.004  1.00 87.82           H  
ATOM   4020  N   ALA R 368     -38.437   1.872  24.499  1.00 54.35           N  
ATOM   4021  CA  ALA R 368     -39.233   1.227  25.511  1.00 54.35           C  
ATOM   4022  C   ALA R 368     -38.637   1.457  26.871  1.00 54.35           C  
ATOM   4023  O   ALA R 368     -39.340   1.421  27.878  1.00 54.35           O  
ATOM   4024  CB  ALA R 368     -39.344  -0.292  25.296  1.00 54.35           C  
ATOM   4025  H   ALA R 368     -38.018   1.289  23.790  1.00 54.35           H  
ATOM   4026  HA  ALA R 368     -40.235   1.656  25.492  1.00 54.35           H  
ATOM   4027  HB1 ALA R 368     -39.448  -0.503  24.233  1.00 54.35           H  
ATOM   4028  HB2 ALA R 368     -40.215  -0.672  25.830  1.00 54.35           H  
ATOM   4029  HB3 ALA R 368     -38.446  -0.778  25.676  1.00 54.35           H  
ATOM   4030  N   ASN R 369     -37.312   1.652  26.945  1.00 61.66           N  
ATOM   4031  CA  ASN R 369     -36.635   1.824  28.204  1.00 61.66           C  
ATOM   4032  C   ASN R 369     -37.215   2.988  28.945  1.00 61.66           C  
ATOM   4033  O   ASN R 369     -37.234   2.998  30.175  1.00 61.66           O  
ATOM   4034  CB  ASN R 369     -35.128   2.081  28.042  1.00 61.66           C  
ATOM   4035  CG  ASN R 369     -34.529   2.244  29.432  1.00 61.66           C  
ATOM   4036  ND2 ASN R 369     -34.634   1.181  30.273  1.00 61.66           N  
ATOM   4037  OD1 ASN R 369     -33.992   3.300  29.766  1.00 61.66           O  
ATOM   4038  H   ASN R 369     -36.772   1.679  26.093  1.00 61.66           H  
ATOM   4039  HA  ASN R 369     -36.775   0.923  28.802  1.00 61.66           H  
ATOM   4040  HB2 ASN R 369     -34.661   1.237  27.535  1.00 61.66           H  
ATOM   4041  HB3 ASN R 369     -34.971   2.991  27.465  1.00 61.66           H  
ATOM   4042 HD21 ASN R 369     -35.087   0.334  29.961  1.00 61.66           H  
ATOM   4043 HD22 ASN R 369     -34.259   1.238  31.209  1.00 61.66           H  
ATOM   4044  N   SER R 370     -37.680   4.020  28.222  1.00 48.94           N  
ATOM   4045  CA  SER R 370     -38.237   5.172  28.868  1.00 48.94           C  
ATOM   4046  C   SER R 370     -39.414   4.741  29.698  1.00 48.94           C  
ATOM   4047  O   SER R 370     -39.682   5.321  30.751  1.00 48.94           O  
ATOM   4048  CB  SER R 370     -38.556   6.233  27.810  1.00 48.94           C  
ATOM   4049  OG  SER R 370     -37.386   6.623  27.119  1.00 48.94           O  
ATOM   4050  H   SER R 370     -37.637   3.982  27.214  1.00 48.94           H  
ATOM   4051  HA  SER R 370     -37.484   5.618  29.518  1.00 48.94           H  
ATOM   4052  HB2 SER R 370     -39.286   5.843  27.099  1.00 48.94           H  
ATOM   4053  HB3 SER R 370     -38.945   7.118  28.296  1.00 48.94           H  
ATOM   4054  HG  SER R 370     -36.824   7.127  27.717  1.00 48.94           H  
ATOM   4055  N   ALA R 371     -40.206   3.779  29.189  1.00 49.11           N  
ATOM   4056  CA  ALA R 371     -41.345   3.222  29.876  1.00 49.11           C  
ATOM   4057  C   ALA R 371     -40.895   2.373  31.031  1.00 49.11           C  
ATOM   4058  O   ALA R 371     -41.529   2.337  32.082  1.00 49.11           O  
ATOM   4059  CB  ALA R 371     -42.202   2.325  28.967  1.00 49.11           C  
ATOM   4060  H   ALA R 371     -39.990   3.424  28.268  1.00 49.11           H  
ATOM   4061  HA  ALA R 371     -41.963   4.037  30.254  1.00 49.11           H  
ATOM   4062  HB1 ALA R 371     -41.627   2.044  28.084  1.00 49.11           H  
ATOM   4063  HB2 ALA R 371     -43.097   2.868  28.660  1.00 49.11           H  
ATOM   4064  HB3 ALA R 371     -42.491   1.427  29.512  1.00 49.11           H  
ATOM   4065  N   PHE R 372     -39.792   1.633  30.836  1.00 67.02           N  
ATOM   4066  CA  PHE R 372     -39.273   0.703  31.798  1.00 67.02           C  
ATOM   4067  C   PHE R 372     -38.761   1.393  33.026  1.00 67.02           C  
ATOM   4068  O   PHE R 372     -38.812   0.832  34.117  1.00 67.02           O  
ATOM   4069  CB  PHE R 372     -38.120  -0.158  31.255  1.00 67.02           C  
ATOM   4070  CG  PHE R 372     -38.718  -1.189  30.364  1.00 67.02           C  
ATOM   4071  CD1 PHE R 372     -39.273  -2.323  30.908  1.00 67.02           C  
ATOM   4072  CD2 PHE R 372     -38.723  -1.031  28.997  1.00 67.02           C  
ATOM   4073  CE1 PHE R 372     -39.831  -3.289  30.105  1.00 67.02           C  
ATOM   4074  CE2 PHE R 372     -39.280  -1.994  28.189  1.00 67.02           C  
ATOM   4075  CZ  PHE R 372     -39.836  -3.123  28.741  1.00 67.02           C  
ATOM   4076  H   PHE R 372     -39.300   1.736  29.960  1.00 67.02           H  
ATOM   4077  HA  PHE R 372     -40.082   0.037  32.097  1.00 67.02           H  
ATOM   4078  HB2 PHE R 372     -37.596  -0.640  32.080  1.00 67.02           H  
ATOM   4079  HB3 PHE R 372     -37.428   0.463  30.688  1.00 67.02           H  
ATOM   4080  HD1 PHE R 372     -39.271  -2.455  31.979  1.00 67.02           H  
ATOM   4081  HD2 PHE R 372     -38.289  -0.147  28.557  1.00 67.02           H  
ATOM   4082  HE1 PHE R 372     -40.265  -4.175  30.545  1.00 67.02           H  
ATOM   4083  HE2 PHE R 372     -39.280  -1.863  27.117  1.00 67.02           H  
ATOM   4084  HZ  PHE R 372     -40.275  -3.877  28.105  1.00 67.02           H  
ATOM   4085  N   ASN R 373     -38.225   2.617  32.881  1.00 63.26           N  
ATOM   4086  CA  ASN R 373     -37.564   3.301  33.956  1.00 63.26           C  
ATOM   4087  C   ASN R 373     -38.439   3.530  35.157  1.00 63.26           C  
ATOM   4088  O   ASN R 373     -37.975   3.295  36.274  1.00 63.26           O  
ATOM   4089  CB  ASN R 373     -36.948   4.606  33.437  1.00 63.26           C  
ATOM   4090  CG  ASN R 373     -35.699   4.349  32.609  1.00 63.26           C  
ATOM   4091  ND2 ASN R 373     -35.455   5.153  31.603  1.00 63.26           N  
ATOM   4092  OD1 ASN R 373     -34.903   3.474  32.903  1.00 63.26           O  
ATOM   4093  H   ASN R 373     -38.292   3.072  31.983  1.00 63.26           H  
ATOM   4094  HA  ASN R 373     -36.723   2.683  34.273  1.00 63.26           H  
ATOM   4095  HB2 ASN R 373     -36.652   5.216  34.290  1.00 63.26           H  
ATOM   4096  HB3 ASN R 373     -37.680   5.155  32.849  1.00 63.26           H  
ATOM   4097 HD21 ASN R 373     -36.141   5.808  31.296  1.00 63.26           H  
ATOM   4098 HD22 ASN R 373     -34.671   4.882  31.020  1.00 63.26           H  
ATOM   4099  N   PRO R 374     -39.662   3.962  35.033  1.00150.32           N  
ATOM   4100  CA  PRO R 374     -40.438   4.227  36.213  1.00150.32           C  
ATOM   4101  C   PRO R 374     -40.691   3.008  37.041  1.00150.32           C  
ATOM   4102  O   PRO R 374     -41.021   3.157  38.215  1.00150.32           O  
ATOM   4103  CB  PRO R 374     -41.712   4.956  35.753  1.00150.32           C  
ATOM   4104  CG  PRO R 374     -41.669   4.957  34.227  1.00150.32           C  
ATOM   4105  CD  PRO R 374     -40.200   4.729  33.916  1.00150.32           C  
ATOM   4106  HA  PRO R 374     -39.850   4.911  36.829  1.00150.32           H  
ATOM   4107  HB2 PRO R 374     -41.677   5.985  36.098  1.00150.32           H  
ATOM   4108  HB3 PRO R 374     -42.618   4.468  36.115  1.00150.32           H  
ATOM   4109  HG2 PRO R 374     -42.262   4.127  33.840  1.00150.32           H  
ATOM   4110  HG3 PRO R 374     -42.020   5.904  33.812  1.00150.32           H  
ATOM   4111  HD2 PRO R 374     -39.688   5.692  33.870  1.00150.32           H  
ATOM   4112  HD3 PRO R 374     -40.099   4.217  32.966  1.00150.32           H  
ATOM   4113  N   ILE R 375     -40.615   1.799  36.456  1.00153.52           N  
ATOM   4114  CA  ILE R 375     -40.795   0.614  37.243  1.00153.52           C  
ATOM   4115  C   ILE R 375     -39.587   0.420  38.130  1.00153.52           C  
ATOM   4116  O   ILE R 375     -39.710   0.018  39.282  1.00153.52           O  
ATOM   4117  CB  ILE R 375     -41.038  -0.632  36.421  1.00153.52           C  
ATOM   4118  CG1 ILE R 375     -41.733  -1.727  37.253  1.00153.52           C  
ATOM   4119  CG2 ILE R 375     -39.703  -1.110  35.830  1.00153.52           C  
ATOM   4120  CD1 ILE R 375     -40.893  -2.287  38.399  1.00153.52           C  
ATOM   4121  H   ILE R 375     -40.432   1.726  35.466  1.00153.52           H  
ATOM   4122  HA  ILE R 375     -41.664   0.766  37.887  1.00153.52           H  
ATOM   4123  HB  ILE R 375     -41.696  -0.367  35.594  1.00153.52           H  
ATOM   4124 HG12 ILE R 375     -42.645  -1.303  37.676  1.00153.52           H  
ATOM   4125 HG13 ILE R 375     -42.006  -2.547  36.589  1.00153.52           H  
ATOM   4126 HG21 ILE R 375     -39.893  -1.855  35.057  1.00153.52           H  
ATOM   4127 HG22 ILE R 375     -39.095  -1.551  36.618  1.00153.52           H  
ATOM   4128 HG23 ILE R 375     -39.174  -0.261  35.395  1.00153.52           H  
ATOM   4129 HD11 ILE R 375     -41.046  -3.364  38.469  1.00153.52           H  
ATOM   4130 HD12 ILE R 375     -41.195  -1.815  39.333  1.00153.52           H  
ATOM   4131 HD13 ILE R 375     -39.839  -2.081  38.211  1.00153.52           H  
ATOM   4132  N   ILE R 376     -38.371   0.646  37.593  1.00 81.09           N  
ATOM   4133  CA  ILE R 376     -37.140   0.388  38.298  1.00 81.09           C  
ATOM   4134  C   ILE R 376     -36.791   1.372  39.388  1.00 81.09           C  
ATOM   4135  O   ILE R 376     -36.408   0.971  40.485  1.00 81.09           O  
ATOM   4136  CB  ILE R 376     -35.960   0.338  37.373  1.00 81.09           C  
ATOM   4137  CG1 ILE R 376     -36.168  -0.768  36.325  1.00 81.09           C  
ATOM   4138  CG2 ILE R 376     -34.691   0.150  38.220  1.00 81.09           C  
ATOM   4139  CD1 ILE R 376     -35.179  -0.707  35.161  1.00 81.09           C  
ATOM   4140  H   ILE R 376     -38.321   1.011  36.651  1.00 81.09           H  
ATOM   4141  HA  ILE R 376     -37.231  -0.595  38.763  1.00 81.09           H  
ATOM   4142  HB  ILE R 376     -35.889   1.294  36.855  1.00 81.09           H  
ATOM   4143 HG12 ILE R 376     -36.059  -1.735  36.819  1.00 81.09           H  
ATOM   4144 HG13 ILE R 376     -37.181  -0.689  35.929  1.00 81.09           H  
ATOM   4145 HG21 ILE R 376     -33.929  -0.355  37.626  1.00 81.09           H  
ATOM   4146 HG22 ILE R 376     -34.928  -0.455  39.097  1.00 81.09           H  
ATOM   4147 HG23 ILE R 376     -34.319   1.122  38.540  1.00 81.09           H  
ATOM   4148 HD11 ILE R 376     -34.902   0.331  34.973  1.00 81.09           H  
ATOM   4149 HD12 ILE R 376     -35.643  -1.128  34.269  1.00 81.09           H  
ATOM   4150 HD13 ILE R 376     -34.286  -1.281  35.411  1.00 81.09           H  
ATOM   4151  N   TYR R 377     -36.848   2.680  39.071  1.00143.33           N  
ATOM   4152  CA  TYR R 377     -36.453   3.815  39.872  1.00143.33           C  
ATOM   4153  C   TYR R 377     -37.398   4.218  40.972  1.00143.33           C  
ATOM   4154  O   TYR R 377     -37.041   5.054  41.798  1.00143.33           O  
ATOM   4155  CB  TYR R 377     -36.168   5.068  39.028  1.00143.33           C  
ATOM   4156  CG  TYR R 377     -34.900   4.815  38.292  1.00143.33           C  
ATOM   4157  CD1 TYR R 377     -34.901   4.211  37.056  1.00143.33           C  
ATOM   4158  CD2 TYR R 377     -33.699   5.180  38.855  1.00143.33           C  
ATOM   4159  CE1 TYR R 377     -33.721   3.981  36.387  1.00143.33           C  
ATOM   4160  CE2 TYR R 377     -32.519   4.955  38.194  1.00143.33           C  
ATOM   4161  CZ  TYR R 377     -32.527   4.354  36.959  1.00143.33           C  
ATOM   4162  OH  TYR R 377     -31.308   4.125  36.286  1.00143.33           O  
ATOM   4163  H   TYR R 377     -37.213   2.894  38.154  1.00143.33           H  
ATOM   4164  HA  TYR R 377     -35.514   3.543  40.356  1.00143.33           H  
ATOM   4165  HB2 TYR R 377     -36.983   5.239  38.323  1.00143.33           H  
ATOM   4166  HB3 TYR R 377     -36.052   5.936  39.679  1.00143.33           H  
ATOM   4167  HD1 TYR R 377     -35.836   3.915  36.607  1.00143.33           H  
ATOM   4168  HD2 TYR R 377     -33.685   5.649  39.827  1.00143.33           H  
ATOM   4169  HE1 TYR R 377     -33.734   3.510  35.415  1.00143.33           H  
ATOM   4170  HE2 TYR R 377     -31.583   5.250  38.644  1.00143.33           H  
ATOM   4171  HH  TYR R 377     -31.245   3.200  36.046  1.00143.33           H  
ATOM   4172  N   CYS R 378     -38.678   3.854  40.821  1.00146.82           N  
ATOM   4173  CA  CYS R 378     -39.842   4.120  41.631  1.00146.82           C  
ATOM   4174  C   CYS R 378     -40.148   3.158  42.747  1.00146.82           C  
ATOM   4175  O   CYS R 378     -41.265   3.203  43.244  1.00146.82           O  
ATOM   4176  CB  CYS R 378     -41.097   4.297  40.770  1.00146.82           C  
ATOM   4177  SG  CYS R 378     -40.889   5.728  39.672  1.00146.82           S  
ATOM   4178  H   CYS R 378     -38.859   3.298  39.997  1.00146.82           H  
ATOM   4179  HA  CYS R 378     -39.663   5.085  42.106  1.00146.82           H  
ATOM   4180  HB2 CYS R 378     -41.256   3.401  40.171  1.00146.82           H  
ATOM   4181  HB3 CYS R 378     -41.960   4.459  41.417  1.00146.82           H  
ATOM   4182  HG  CYS R 378     -41.449   5.465  38.488  1.00146.82           H  
ATOM   4183  N   ARG R 379     -39.282   2.194  43.080  1.00181.74           N  
ATOM   4184  CA  ARG R 379     -39.553   1.108  43.996  1.00181.74           C  
ATOM   4185  C   ARG R 379     -39.788   1.478  45.438  1.00181.74           C  
ATOM   4186  O   ARG R 379     -40.384   0.677  46.159  1.00181.74           O  
ATOM   4187  CB  ARG R 379     -38.432   0.062  43.977  1.00181.74           C  
ATOM   4188  CG  ARG R 379     -38.243  -0.555  42.592  1.00181.74           C  
ATOM   4189  CD  ARG R 379     -37.425  -1.845  42.610  1.00181.74           C  
ATOM   4190  NE  ARG R 379     -38.121  -2.778  43.540  1.00181.74           N  
ATOM   4191  CZ  ARG R 379     -39.194  -3.503  43.111  1.00181.74           C  
ATOM   4192  NH1 ARG R 379     -39.630  -3.383  41.822  1.00181.74           N  
ATOM   4193  NH2 ARG R 379     -39.840  -4.341  43.974  1.00181.74           N1+
ATOM   4194  H   ARG R 379     -38.365   2.227  42.658  1.00181.74           H  
ATOM   4195  HA  ARG R 379     -40.456   0.612  43.642  1.00181.74           H  
ATOM   4196  HB2 ARG R 379     -38.679  -0.730  44.685  1.00181.74           H  
ATOM   4197  HB3 ARG R 379     -37.499   0.535  44.286  1.00181.74           H  
ATOM   4198  HG2 ARG R 379     -39.226  -0.774  42.174  1.00181.74           H  
ATOM   4199  HG3 ARG R 379     -37.742   0.171  41.950  1.00181.74           H  
ATOM   4200  HD2 ARG R 379     -37.381  -2.275  41.609  1.00181.74           H  
ATOM   4201  HD3 ARG R 379     -36.418  -1.640  42.971  1.00181.74           H  
ATOM   4202  HE  ARG R 379     -37.798  -2.872  44.492  1.00181.74           H  
ATOM   4203 HH11 ARG R 379     -40.428  -3.918  41.507  1.00181.74           H  
ATOM   4204 HH12 ARG R 379     -39.155  -2.761  41.184  1.00181.74           H  
ATOM   4205 HH21 ARG R 379     -39.521  -4.425  44.929  1.00181.74           H  
ATOM   4206 HH22 ARG R 379     -40.637  -4.875  43.658  1.00181.74           H  
ATOM   4207  N   SER R 380     -39.296   2.637  45.923  1.00118.51           N  
ATOM   4208  CA  SER R 380     -39.368   3.008  47.316  1.00118.51           C  
ATOM   4209  C   SER R 380     -40.765   2.862  47.835  1.00118.51           C  
ATOM   4210  O   SER R 380     -41.751   2.951  47.103  1.00118.51           O  
ATOM   4211  CB  SER R 380     -39.087   4.498  47.576  1.00118.51           C  
ATOM   4212  OG  SER R 380     -37.884   4.921  46.967  1.00118.51           O  
ATOM   4213  H   SER R 380     -38.853   3.276  45.278  1.00118.51           H  
ATOM   4214  HA  SER R 380     -38.685   2.392  47.903  1.00118.51           H  
ATOM   4215  HB2 SER R 380     -39.911   5.086  47.173  1.00118.51           H  
ATOM   4216  HB3 SER R 380     -39.020   4.666  48.651  1.00118.51           H  
ATOM   4217  HG  SER R 380     -37.743   5.852  47.150  1.00118.51           H  
ATOM   4218  N   PRO R 381     -40.848   2.623  49.121  1.00 77.18           N  
ATOM   4219  CA  PRO R 381     -42.131   2.544  49.756  1.00 77.18           C  
ATOM   4220  C   PRO R 381     -42.802   3.880  49.701  1.00 77.18           C  
ATOM   4221  O   PRO R 381     -44.029   3.940  49.695  1.00 77.18           O  
ATOM   4222  CB  PRO R 381     -41.864   2.005  51.158  1.00 77.18           C  
ATOM   4223  CG  PRO R 381     -40.606   1.136  50.967  1.00 77.18           C  
ATOM   4224  CD  PRO R 381     -39.859   1.795  49.793  1.00 77.18           C  
ATOM   4225  HA  PRO R 381     -42.744   1.824  49.215  1.00 77.18           H  
ATOM   4226  HB2 PRO R 381     -42.703   1.405  51.512  1.00 77.18           H  
ATOM   4227  HB3 PRO R 381     -41.663   2.823  51.849  1.00 77.18           H  
ATOM   4228  HG2 PRO R 381     -39.994   1.145  51.867  1.00 77.18           H  
ATOM   4229  HG3 PRO R 381     -40.889   0.115  50.711  1.00 77.18           H  
ATOM   4230  HD2 PRO R 381     -39.473   1.035  49.113  1.00 77.18           H  
ATOM   4231  HD3 PRO R 381     -39.043   2.414  50.168  1.00 77.18           H  
ATOM   4232  N   ASP R 382     -42.005   4.962  49.679  1.00105.71           N  
ATOM   4233  CA  ASP R 382     -42.506   6.304  49.606  1.00105.71           C  
ATOM   4234  C   ASP R 382     -43.232   6.450  48.307  1.00105.71           C  
ATOM   4235  O   ASP R 382     -44.347   6.969  48.253  1.00105.71           O  
ATOM   4236  CB  ASP R 382     -41.343   7.307  49.603  1.00105.71           C  
ATOM   4237  CG  ASP R 382     -41.927   8.689  49.765  1.00105.71           C  
ATOM   4238  OD1 ASP R 382     -43.179   8.778  49.873  1.00105.71           O  
ATOM   4239  OD2 ASP R 382     -41.144   9.675  49.769  1.00105.71           O1-
ATOM   4240  H   ASP R 382     -41.005   4.824  49.715  1.00105.71           H  
ATOM   4241  HA  ASP R 382     -43.176   6.505  50.442  1.00105.71           H  
ATOM   4242  HB2 ASP R 382     -40.664   7.092  50.429  1.00105.71           H  
ATOM   4243  HB3 ASP R 382     -40.804   7.244  48.657  1.00105.71           H  
ATOM   4244  N   PHE R 383     -42.609   5.965  47.220  1.00115.93           N  
ATOM   4245  CA  PHE R 383     -43.197   6.011  45.911  1.00115.93           C  
ATOM   4246  C   PHE R 383     -44.423   5.165  45.893  1.00115.93           C  
ATOM   4247  O   PHE R 383     -45.386   5.495  45.204  1.00115.93           O  
ATOM   4248  CB  PHE R 383     -42.313   5.485  44.765  1.00115.93           C  
ATOM   4249  CG  PHE R 383     -41.575   6.598  44.113  1.00115.93           C  
ATOM   4250  CD1 PHE R 383     -42.262   7.468  43.295  1.00115.93           C  
ATOM   4251  CD2 PHE R 383     -40.220   6.749  44.266  1.00115.93           C  
ATOM   4252  CE1 PHE R 383     -41.624   8.500  42.652  1.00115.93           C  
ATOM   4253  CE2 PHE R 383     -39.579   7.780  43.623  1.00115.93           C  
ATOM   4254  CZ  PHE R 383     -40.275   8.657  42.820  1.00115.93           C  
ATOM   4255  H   PHE R 383     -41.693   5.554  47.328  1.00115.93           H  
ATOM   4256  HA  PHE R 383     -43.480   7.039  45.690  1.00115.93           H  
ATOM   4257  HB2 PHE R 383     -41.598   4.768  45.166  1.00115.93           H  
ATOM   4258  HB3 PHE R 383     -42.942   4.989  44.026  1.00115.93           H  
ATOM   4259  HD1 PHE R 383     -43.324   7.336  43.157  1.00115.93           H  
ATOM   4260  HD2 PHE R 383     -39.662   6.063  44.887  1.00115.93           H  
ATOM   4261  HE1 PHE R 383     -42.181   9.179  42.022  1.00115.93           H  
ATOM   4262  HE2 PHE R 383     -38.513   7.904  43.749  1.00115.93           H  
ATOM   4263  HZ  PHE R 383     -39.757   9.466  42.325  1.00115.93           H  
ATOM   4264  N   ARG R 384     -44.398   4.021  46.598  1.00 48.60           N  
ATOM   4265  CA  ARG R 384     -45.530   3.141  46.574  1.00 48.60           C  
ATOM   4266  C   ARG R 384     -46.717   3.819  47.192  1.00 48.60           C  
ATOM   4267  O   ARG R 384     -47.813   3.779  46.642  1.00 48.60           O  
ATOM   4268  CB  ARG R 384     -45.292   1.815  47.314  1.00 48.60           C  
ATOM   4269  CG  ARG R 384     -44.263   0.914  46.624  1.00 48.60           C  
ATOM   4270  CD  ARG R 384     -44.256  -0.526  47.142  1.00 48.60           C  
ATOM   4271  NE  ARG R 384     -43.194  -1.268  46.405  1.00 48.60           N  
ATOM   4272  CZ  ARG R 384     -43.446  -1.747  45.154  1.00 48.60           C  
ATOM   4273  NH1 ARG R 384     -44.636  -1.452  44.549  1.00 48.60           N  
ATOM   4274  NH2 ARG R 384     -42.520  -2.519  44.513  1.00 48.60           N1+
ATOM   4275  H   ARG R 384     -43.586   3.782  47.146  1.00 48.60           H  
ATOM   4276  HA  ARG R 384     -45.766   2.917  45.534  1.00 48.60           H  
ATOM   4277  HB2 ARG R 384     -44.936   2.038  48.320  1.00 48.60           H  
ATOM   4278  HB3 ARG R 384     -46.237   1.277  47.387  1.00 48.60           H  
ATOM   4279  HG2 ARG R 384     -44.485   0.895  45.557  1.00 48.60           H  
ATOM   4280  HG3 ARG R 384     -43.270   1.341  46.768  1.00 48.60           H  
ATOM   4281  HD2 ARG R 384     -45.226  -0.990  46.961  1.00 48.60           H  
ATOM   4282  HD3 ARG R 384     -44.038  -0.533  48.209  1.00 48.60           H  
ATOM   4283  HE  ARG R 384     -42.289  -1.415  46.831  1.00 48.60           H  
ATOM   4284 HH11 ARG R 384     -44.833  -1.804  43.622  1.00 48.60           H  
ATOM   4285 HH12 ARG R 384     -45.318  -0.882  45.029  1.00 48.60           H  
ATOM   4286 HH21 ARG R 384     -41.643  -2.735  44.965  1.00 48.60           H  
ATOM   4287 HH22 ARG R 384     -42.712  -2.873  43.587  1.00 48.60           H  
ATOM   4288  N   LYS R 385     -46.528   4.487  48.346  1.00 63.88           N  
ATOM   4289  CA  LYS R 385     -47.636   5.115  49.002  1.00 63.88           C  
ATOM   4290  C   LYS R 385     -48.181   6.162  48.085  1.00 63.88           C  
ATOM   4291  O   LYS R 385     -49.391   6.293  47.906  1.00 63.88           O  
ATOM   4292  CB  LYS R 385     -47.222   5.866  50.276  1.00 63.88           C  
ATOM   4293  CG  LYS R 385     -46.579   4.999  51.363  1.00 63.88           C  
ATOM   4294  CD  LYS R 385     -45.965   5.825  52.495  1.00 63.88           C  
ATOM   4295  CE  LYS R 385     -46.991   6.347  53.506  1.00 63.88           C  
ATOM   4296  NZ  LYS R 385     -46.358   7.302  54.446  1.00 63.88           N1+
ATOM   4297  H   LYS R 385     -45.604   4.547  48.748  1.00 63.88           H  
ATOM   4298  HA  LYS R 385     -48.405   4.376  49.232  1.00 63.88           H  
ATOM   4299  HB2 LYS R 385     -46.508   6.641  49.995  1.00 63.88           H  
ATOM   4300  HB3 LYS R 385     -48.106   6.347  50.697  1.00 63.88           H  
ATOM   4301  HG2 LYS R 385     -47.342   4.343  51.782  1.00 63.88           H  
ATOM   4302  HG3 LYS R 385     -45.799   4.387  50.908  1.00 63.88           H  
ATOM   4303  HD2 LYS R 385     -45.450   6.678  52.058  1.00 63.88           H  
ATOM   4304  HD3 LYS R 385     -45.238   5.209  53.023  1.00 63.88           H  
ATOM   4305  HE2 LYS R 385     -47.796   6.852  52.972  1.00 63.88           H  
ATOM   4306  HE3 LYS R 385     -47.402   5.509  54.067  1.00 63.88           H  
ATOM   4307  HZ1 LYS R 385     -45.613   6.841  54.945  1.00 63.88           H  
ATOM   4308  HZ2 LYS R 385     -45.983   8.084  53.928  1.00 63.88           H  
ATOM   4309  HZ3 LYS R 385     -47.049   7.636  55.103  1.00 63.88           H  
ATOM   4310  N   ALA R 386     -47.278   6.938  47.464  1.00 42.45           N  
ATOM   4311  CA  ALA R 386     -47.678   8.026  46.621  1.00 42.45           C  
ATOM   4312  C   ALA R 386     -48.468   7.516  45.461  1.00 42.45           C  
ATOM   4313  O   ALA R 386     -49.510   8.080  45.126  1.00 42.45           O  
ATOM   4314  CB  ALA R 386     -46.483   8.821  46.064  1.00 42.45           C  
ATOM   4315  H   ALA R 386     -46.294   6.751  47.592  1.00 42.45           H  
ATOM   4316  HA  ALA R 386     -48.308   8.703  47.201  1.00 42.45           H  
ATOM   4317  HB1 ALA R 386     -45.885   9.208  46.889  1.00 42.45           H  
ATOM   4318  HB2 ALA R 386     -46.847   9.652  45.460  1.00 42.45           H  
ATOM   4319  HB3 ALA R 386     -45.868   8.166  45.447  1.00 42.45           H  
ATOM   4320  N   PHE R 387     -48.022   6.421  44.814  1.00 86.66           N  
ATOM   4321  CA  PHE R 387     -48.748   5.965  43.663  1.00 86.66           C  
ATOM   4322  C   PHE R 387     -50.116   5.517  44.065  1.00 86.66           C  
ATOM   4323  O   PHE R 387     -51.082   5.761  43.348  1.00 86.66           O  
ATOM   4324  CB  PHE R 387     -48.079   4.833  42.863  1.00 86.66           C  
ATOM   4325  CG  PHE R 387     -46.877   5.419  42.206  1.00 86.66           C  
ATOM   4326  CD1 PHE R 387     -47.001   6.478  41.337  1.00 86.66           C  
ATOM   4327  CD2 PHE R 387     -45.632   4.883  42.426  1.00 86.66           C  
ATOM   4328  CE1 PHE R 387     -45.893   7.014  40.728  1.00 86.66           C  
ATOM   4329  CE2 PHE R 387     -44.519   5.413  41.816  1.00 86.66           C  
ATOM   4330  CZ  PHE R 387     -44.650   6.484  40.967  1.00 86.66           C  
ATOM   4331  H   PHE R 387     -47.198   5.934  45.131  1.00 86.66           H  
ATOM   4332  HA  PHE R 387     -48.867   6.816  42.991  1.00 86.66           H  
ATOM   4333  HB2 PHE R 387     -47.784   4.026  43.532  1.00 86.66           H  
ATOM   4334  HB3 PHE R 387     -48.768   4.457  42.108  1.00 86.66           H  
ATOM   4335  HD1 PHE R 387     -47.977   6.891  41.133  1.00 86.66           H  
ATOM   4336  HD2 PHE R 387     -45.525   4.036  43.088  1.00 86.66           H  
ATOM   4337  HE1 PHE R 387     -46.001   7.854  40.057  1.00 86.66           H  
ATOM   4338  HE2 PHE R 387     -43.544   4.987  42.005  1.00 86.66           H  
ATOM   4339  HZ  PHE R 387     -43.778   6.907  40.491  1.00 86.66           H  
ATOM   4340  N   GLN R 388     -50.267   4.835  45.218  1.00121.50           N  
ATOM   4341  CA  GLN R 388     -51.588   4.363  45.658  1.00121.50           C  
ATOM   4342  C   GLN R 388     -52.521   5.534  45.982  1.00121.50           C  
ATOM   4343  O   GLN R 388     -53.666   5.536  45.540  1.00121.50           O  
ATOM   4344  CB  GLN R 388     -51.506   3.307  46.783  1.00121.50           C  
ATOM   4345  CG  GLN R 388     -51.310   3.761  48.242  1.00121.50           C  
ATOM   4346  CD  GLN R 388     -52.505   4.461  48.885  1.00121.50           C  
ATOM   4347  NE2 GLN R 388     -53.689   3.905  48.765  1.00121.50           N  
ATOM   4348  OE1 GLN R 388     -52.388   5.490  49.532  1.00121.50           O  
ATOM   4349  H   GLN R 388     -49.445   4.617  45.775  1.00121.50           H  
ATOM   4350  HA  GLN R 388     -52.034   3.850  44.802  1.00121.50           H  
ATOM   4351  HB2 GLN R 388     -52.429   2.728  46.751  1.00121.50           H  
ATOM   4352  HB3 GLN R 388     -50.696   2.618  46.543  1.00121.50           H  
ATOM   4353  HG2 GLN R 388     -50.455   4.397  48.293  1.00121.50           H  
ATOM   4354  HG3 GLN R 388     -51.062   2.899  48.854  1.00121.50           H  
ATOM   4355 HE21 GLN R 388     -53.810   3.090  48.193  1.00121.50           H  
ATOM   4356 HE22 GLN R 388     -54.477   4.411  49.128  1.00121.50           H  
ATOM   4357  N   ARG R 389     -52.007   6.585  46.644  1.00149.21           N  
ATOM   4358  CA  ARG R 389     -52.804   7.776  46.986  1.00149.21           C  
ATOM   4359  C   ARG R 389     -53.314   8.486  45.752  1.00149.21           C  
ATOM   4360  O   ARG R 389     -54.329   9.166  45.806  1.00149.21           O  
ATOM   4361  CB  ARG R 389     -51.976   8.828  47.732  1.00149.21           C  
ATOM   4362  CG  ARG R 389     -51.495   8.412  49.113  1.00149.21           C  
ATOM   4363  CD  ARG R 389     -50.788   9.583  49.792  1.00149.21           C  
ATOM   4364  NE  ARG R 389     -51.503   9.927  51.030  1.00149.21           N  
ATOM   4365  CZ  ARG R 389     -51.228   9.450  52.227  1.00149.21           C  
ATOM   4366  NH1 ARG R 389     -50.134   8.775  52.461  1.00149.21           N  
ATOM   4367  NH2 ARG R 389     -52.055   9.637  53.215  1.00149.21           N1+
ATOM   4368  H   ARG R 389     -51.043   6.523  46.961  1.00149.21           H  
ATOM   4369  HA  ARG R 389     -53.674   7.475  47.572  1.00149.21           H  
ATOM   4370  HB2 ARG R 389     -51.121   9.118  47.123  1.00149.21           H  
ATOM   4371  HB3 ARG R 389     -52.613   9.705  47.869  1.00149.21           H  
ATOM   4372  HG2 ARG R 389     -52.345   8.069  49.702  1.00149.21           H  
ATOM   4373  HG3 ARG R 389     -50.803   7.595  49.051  1.00149.21           H  
ATOM   4374  HD2 ARG R 389     -50.768  10.452  49.131  1.00149.21           H  
ATOM   4375  HD3 ARG R 389     -49.751   9.308  49.991  1.00149.21           H  
ATOM   4376  HE  ARG R 389     -52.383  10.403  50.914  1.00149.21           H  
ATOM   4377 HH11 ARG R 389     -49.995   8.366  53.359  1.00149.21           H  
ATOM   4378 HH12 ARG R 389     -49.535   8.594  51.675  1.00149.21           H  
ATOM   4379 HH21 ARG R 389     -51.861   9.277  54.131  1.00149.21           H  
ATOM   4380 HH22 ARG R 389     -52.929  10.109  53.052  1.00149.21           H  
ATOM   4381  N   LEU R 390     -52.473   8.526  44.723  1.00101.75           N  
ATOM   4382  CA  LEU R 390     -52.766   9.271  43.519  1.00101.75           C  
ATOM   4383  C   LEU R 390     -53.939   8.656  42.772  1.00101.75           C  
ATOM   4384  O   LEU R 390     -54.804   9.403  42.333  1.00101.75           O  
ATOM   4385  CB  LEU R 390     -51.507   9.285  42.667  1.00101.75           C  
ATOM   4386  CG  LEU R 390     -51.549  10.288  41.514  1.00101.75           C  
ATOM   4387  CD1 LEU R 390     -50.125  10.317  41.034  1.00101.75           C  
ATOM   4388  CD2 LEU R 390     -52.572  10.069  40.404  1.00101.75           C  
ATOM   4389  H   LEU R 390     -51.613   7.993  44.787  1.00101.75           H  
ATOM   4390  HA  LEU R 390     -53.049  10.287  43.790  1.00101.75           H  
ATOM   4391  HB2 LEU R 390     -51.332   8.286  42.262  1.00101.75           H  
ATOM   4392  HB3 LEU R 390     -50.658   9.526  43.310  1.00101.75           H  
ATOM   4393  HG  LEU R 390     -51.760  11.286  41.878  1.00101.75           H  
ATOM   4394 HD11 LEU R 390     -49.582  11.106  41.537  1.00101.75           H  
ATOM   4395 HD12 LEU R 390     -49.597   9.380  41.196  1.00101.75           H  
ATOM   4396 HD13 LEU R 390     -50.171  10.497  39.983  1.00101.75           H  
ATOM   4397 HD21 LEU R 390     -52.251  10.504  39.460  1.00101.75           H  
ATOM   4398 HD22 LEU R 390     -52.778   9.008  40.272  1.00101.75           H  
ATOM   4399 HD23 LEU R 390     -53.493  10.587  40.675  1.00101.75           H  
ATOM   4400  N   LEU R 391     -53.947   7.328  42.634  1.00116.78           N  
ATOM   4401  CA  LEU R 391     -55.034   6.638  41.955  1.00116.78           C  
ATOM   4402  C   LEU R 391     -56.361   6.834  42.716  1.00116.78           C  
ATOM   4403  O   LEU R 391     -57.345   7.226  42.092  1.00116.78           O  
ATOM   4404  CB  LEU R 391     -54.652   5.153  41.793  1.00116.78           C  
ATOM   4405  CG  LEU R 391     -55.549   4.287  40.882  1.00116.78           C  
ATOM   4406  CD1 LEU R 391     -56.979   4.096  41.388  1.00116.78           C  
ATOM   4407  CD2 LEU R 391     -55.597   4.816  39.446  1.00116.78           C  
ATOM   4408  H   LEU R 391     -53.201   6.779  43.047  1.00116.78           H  
ATOM   4409  HA  LEU R 391     -55.139   7.094  40.971  1.00116.78           H  
ATOM   4410  HB2 LEU R 391     -54.622   4.689  42.781  1.00116.78           H  
ATOM   4411  HB3 LEU R 391     -53.641   5.104  41.388  1.00116.78           H  
ATOM   4412  HG  LEU R 391     -55.093   3.297  40.848  1.00116.78           H  
ATOM   4413 HD11 LEU R 391     -57.398   3.177  40.985  1.00116.78           H  
ATOM   4414 HD12 LEU R 391     -57.616   4.927  41.085  1.00116.78           H  
ATOM   4415 HD13 LEU R 391     -56.993   4.031  42.477  1.00116.78           H  
ATOM   4416 HD21 LEU R 391     -56.188   4.140  38.829  1.00116.78           H  
ATOM   4417 HD22 LEU R 391     -56.062   5.801  39.424  1.00116.78           H  
ATOM   4418 HD23 LEU R 391     -54.586   4.880  39.043  1.00116.78           H  
ATOM   4419  N   CYS R 392     -56.314   6.652  44.048  1.00145.45           N  
ATOM   4420  CA  CYS R 392     -57.446   6.559  44.987  1.00145.45           C  
ATOM   4421  C   CYS R 392     -58.297   5.285  44.797  1.00145.45           C  
ATOM   4422  OXT CYS R 392     -59.484   5.327  44.389  1.00145.45           O1-
ATOM   4423  CB  CYS R 392     -58.152   7.921  45.222  1.00  0.00           C  
ATOM   4424  SG  CYS R 392     -59.299   8.478  43.932  1.00  0.00           S  
ATOM   4425  O   CYS R 392     -57.724   4.205  45.077  1.00145.45           O  
ATOM   4426  H   CYS R 392     -55.432   6.333  44.420  1.00145.45           H  
ATOM   4427  HA  CYS R 392     -57.011   6.426  45.974  1.00145.45           H  
ATOM   4428  HB2 CYS R 392     -57.387   8.687  45.356  1.00  0.00           H  
ATOM   4429  HB3 CYS R 392     -58.727   7.840  46.145  1.00  0.00           H  
ATOM   4430  HG  CYS R 392     -58.947   7.500  43.076  1.00  0.00           H  
TER    4431      CYS R 392 
ATOM   4432  N   GLY R 393     -57.312  62.809  52.100  1.00  0.00           N1+
ATOM   4433  CA  GLY R 393     -57.160  63.475  53.411  1.00  0.00           C  
ATOM   4434  C   GLY R 393     -55.889  62.985  54.076  1.00  0.00           C  
ATOM   4435  O   GLY R 393     -55.599  61.800  53.963  1.00  0.00           O  
ATOM   4436  H1  GLY R 393     -58.158  63.133  51.654  1.00  0.00           H  
ATOM   4437  H2  GLY R 393     -57.364  61.809  52.234  1.00  0.00           H  
ATOM   4438  HA2 GLY R 393     -57.106  64.555  53.275  1.00  0.00           H  
ATOM   4439  HA3 GLY R 393     -58.006  63.228  54.052  1.00  0.00           H  
ATOM   4440  N   CYS R 394     -55.105  63.893  54.664  1.00  0.00           N  
ATOM   4441  CA  CYS R 394     -53.672  63.704  54.958  1.00  0.00           C  
ATOM   4442  C   CYS R 394     -53.315  62.426  55.755  1.00  0.00           C  
ATOM   4443  O   CYS R 394     -52.376  61.714  55.400  1.00  0.00           O  
ATOM   4444  CB  CYS R 394     -53.048  64.929  55.654  1.00  0.00           C  
ATOM   4445  SG  CYS R 394     -51.318  64.617  56.122  1.00  0.00           S  
ATOM   4446  H   CYS R 394     -55.429  64.849  54.716  1.00  0.00           H  
ATOM   4447  HA  CYS R 394     -53.183  63.617  53.985  1.00  0.00           H  
ATOM   4448  HB2 CYS R 394     -53.096  65.786  54.977  1.00  0.00           H  
ATOM   4449  HB3 CYS R 394     -53.626  65.171  56.548  1.00  0.00           H  
ATOM   4450  N   LEU R 395     -54.133  62.070  56.753  1.00  0.00           N  
ATOM   4451  CA  LEU R 395     -53.915  60.895  57.611  1.00  0.00           C  
ATOM   4452  C   LEU R 395     -53.894  59.566  56.829  1.00  0.00           C  
ATOM   4453  O   LEU R 395     -53.077  58.695  57.118  1.00  0.00           O  
ATOM   4454  CB  LEU R 395     -55.008  60.903  58.701  1.00  0.00           C  
ATOM   4455  CG  LEU R 395     -54.946  59.734  59.707  1.00  0.00           C  
ATOM   4456  CD1 LEU R 395     -53.635  59.705  60.493  1.00  0.00           C  
ATOM   4457  CD2 LEU R 395     -56.098  59.861  60.704  1.00  0.00           C  
ATOM   4458  H   LEU R 395     -54.901  62.678  56.983  1.00  0.00           H  
ATOM   4459  HA  LEU R 395     -52.941  61.000  58.091  1.00  0.00           H  
ATOM   4460  HB2 LEU R 395     -54.938  61.839  59.258  1.00  0.00           H  
ATOM   4461  HB3 LEU R 395     -55.985  60.876  58.215  1.00  0.00           H  
ATOM   4462  HG  LEU R 395     -55.063  58.791  59.174  1.00  0.00           H  
ATOM   4463 HD11 LEU R 395     -53.477  60.655  61.002  1.00  0.00           H  
ATOM   4464 HD12 LEU R 395     -53.668  58.904  61.232  1.00  0.00           H  
ATOM   4465 HD13 LEU R 395     -52.799  59.508  59.821  1.00  0.00           H  
ATOM   4466 HD21 LEU R 395     -57.051  59.855  60.174  1.00  0.00           H  
ATOM   4467 HD22 LEU R 395     -56.083  59.016  61.393  1.00  0.00           H  
ATOM   4468 HD23 LEU R 395     -56.006  60.786  61.273  1.00  0.00           H  
ATOM   4469  N   GLY R 396     -54.745  59.427  55.805  1.00  0.00           N  
ATOM   4470  CA  GLY R 396     -54.862  58.186  55.031  1.00  0.00           C  
ATOM   4471  C   GLY R 396     -53.631  57.865  54.178  1.00  0.00           C  
ATOM   4472  O   GLY R 396     -53.254  56.702  54.067  1.00  0.00           O  
ATOM   4473  H   GLY R 396     -55.332  60.209  55.557  1.00  0.00           H  
ATOM   4474  HA2 GLY R 396     -55.034  57.349  55.710  1.00  0.00           H  
ATOM   4475  HA3 GLY R 396     -55.719  58.268  54.363  1.00  0.00           H  
ATOM   4476  N   ASN R 397     -52.959  58.890  53.635  1.00  0.00           N  
ATOM   4477  CA  ASN R 397     -51.795  58.698  52.763  1.00  0.00           C  
ATOM   4478  C   ASN R 397     -50.578  58.171  53.545  1.00  0.00           C  
ATOM   4479  O   ASN R 397     -49.826  57.349  53.037  1.00  0.00           O  
ATOM   4480  CB  ASN R 397     -51.476  60.032  52.059  1.00  0.00           C  
ATOM   4481  CG  ASN R 397     -50.718  59.878  50.747  1.00  0.00           C  
ATOM   4482  ND2 ASN R 397     -50.996  60.583  49.793  1.00  0.00           N  
ATOM   4483  OD1 ASN R 397     -49.751  58.996  50.643  1.00  0.00           O  
ATOM   4484  H   ASN R 397     -53.255  59.830  53.852  1.00  0.00           H  
ATOM   4485  HA  ASN R 397     -52.045  57.947  52.007  1.00  0.00           H  
ATOM   4486  HB2 ASN R 397     -52.407  60.544  51.820  1.00  0.00           H  
ATOM   4487  HB3 ASN R 397     -50.893  60.671  52.722  1.00  0.00           H  
ATOM   4488 HD21 ASN R 397     -50.483  60.487  48.929  1.00  0.00           H  
ATOM   4489 HD22 ASN R 397     -51.739  61.263  49.867  1.00  0.00           H  
ATOM   4490  N   SER R 398     -50.381  58.663  54.771  1.00  0.00           N  
ATOM   4491  CA  SER R 398     -49.275  58.266  55.664  1.00  0.00           C  
ATOM   4492  C   SER R 398     -49.318  56.802  56.102  1.00  0.00           C  
ATOM   4493  O   SER R 398     -48.299  56.110  56.059  1.00  0.00           O  
ATOM   4494  CB  SER R 398     -49.272  59.134  56.928  1.00  0.00           C  
ATOM   4495  OG  SER R 398     -48.088  58.950  57.681  1.00  0.00           O  
ATOM   4496  H   SER R 398     -50.954  59.443  55.071  1.00  0.00           H  
ATOM   4497  HA  SER R 398     -48.328  58.424  55.140  1.00  0.00           H  
ATOM   4498  HB2 SER R 398     -49.338  60.184  56.638  1.00  0.00           H  
ATOM   4499  HB3 SER R 398     -50.140  58.892  57.545  1.00  0.00           H  
ATOM   4500  HG  SER R 398     -47.933  58.007  57.880  1.00  0.00           H  
ATOM   4501  N   LYS R 399     -50.511  56.254  56.386  1.00  0.00           N  
ATOM   4502  CA  LYS R 399     -50.625  54.855  56.812  1.00  0.00           C  
ATOM   4503  C   LYS R 399     -50.222  53.790  55.778  1.00  0.00           C  
ATOM   4504  O   LYS R 399     -49.514  52.859  56.160  1.00  0.00           O  
ATOM   4505  CB  LYS R 399     -51.943  54.558  57.571  1.00  0.00           C  
ATOM   4506  CG  LYS R 399     -51.561  53.989  58.948  1.00  0.00           C  
ATOM   4507  CD  LYS R 399     -52.616  53.177  59.711  1.00  0.00           C  
ATOM   4508  CE  LYS R 399     -51.870  52.558  60.907  1.00  0.00           C  
ATOM   4509  NZ  LYS R 399     -52.166  51.118  61.110  1.00  0.00           N1+
ATOM   4510  H   LYS R 399     -51.331  56.841  56.343  1.00  0.00           H  
ATOM   4511  HA  LYS R 399     -49.824  54.774  57.545  1.00  0.00           H  
ATOM   4512  HB2 LYS R 399     -52.530  55.468  57.708  1.00  0.00           H  
ATOM   4513  HB3 LYS R 399     -52.535  53.830  57.011  1.00  0.00           H  
ATOM   4514  HG2 LYS R 399     -50.723  53.319  58.793  1.00  0.00           H  
ATOM   4515  HG3 LYS R 399     -51.218  54.810  59.583  1.00  0.00           H  
ATOM   4516  HD2 LYS R 399     -53.427  53.821  60.055  1.00  0.00           H  
ATOM   4517  HD3 LYS R 399     -53.013  52.399  59.056  1.00  0.00           H  
ATOM   4518  HE2 LYS R 399     -50.795  52.643  60.714  1.00  0.00           H  
ATOM   4519  HE3 LYS R 399     -52.063  53.131  61.817  1.00  0.00           H  
ATOM   4520  HZ1 LYS R 399     -53.095  50.940  61.458  1.00  0.00           H  
ATOM   4521  HZ2 LYS R 399     -52.036  50.586  60.254  1.00  0.00           H  
ATOM   4522  HZ3 LYS R 399     -51.471  50.724  61.759  1.00  0.00           H  
ATOM   4523  N   THR R 400     -50.524  53.930  54.480  1.00  0.00           N  
ATOM   4524  CA  THR R 400     -50.141  52.910  53.474  1.00  0.00           C  
ATOM   4525  C   THR R 400     -48.627  52.783  53.309  1.00  0.00           C  
ATOM   4526  O   THR R 400     -48.106  51.667  53.240  1.00  0.00           O  
ATOM   4527  CB  THR R 400     -50.805  53.161  52.112  1.00  0.00           C  
ATOM   4528  CG2 THR R 400     -52.308  52.891  52.191  1.00  0.00           C  
ATOM   4529  OG1 THR R 400     -50.691  54.495  51.681  1.00  0.00           O  
ATOM   4530  H   THR R 400     -50.868  54.826  54.139  1.00  0.00           H  
ATOM   4531  HA  THR R 400     -50.475  51.936  53.824  1.00  0.00           H  
ATOM   4532  HB  THR R 400     -50.374  52.487  51.371  1.00  0.00           H  
ATOM   4533 HG21 THR R 400     -52.493  51.879  52.550  1.00  0.00           H  
ATOM   4534 HG22 THR R 400     -52.781  53.609  52.864  1.00  0.00           H  
ATOM   4535 HG23 THR R 400     -52.748  53.003  51.200  1.00  0.00           H  
ATOM   4536  HG1 THR R 400     -49.787  54.694  51.338  1.00  0.00           H  
ATOM   4537  N   GLU R 401     -47.891  53.892  53.341  1.00  0.00           N  
ATOM   4538  CA  GLU R 401     -46.435  53.954  53.200  1.00  0.00           C  
ATOM   4539  C   GLU R 401     -45.753  53.245  54.383  1.00  0.00           C  
ATOM   4540  O   GLU R 401     -44.847  52.435  54.168  1.00  0.00           O  
ATOM   4541  CB  GLU R 401     -45.957  55.403  53.009  1.00  0.00           C  
ATOM   4542  CG  GLU R 401     -46.609  56.143  51.819  1.00  0.00           C  
ATOM   4543  CD  GLU R 401     -47.157  55.212  50.723  1.00  0.00           C  
ATOM   4544  OE1 GLU R 401     -46.386  54.477  50.069  1.00  0.00           O  
ATOM   4545  OE2 GLU R 401     -48.396  55.113  50.577  1.00  0.00           O1-
ATOM   4546  H   GLU R 401     -48.371  54.784  53.437  1.00  0.00           H  
ATOM   4547  HA  GLU R 401     -46.123  53.430  52.296  1.00  0.00           H  
ATOM   4548  HB2 GLU R 401     -46.137  55.973  53.920  1.00  0.00           H  
ATOM   4549  HB3 GLU R 401     -44.880  55.374  52.838  1.00  0.00           H  
ATOM   4550  HG2 GLU R 401     -45.881  56.831  51.386  1.00  0.00           H  
ATOM   4551  HG3 GLU R 401     -47.429  56.748  52.207  1.00  0.00           H  
ATOM   4552  N   ASP R 402     -46.287  53.397  55.599  1.00  0.00           N  
ATOM   4553  CA  ASP R 402     -45.808  52.680  56.787  1.00  0.00           C  
ATOM   4554  C   ASP R 402     -46.008  51.159  56.654  1.00  0.00           C  
ATOM   4555  O   ASP R 402     -45.060  50.399  56.851  1.00  0.00           O  
ATOM   4556  CB  ASP R 402     -46.493  53.208  58.060  1.00  0.00           C  
ATOM   4557  CG  ASP R 402     -46.320  54.718  58.268  1.00  0.00           C  
ATOM   4558  OD1 ASP R 402     -45.153  55.157  58.325  1.00  0.00           O  
ATOM   4559  OD2 ASP R 402     -47.356  55.421  58.369  1.00  0.00           O1-
ATOM   4560  H   ASP R 402     -46.980  54.134  55.726  1.00  0.00           H  
ATOM   4561  HA  ASP R 402     -44.738  52.866  56.895  1.00  0.00           H  
ATOM   4562  HB2 ASP R 402     -46.070  52.690  58.922  1.00  0.00           H  
ATOM   4563  HB3 ASP R 402     -47.547  52.960  58.018  1.00  0.00           H  
ATOM   4564  N   GLN R 403     -47.143  50.696  56.105  1.00  0.00           N  
ATOM   4565  CA  GLN R 403     -47.378  49.253  55.892  1.00  0.00           C  
ATOM   4566  C   GLN R 403     -46.569  48.664  54.727  1.00  0.00           C  
ATOM   4567  O   GLN R 403     -46.368  47.451  54.684  1.00  0.00           O  
ATOM   4568  CB  GLN R 403     -48.902  48.986  55.836  1.00  0.00           C  
ATOM   4569  CG  GLN R 403     -49.540  49.254  57.226  1.00  0.00           C  
ATOM   4570  CD  GLN R 403     -51.067  49.262  57.319  1.00  0.00           C  
ATOM   4571  NE2 GLN R 403     -51.767  49.839  56.368  1.00  0.00           N  
ATOM   4572  OE1 GLN R 403     -51.678  48.925  58.325  1.00  0.00           O  
ATOM   4573  H   GLN R 403     -47.893  51.348  55.924  1.00  0.00           H  
ATOM   4574  HA  GLN R 403     -47.011  48.737  56.779  1.00  0.00           H  
ATOM   4575  HB2 GLN R 403     -49.349  49.630  55.078  1.00  0.00           H  
ATOM   4576  HB3 GLN R 403     -49.078  47.945  55.561  1.00  0.00           H  
ATOM   4577  HG2 GLN R 403     -49.215  50.229  57.586  1.00  0.00           H  
ATOM   4578  HG3 GLN R 403     -49.171  48.490  57.913  1.00  0.00           H  
ATOM   4579 HE21 GLN R 403     -52.764  49.811  56.469  1.00  0.00           H  
ATOM   4580 HE22 GLN R 403     -51.285  50.277  55.606  1.00  0.00           H  
ATOM   4581  N   ARG R 404     -45.968  49.506  53.868  1.00  0.00           N  
ATOM   4582  CA  ARG R 404     -44.934  49.088  52.904  1.00  0.00           C  
ATOM   4583  C   ARG R 404     -43.531  49.008  53.534  1.00  0.00           C  
ATOM   4584  O   ARG R 404     -42.635  48.421  52.932  1.00  0.00           O  
ATOM   4585  CB  ARG R 404     -44.932  50.009  51.671  1.00  0.00           C  
ATOM   4586  CG  ARG R 404     -46.178  49.842  50.791  1.00  0.00           C  
ATOM   4587  CD  ARG R 404     -46.082  50.720  49.528  1.00  0.00           C  
ATOM   4588  NE  ARG R 404     -47.034  51.846  49.535  1.00  0.00           N  
ATOM   4589  CZ  ARG R 404     -48.286  51.841  49.126  1.00  0.00           C  
ATOM   4590  NH1 ARG R 404     -48.894  50.748  48.750  1.00  0.00           N  
ATOM   4591  NH2 ARG R 404     -48.965  52.945  49.079  1.00  0.00           N1+
ATOM   4592  H   ARG R 404     -46.113  50.500  54.009  1.00  0.00           H  
ATOM   4593  HA  ARG R 404     -45.139  48.058  52.603  1.00  0.00           H  
ATOM   4594  HB2 ARG R 404     -44.846  51.049  51.986  1.00  0.00           H  
ATOM   4595  HB3 ARG R 404     -44.056  49.770  51.063  1.00  0.00           H  
ATOM   4596  HG2 ARG R 404     -47.073  50.094  51.359  1.00  0.00           H  
ATOM   4597  HG3 ARG R 404     -46.248  48.799  50.485  1.00  0.00           H  
ATOM   4598  HD2 ARG R 404     -46.259  50.097  48.649  1.00  0.00           H  
ATOM   4599  HD3 ARG R 404     -45.071  51.121  49.435  1.00  0.00           H  
ATOM   4600  HE  ARG R 404     -46.665  52.771  49.777  1.00  0.00           H  
ATOM   4601 HH11 ARG R 404     -49.838  50.791  48.424  1.00  0.00           H  
ATOM   4602 HH12 ARG R 404     -48.385  49.887  48.799  1.00  0.00           H  
ATOM   4603 HH21 ARG R 404     -49.919  52.995  48.794  1.00  0.00           H  
ATOM   4604 HH22 ARG R 404     -48.525  53.792  49.467  1.00  0.00           H  
ATOM   4605  N   ASN R 405     -43.365  49.476  54.773  1.00  0.00           N  
ATOM   4606  CA  ASN R 405     -42.160  49.320  55.586  1.00  0.00           C  
ATOM   4607  C   ASN R 405     -42.306  48.261  56.696  1.00  0.00           C  
ATOM   4608  O   ASN R 405     -41.332  47.566  56.967  1.00  0.00           O  
ATOM   4609  CB  ASN R 405     -41.754  50.695  56.140  1.00  0.00           C  
ATOM   4610  CG  ASN R 405     -41.191  51.589  55.054  1.00  0.00           C  
ATOM   4611  ND2 ASN R 405     -42.003  52.371  54.380  1.00  0.00           N  
ATOM   4612  OD1 ASN R 405     -40.012  51.535  54.745  1.00  0.00           O  
ATOM   4613  H   ASN R 405     -44.155  49.943  55.207  1.00  0.00           H  
ATOM   4614  HA  ASN R 405     -41.344  48.978  54.950  1.00  0.00           H  
ATOM   4615  HB2 ASN R 405     -40.976  50.562  56.890  1.00  0.00           H  
ATOM   4616  HB3 ASN R 405     -42.602  51.186  56.618  1.00  0.00           H  
ATOM   4617 HD21 ASN R 405     -43.005  52.380  54.557  1.00  0.00           H  
ATOM   4618 HD22 ASN R 405     -41.593  52.930  53.658  1.00  0.00           H  
ATOM   4619  N   GLU R 406     -43.494  48.053  57.275  1.00  0.00           N  
ATOM   4620  CA  GLU R 406     -43.735  47.054  58.338  1.00  0.00           C  
ATOM   4621  C   GLU R 406     -43.464  45.614  57.873  1.00  0.00           C  
ATOM   4622  O   GLU R 406     -42.585  44.944  58.419  1.00  0.00           O  
ATOM   4623  CB  GLU R 406     -45.176  47.172  58.867  1.00  0.00           C  
ATOM   4624  CG  GLU R 406     -45.374  48.384  59.791  1.00  0.00           C  
ATOM   4625  CD  GLU R 406     -46.850  48.718  59.969  1.00  0.00           C  
ATOM   4626  OE1 GLU R 406     -47.354  49.624  59.270  1.00  0.00           O  
ATOM   4627  OE2 GLU R 406     -47.550  48.093  60.800  1.00  0.00           O1-
ATOM   4628  H   GLU R 406     -44.234  48.718  57.076  1.00  0.00           H  
ATOM   4629  HA  GLU R 406     -43.052  47.243  59.167  1.00  0.00           H  
ATOM   4630  HB2 GLU R 406     -45.854  47.239  58.015  1.00  0.00           H  
ATOM   4631  HB3 GLU R 406     -45.435  46.267  59.421  1.00  0.00           H  
ATOM   4632  HG2 GLU R 406     -44.864  49.252  59.379  1.00  0.00           H  
ATOM   4633  HG3 GLU R 406     -44.916  48.170  60.758  1.00  0.00           H  
ATOM   4634  N   GLU R 407     -44.113  45.163  56.798  1.00  0.00           N  
ATOM   4635  CA  GLU R 407     -43.860  43.821  56.250  1.00  0.00           C  
ATOM   4636  C   GLU R 407     -42.492  43.716  55.562  1.00  0.00           C  
ATOM   4637  O   GLU R 407     -41.878  42.649  55.559  1.00  0.00           O  
ATOM   4638  CB  GLU R 407     -44.988  43.399  55.295  1.00  0.00           C  
ATOM   4639  CG  GLU R 407     -46.264  42.960  56.034  1.00  0.00           C  
ATOM   4640  CD  GLU R 407     -46.072  41.718  56.924  1.00  0.00           C  
ATOM   4641  OE1 GLU R 407     -45.039  41.019  56.787  1.00  0.00           O  
ATOM   4642  OE2 GLU R 407     -46.948  41.469  57.780  1.00  0.00           O1-
ATOM   4643  H   GLU R 407     -44.838  45.730  56.378  1.00  0.00           H  
ATOM   4644  HA  GLU R 407     -43.825  43.112  57.078  1.00  0.00           H  
ATOM   4645  HB2 GLU R 407     -45.225  44.231  54.629  1.00  0.00           H  
ATOM   4646  HB3 GLU R 407     -44.645  42.570  54.673  1.00  0.00           H  
ATOM   4647  HG2 GLU R 407     -47.029  42.739  55.286  1.00  0.00           H  
ATOM   4648  HG3 GLU R 407     -46.623  43.796  56.639  1.00  0.00           H  
ATOM   4649  N   LYS R 408     -41.923  44.841  55.102  1.00  0.00           N  
ATOM   4650  CA  LYS R 408     -40.519  44.867  54.681  1.00  0.00           C  
ATOM   4651  C   LYS R 408     -39.595  44.602  55.869  1.00  0.00           C  
ATOM   4652  O   LYS R 408     -38.734  43.742  55.752  1.00  0.00           O  
ATOM   4653  CB  LYS R 408     -40.177  46.162  53.928  1.00  0.00           C  
ATOM   4654  CG  LYS R 408     -38.729  46.117  53.413  1.00  0.00           C  
ATOM   4655  CD  LYS R 408     -38.387  47.322  52.527  1.00  0.00           C  
ATOM   4656  CE  LYS R 408     -36.896  47.355  52.155  1.00  0.00           C  
ATOM   4657  NZ  LYS R 408     -36.477  46.208  51.306  1.00  0.00           N1+
ATOM   4658  H   LYS R 408     -42.437  45.705  55.191  1.00  0.00           H  
ATOM   4659  HA  LYS R 408     -40.368  44.033  53.994  1.00  0.00           H  
ATOM   4660  HB2 LYS R 408     -40.859  46.274  53.083  1.00  0.00           H  
ATOM   4661  HB3 LYS R 408     -40.294  47.019  54.591  1.00  0.00           H  
ATOM   4662  HG2 LYS R 408     -38.048  46.111  54.264  1.00  0.00           H  
ATOM   4663  HG3 LYS R 408     -38.586  45.201  52.837  1.00  0.00           H  
ATOM   4664  HD2 LYS R 408     -38.624  48.236  53.075  1.00  0.00           H  
ATOM   4665  HD3 LYS R 408     -38.998  47.299  51.624  1.00  0.00           H  
ATOM   4666  HE2 LYS R 408     -36.306  47.368  53.078  1.00  0.00           H  
ATOM   4667  HE3 LYS R 408     -36.704  48.293  51.625  1.00  0.00           H  
ATOM   4668  HZ1 LYS R 408     -36.539  45.311  51.793  1.00  0.00           H  
ATOM   4669  HZ2 LYS R 408     -37.025  46.145  50.461  1.00  0.00           H  
ATOM   4670  HZ3 LYS R 408     -35.497  46.273  51.061  1.00  0.00           H  
ATOM   4671  N   ALA R 409     -39.805  45.225  57.027  1.00  0.00           N  
ATOM   4672  CA  ALA R 409     -39.000  44.968  58.222  1.00  0.00           C  
ATOM   4673  C   ALA R 409     -39.108  43.500  58.679  1.00  0.00           C  
ATOM   4674  O   ALA R 409     -38.083  42.882  58.956  1.00  0.00           O  
ATOM   4675  CB  ALA R 409     -39.408  45.954  59.324  1.00  0.00           C  
ATOM   4676  H   ALA R 409     -40.552  45.907  57.088  1.00  0.00           H  
ATOM   4677  HA  ALA R 409     -37.954  45.151  57.977  1.00  0.00           H  
ATOM   4678  HB1 ALA R 409     -39.287  46.977  58.969  1.00  0.00           H  
ATOM   4679  HB2 ALA R 409     -40.450  45.795  59.608  1.00  0.00           H  
ATOM   4680  HB3 ALA R 409     -38.775  45.803  60.199  1.00  0.00           H  
ATOM   4681  N   GLN R 410     -40.304  42.901  58.617  1.00  0.00           N  
ATOM   4682  CA  GLN R 410     -40.502  41.474  58.897  1.00  0.00           C  
ATOM   4683  C   GLN R 410     -39.765  40.563  57.894  1.00  0.00           C  
ATOM   4684  O   GLN R 410     -39.035  39.655  58.305  1.00  0.00           O  
ATOM   4685  CB  GLN R 410     -42.014  41.193  58.964  1.00  0.00           C  
ATOM   4686  CG  GLN R 410     -42.348  39.714  59.213  1.00  0.00           C  
ATOM   4687  CD  GLN R 410     -43.695  39.527  59.908  1.00  0.00           C  
ATOM   4688  NE2 GLN R 410     -44.807  39.766  59.253  1.00  0.00           N  
ATOM   4689  OE1 GLN R 410     -43.753  39.164  61.074  1.00  0.00           O  
ATOM   4690  H   GLN R 410     -41.115  43.469  58.388  1.00  0.00           H  
ATOM   4691  HA  GLN R 410     -40.084  41.261  59.882  1.00  0.00           H  
ATOM   4692  HB2 GLN R 410     -42.433  41.792  59.775  1.00  0.00           H  
ATOM   4693  HB3 GLN R 410     -42.491  41.505  58.034  1.00  0.00           H  
ATOM   4694  HG2 GLN R 410     -41.581  39.274  59.853  1.00  0.00           H  
ATOM   4695  HG3 GLN R 410     -42.357  39.178  58.262  1.00  0.00           H  
ATOM   4696 HE21 GLN R 410     -44.812  40.162  58.305  1.00  0.00           H  
ATOM   4697 HE22 GLN R 410     -45.677  39.740  59.749  1.00  0.00           H  
ATOM   4698  N   ARG R 411     -39.871  40.824  56.584  1.00  0.00           N  
ATOM   4699  CA  ARG R 411     -39.251  39.990  55.540  1.00  0.00           C  
ATOM   4700  C   ARG R 411     -37.744  40.222  55.377  1.00  0.00           C  
ATOM   4701  O   ARG R 411     -37.031  39.274  55.051  1.00  0.00           O  
ATOM   4702  CB  ARG R 411     -40.033  40.176  54.230  1.00  0.00           C  
ATOM   4703  CG  ARG R 411     -39.696  39.170  53.112  1.00  0.00           C  
ATOM   4704  CD  ARG R 411     -39.869  37.694  53.518  1.00  0.00           C  
ATOM   4705  NE  ARG R 411     -40.192  36.851  52.345  1.00  0.00           N  
ATOM   4706  CZ  ARG R 411     -39.855  35.592  52.113  1.00  0.00           C  
ATOM   4707  NH1 ARG R 411     -39.088  34.889  52.895  1.00  0.00           N  
ATOM   4708  NH2 ARG R 411     -40.298  34.994  51.043  1.00  0.00           N1+
ATOM   4709  H   ARG R 411     -40.502  41.573  56.300  1.00  0.00           H  
ATOM   4710  HA  ARG R 411     -39.358  38.955  55.854  1.00  0.00           H  
ATOM   4711  HB2 ARG R 411     -41.100  40.084  54.448  1.00  0.00           H  
ATOM   4712  HB3 ARG R 411     -39.862  41.187  53.855  1.00  0.00           H  
ATOM   4713  HG2 ARG R 411     -38.674  39.328  52.769  1.00  0.00           H  
ATOM   4714  HG3 ARG R 411     -40.365  39.389  52.278  1.00  0.00           H  
ATOM   4715  HD2 ARG R 411     -40.692  37.616  54.234  1.00  0.00           H  
ATOM   4716  HD3 ARG R 411     -38.954  37.355  54.008  1.00  0.00           H  
ATOM   4717  HE  ARG R 411     -40.794  37.277  51.663  1.00  0.00           H  
ATOM   4718 HH11 ARG R 411     -38.842  33.938  52.695  1.00  0.00           H  
ATOM   4719 HH12 ARG R 411     -38.710  35.292  53.753  1.00  0.00           H  
ATOM   4720 HH21 ARG R 411     -40.904  35.476  50.403  1.00  0.00           H  
ATOM   4721 HH22 ARG R 411     -40.036  34.041  50.872  1.00  0.00           H  
ATOM   4722  N   GLU R 412     -37.233  41.416  55.671  1.00  0.00           N  
ATOM   4723  CA  GLU R 412     -35.794  41.710  55.739  1.00  0.00           C  
ATOM   4724  C   GLU R 412     -35.158  41.131  57.011  1.00  0.00           C  
ATOM   4725  O   GLU R 412     -34.070  40.563  56.933  1.00  0.00           O  
ATOM   4726  CB  GLU R 412     -35.532  43.227  55.662  1.00  0.00           C  
ATOM   4727  CG  GLU R 412     -35.919  43.901  54.331  1.00  0.00           C  
ATOM   4728  CD  GLU R 412     -35.132  43.436  53.107  1.00  0.00           C  
ATOM   4729  OE1 GLU R 412     -34.106  42.737  53.233  1.00  0.00           O  
ATOM   4730  OE2 GLU R 412     -35.558  43.765  51.971  1.00  0.00           O1-
ATOM   4731  H   GLU R 412     -37.882  42.165  55.896  1.00  0.00           H  
ATOM   4732  HA  GLU R 412     -35.292  41.238  54.895  1.00  0.00           H  
ATOM   4733  HB2 GLU R 412     -36.080  43.716  56.470  1.00  0.00           H  
ATOM   4734  HB3 GLU R 412     -34.471  43.408  55.838  1.00  0.00           H  
ATOM   4735  HG2 GLU R 412     -35.781  44.981  54.439  1.00  0.00           H  
ATOM   4736  HG3 GLU R 412     -36.970  43.725  54.117  1.00  0.00           H  
ATOM   4737  N   ALA R 413     -35.858  41.138  58.154  1.00  0.00           N  
ATOM   4738  CA  ALA R 413     -35.411  40.423  59.349  1.00  0.00           C  
ATOM   4739  C   ALA R 413     -35.329  38.910  59.094  1.00  0.00           C  
ATOM   4740  O   ALA R 413     -34.297  38.301  59.376  1.00  0.00           O  
ATOM   4741  CB  ALA R 413     -36.337  40.755  60.523  1.00  0.00           C  
ATOM   4742  H   ALA R 413     -36.746  41.632  58.198  1.00  0.00           H  
ATOM   4743  HA  ALA R 413     -34.405  40.765  59.602  1.00  0.00           H  
ATOM   4744  HB1 ALA R 413     -36.313  41.830  60.719  1.00  0.00           H  
ATOM   4745  HB2 ALA R 413     -37.360  40.457  60.297  1.00  0.00           H  
ATOM   4746  HB3 ALA R 413     -36.002  40.227  61.419  1.00  0.00           H  
ATOM   4747  N   ASN R 414     -36.333  38.326  58.424  1.00  0.00           N  
ATOM   4748  CA  ASN R 414     -36.255  36.948  57.940  1.00  0.00           C  
ATOM   4749  C   ASN R 414     -35.083  36.743  56.963  1.00  0.00           C  
ATOM   4750  O   ASN R 414     -34.284  35.848  57.201  1.00  0.00           O  
ATOM   4751  CB  ASN R 414     -37.612  36.523  57.352  1.00  0.00           C  
ATOM   4752  CG  ASN R 414     -37.521  35.288  56.468  1.00  0.00           C  
ATOM   4753  ND2 ASN R 414     -37.070  34.169  56.988  1.00  0.00           N  
ATOM   4754  OD1 ASN R 414     -37.850  35.356  55.294  1.00  0.00           O  
ATOM   4755  H   ASN R 414     -37.175  38.866  58.243  1.00  0.00           H  
ATOM   4756  HA  ASN R 414     -36.046  36.302  58.794  1.00  0.00           H  
ATOM   4757  HB2 ASN R 414     -38.008  37.333  56.744  1.00  0.00           H  
ATOM   4758  HB3 ASN R 414     -38.312  36.330  58.164  1.00  0.00           H  
ATOM   4759 HD21 ASN R 414     -36.751  34.124  57.933  1.00  0.00           H  
ATOM   4760 HD22 ASN R 414     -36.847  33.372  56.377  1.00  0.00           H  
ATOM   4761  N   LYS R 415     -34.878  37.610  55.962  1.00  0.00           N  
ATOM   4762  CA  LYS R 415     -33.753  37.510  55.008  1.00  0.00           C  
ATOM   4763  C   LYS R 415     -32.381  37.530  55.703  1.00  0.00           C  
ATOM   4764  O   LYS R 415     -31.496  36.756  55.335  1.00  0.00           O  
ATOM   4765  CB  LYS R 415     -33.875  38.649  53.983  1.00  0.00           C  
ATOM   4766  CG  LYS R 415     -32.918  38.501  52.787  1.00  0.00           C  
ATOM   4767  CD  LYS R 415     -32.842  39.789  51.955  1.00  0.00           C  
ATOM   4768  CE  LYS R 415     -34.185  40.179  51.327  1.00  0.00           C  
ATOM   4769  NZ  LYS R 415     -34.139  41.569  50.818  1.00  0.00           N1+
ATOM   4770  H   LYS R 415     -35.572  38.338  55.813  1.00  0.00           H  
ATOM   4771  HA  LYS R 415     -33.826  36.553  54.490  1.00  0.00           H  
ATOM   4772  HB2 LYS R 415     -34.898  38.668  53.606  1.00  0.00           H  
ATOM   4773  HB3 LYS R 415     -33.676  39.597  54.486  1.00  0.00           H  
ATOM   4774  HG2 LYS R 415     -31.912  38.283  53.145  1.00  0.00           H  
ATOM   4775  HG3 LYS R 415     -33.247  37.673  52.158  1.00  0.00           H  
ATOM   4776  HD2 LYS R 415     -32.101  39.654  51.163  1.00  0.00           H  
ATOM   4777  HD3 LYS R 415     -32.498  40.595  52.607  1.00  0.00           H  
ATOM   4778  HE2 LYS R 415     -34.957  40.123  52.100  1.00  0.00           H  
ATOM   4779  HE3 LYS R 415     -34.436  39.476  50.530  1.00  0.00           H  
ATOM   4780  HZ1 LYS R 415     -33.943  42.186  51.615  1.00  0.00           H  
ATOM   4781  HZ2 LYS R 415     -33.427  41.707  50.121  1.00  0.00           H  
ATOM   4782  HZ3 LYS R 415     -35.041  41.889  50.496  1.00  0.00           H  
ATOM   4783  N   LYS R 416     -32.212  38.343  56.751  1.00  0.00           N  
ATOM   4784  CA  LYS R 416     -30.988  38.375  57.571  1.00  0.00           C  
ATOM   4785  C   LYS R 416     -30.831  37.125  58.452  1.00  0.00           C  
ATOM   4786  O   LYS R 416     -29.701  36.707  58.688  1.00  0.00           O  
ATOM   4787  CB  LYS R 416     -30.935  39.682  58.385  1.00  0.00           C  
ATOM   4788  CG  LYS R 416     -30.725  40.905  57.466  1.00  0.00           C  
ATOM   4789  CD  LYS R 416     -30.667  42.249  58.212  1.00  0.00           C  
ATOM   4790  CE  LYS R 416     -29.385  42.357  59.045  1.00  0.00           C  
ATOM   4791  NZ  LYS R 416     -29.158  43.714  59.603  1.00  0.00           N1+
ATOM   4792  H   LYS R 416     -32.975  38.974  56.981  1.00  0.00           H  
ATOM   4793  HA  LYS R 416     -30.125  38.359  56.903  1.00  0.00           H  
ATOM   4794  HB2 LYS R 416     -31.862  39.799  58.948  1.00  0.00           H  
ATOM   4795  HB3 LYS R 416     -30.103  39.621  59.090  1.00  0.00           H  
ATOM   4796  HG2 LYS R 416     -29.798  40.775  56.906  1.00  0.00           H  
ATOM   4797  HG3 LYS R 416     -31.539  40.959  56.746  1.00  0.00           H  
ATOM   4798  HD2 LYS R 416     -31.547  42.352  58.850  1.00  0.00           H  
ATOM   4799  HD3 LYS R 416     -30.681  43.047  57.468  1.00  0.00           H  
ATOM   4800  HE2 LYS R 416     -28.533  42.091  58.409  1.00  0.00           H  
ATOM   4801  HE3 LYS R 416     -29.421  41.623  59.857  1.00  0.00           H  
ATOM   4802  HZ1 LYS R 416     -29.073  44.414  58.879  1.00  0.00           H  
ATOM   4803  HZ2 LYS R 416     -29.879  43.986  60.252  1.00  0.00           H  
ATOM   4804  HZ3 LYS R 416     -28.270  43.735  60.117  1.00  0.00           H  
ATOM   4805  N   ILE R 417     -31.928  36.469  58.834  1.00  0.00           N  
ATOM   4806  CA  ILE R 417     -31.935  35.174  59.540  1.00  0.00           C  
ATOM   4807  C   ILE R 417     -31.683  33.992  58.582  1.00  0.00           C  
ATOM   4808  O   ILE R 417     -30.921  33.093  58.930  1.00  0.00           O  
ATOM   4809  CB  ILE R 417     -33.244  35.035  60.357  1.00  0.00           C  
ATOM   4810  CG1 ILE R 417     -33.228  36.022  61.549  1.00  0.00           C  
ATOM   4811  CG2 ILE R 417     -33.463  33.597  60.864  1.00  0.00           C  
ATOM   4812  CD1 ILE R 417     -34.600  36.226  62.208  1.00  0.00           C  
ATOM   4813  H   ILE R 417     -32.823  36.883  58.608  1.00  0.00           H  
ATOM   4814  HA  ILE R 417     -31.106  35.162  60.248  1.00  0.00           H  
ATOM   4815  HB  ILE R 417     -34.085  35.286  59.714  1.00  0.00           H  
ATOM   4816 HG12 ILE R 417     -32.520  35.672  62.302  1.00  0.00           H  
ATOM   4817 HG13 ILE R 417     -32.886  36.999  61.211  1.00  0.00           H  
ATOM   4818 HG21 ILE R 417     -33.606  32.929  60.017  1.00  0.00           H  
ATOM   4819 HG22 ILE R 417     -32.601  33.266  61.444  1.00  0.00           H  
ATOM   4820 HG23 ILE R 417     -34.359  33.534  61.479  1.00  0.00           H  
ATOM   4821 HD11 ILE R 417     -35.333  36.519  61.457  1.00  0.00           H  
ATOM   4822 HD12 ILE R 417     -34.930  35.313  62.703  1.00  0.00           H  
ATOM   4823 HD13 ILE R 417     -34.525  37.016  62.954  1.00  0.00           H  
ATOM   4824  N   GLU R 418     -32.167  34.029  57.333  1.00  0.00           N  
ATOM   4825  CA  GLU R 418     -31.845  33.022  56.299  1.00  0.00           C  
ATOM   4826  C   GLU R 418     -30.333  32.936  56.037  1.00  0.00           C  
ATOM   4827  O   GLU R 418     -29.802  31.854  55.775  1.00  0.00           O  
ATOM   4828  CB  GLU R 418     -32.538  33.333  54.957  1.00  0.00           C  
ATOM   4829  CG  GLU R 418     -34.070  33.221  54.930  1.00  0.00           C  
ATOM   4830  CD  GLU R 418     -34.625  31.866  55.390  1.00  0.00           C  
ATOM   4831  OE1 GLU R 418     -35.785  31.881  55.868  1.00  0.00           O  
ATOM   4832  OE2 GLU R 418     -33.907  30.840  55.273  1.00  0.00           O1-
ATOM   4833  H   GLU R 418     -32.826  34.764  57.098  1.00  0.00           H  
ATOM   4834  HA  GLU R 418     -32.173  32.045  56.644  1.00  0.00           H  
ATOM   4835  HB2 GLU R 418     -32.264  34.339  54.644  1.00  0.00           H  
ATOM   4836  HB3 GLU R 418     -32.146  32.652  54.202  1.00  0.00           H  
ATOM   4837  HG2 GLU R 418     -34.402  33.407  53.906  1.00  0.00           H  
ATOM   4838  HG3 GLU R 418     -34.488  34.010  55.549  1.00  0.00           H  
ATOM   4839  N   LYS R 419     -29.613  34.052  56.201  1.00  0.00           N  
ATOM   4840  CA  LYS R 419     -28.148  34.110  56.102  1.00  0.00           C  
ATOM   4841  C   LYS R 419     -27.429  33.306  57.202  1.00  0.00           C  
ATOM   4842  O   LYS R 419     -26.263  32.962  57.018  1.00  0.00           O  
ATOM   4843  CB  LYS R 419     -27.733  35.588  56.060  1.00  0.00           C  
ATOM   4844  CG  LYS R 419     -26.315  35.779  55.499  1.00  0.00           C  
ATOM   4845  CD  LYS R 419     -26.056  37.257  55.192  1.00  0.00           C  
ATOM   4846  CE  LYS R 419     -24.663  37.419  54.579  1.00  0.00           C  
ATOM   4847  NZ  LYS R 419     -24.454  38.807  54.106  1.00  0.00           N1+
ATOM   4848  H   LYS R 419     -30.121  34.908  56.406  1.00  0.00           H  
ATOM   4849  HA  LYS R 419     -27.869  33.639  55.161  1.00  0.00           H  
ATOM   4850  HB2 LYS R 419     -28.430  36.126  55.415  1.00  0.00           H  
ATOM   4851  HB3 LYS R 419     -27.787  36.017  57.061  1.00  0.00           H  
ATOM   4852  HG2 LYS R 419     -25.580  35.424  56.225  1.00  0.00           H  
ATOM   4853  HG3 LYS R 419     -26.213  35.205  54.578  1.00  0.00           H  
ATOM   4854  HD2 LYS R 419     -26.130  37.840  56.112  1.00  0.00           H  
ATOM   4855  HD3 LYS R 419     -26.809  37.612  54.486  1.00  0.00           H  
ATOM   4856  HE2 LYS R 419     -24.558  36.719  53.746  1.00  0.00           H  
ATOM   4857  HE3 LYS R 419     -23.918  37.162  55.338  1.00  0.00           H  
ATOM   4858  HZ1 LYS R 419     -25.139  39.060  53.406  1.00  0.00           H  
ATOM   4859  HZ2 LYS R 419     -24.583  39.458  54.882  1.00  0.00           H  
ATOM   4860  HZ3 LYS R 419     -23.524  38.931  53.735  1.00  0.00           H  
ATOM   4861  N   GLN R 420     -28.125  32.935  58.281  1.00  0.00           N  
ATOM   4862  CA  GLN R 420     -27.673  31.970  59.288  1.00  0.00           C  
ATOM   4863  C   GLN R 420     -28.277  30.571  59.058  1.00  0.00           C  
ATOM   4864  O   GLN R 420     -27.526  29.601  58.974  1.00  0.00           O  
ATOM   4865  CB  GLN R 420     -28.012  32.500  60.690  1.00  0.00           C  
ATOM   4866  CG  GLN R 420     -27.205  31.783  61.780  1.00  0.00           C  
ATOM   4867  CD  GLN R 420     -27.856  31.949  63.146  1.00  0.00           C  
ATOM   4868  NE2 GLN R 420     -28.735  31.051  63.521  1.00  0.00           N  
ATOM   4869  OE1 GLN R 420     -27.646  32.925  63.851  1.00  0.00           O  
ATOM   4870  H   GLN R 420     -29.082  33.255  58.352  1.00  0.00           H  
ATOM   4871  HA  GLN R 420     -26.588  31.871  59.224  1.00  0.00           H  
ATOM   4872  HB2 GLN R 420     -27.792  33.566  60.745  1.00  0.00           H  
ATOM   4873  HB3 GLN R 420     -29.080  32.362  60.872  1.00  0.00           H  
ATOM   4874  HG2 GLN R 420     -26.191  32.187  61.812  1.00  0.00           H  
ATOM   4875  HG3 GLN R 420     -27.135  30.718  61.559  1.00  0.00           H  
ATOM   4876 HE21 GLN R 420     -28.854  30.201  62.950  1.00  0.00           H  
ATOM   4877 HE22 GLN R 420     -29.134  31.138  64.434  1.00  0.00           H  
ATOM   4878  N   LEU R 421     -29.589  30.464  58.806  1.00  0.00           N  
ATOM   4879  CA  LEU R 421     -30.295  29.173  58.672  1.00  0.00           C  
ATOM   4880  C   LEU R 421     -29.723  28.260  57.573  1.00  0.00           C  
ATOM   4881  O   LEU R 421     -29.801  27.036  57.684  1.00  0.00           O  
ATOM   4882  CB  LEU R 421     -31.792  29.409  58.397  1.00  0.00           C  
ATOM   4883  CG  LEU R 421     -32.599  30.044  59.543  1.00  0.00           C  
ATOM   4884  CD1 LEU R 421     -34.047  30.236  59.086  1.00  0.00           C  
ATOM   4885  CD2 LEU R 421     -32.622  29.175  60.803  1.00  0.00           C  
ATOM   4886  H   LEU R 421     -30.148  31.309  58.867  1.00  0.00           H  
ATOM   4887  HA  LEU R 421     -30.187  28.630  59.611  1.00  0.00           H  
ATOM   4888  HB2 LEU R 421     -31.885  30.036  57.511  1.00  0.00           H  
ATOM   4889  HB3 LEU R 421     -32.249  28.447  58.162  1.00  0.00           H  
ATOM   4890  HG  LEU R 421     -32.179  31.013  59.798  1.00  0.00           H  
ATOM   4891 HD11 LEU R 421     -34.076  30.875  58.203  1.00  0.00           H  
ATOM   4892 HD12 LEU R 421     -34.497  29.277  58.836  1.00  0.00           H  
ATOM   4893 HD13 LEU R 421     -34.629  30.707  59.878  1.00  0.00           H  
ATOM   4894 HD21 LEU R 421     -32.975  28.172  60.567  1.00  0.00           H  
ATOM   4895 HD22 LEU R 421     -31.618  29.116  61.228  1.00  0.00           H  
ATOM   4896 HD23 LEU R 421     -33.276  29.624  61.551  1.00  0.00           H  
ATOM   4897  N   GLN R 422     -29.121  28.830  56.528  1.00  0.00           N
[truncated: 484,434 more chars]
